# Supplementary material for: Genetic diversity of the rain tree (Albizia saman) in Colombian seasonally dry tropical forest for informing conservation and restoration interventions
Source: Ecol Evol. 2020 Feb 5;10(4):1905–16. doi: 10.1002/ece3.6005 (PMC7042685; doi:10.1002/ece3.6005)
Supplement: Supplementary file 3 [file ECE3-10-1905-s003.csv]

Table S1. Performance of different suitability models of Albizia saman calibrated for projection to past climate conditions in comparison with a geographical null model, based on calibrated AUC scores.
Species:	Albizia saman
N pres points used in calibration	60
Environmental Variables:	bio_15	bio_18	bio_19	bio_2	bio_3	bio_4	bio_7	bio_8
Models considered in ensemble:	MAXENT	GBM	RF	GLM	GLMSTEP	GAM	GAMSTEP	MGCV	EARTH	RPART	NNET	FDA	SVME	BIOCLIM
Calibration based on cAUC
	cAUC	cAUC	cAUC	cAUC	cAUC	cAUC	cAUC	cAUC	cAUC	cAUC	cAUC	cAUC	cAUC	cAUC	cAUC	cAUC	cAUC	cAUC	cAUC	cAUC
	iteration1	iteration2	iteration3	iteration4	iteration5	iteration6	iteration7	iteration8	iteration9	iteration10	iteration11	iteration12	iteration13	iteration14	iteration15	iteration16	iteration17	iteration18	iteration19	iteration20	BetterThanNull	pWilcox	MeancAUC
MAXENT	0.611	0.595	0.708	0.656	0.708	0.799	0.66	0.778	0.861	0.469	0.757	0.649	0.799	0.736	0.562	0.667	0.646	0.719	0.757	0.632	1	0	0.688
GBM	0.569	0.777	0.694	0.726	0.708	0.764	0.681	0.694	0.764	0.481	0.66	0.691	0.653	0.528	0.818	0.583	0.778	0.785	0.667	0.743	1	0	0.688
RF	0.625	0.628	0.743	0.663	0.667	0.736	0.688	0.66	0.743	0.469	0.681	0.649	0.639	0.535	0.702	0.556	0.729	0.752	0.639	0.715	1	0	0.661
GLM	0.597	0.694	0.618	0.622	0.736	0.729	0.417	0.757	0.778	0.457	0.59	0.642	0.806	0.576	0.653	0.674	0.639	0.777	0.66	0.625	1	0	0.652
GLMS	0.618	0.562	0.625	0.594	0.66	0.701	0.639	0.785	0.826	0.358	0.618	0.635	0.66	0.583	0.62	0.66	0.597	0.752	0.667	0.688	1	0	0.642
GAM	0.604	0.678	0.646	0.628	0.722	0.729	0.632	0.736	0.819	0.469	0.632	0.635	0.806	0.562	0.661	0.632	0.667	0.826	0.639	0.646	1	0	0.668
GAMS	0.597	0.579	0.632	0.663	0.688	0.708	0.639	0.764	0.854	0.457	0.715	0.642	0.785	0.556	0.661	0.674	0.646	0.826	0.667	0.618	1	0	0.669
MGCV	0.639	0.653	0.618	0.628	0.674	0.736	0.632	0.771	0.84	0.457	0.604	0.656	0.708	0.576	0.645	0.701	0.674	0.752	0.646	0.674	1	0	0.664
EARTH	0.618	0.653	0.562	0.688	0.681	0.604	0.576	0.611	0.826	0.488	0.715	0.733	0.628	0.771	0.669	0.663	0.688	0.744	0.569	0.722	1	0	0.66
RPART	0.667	0.517	0.542	0.639	0.514	0.684	0.66	0.538	0.674	0.401	0.5	0.681	0.528	0.521	0.86	0.576	0.681	0.814	0.594	0.41	1	0	0.6
NNET	0.542	0.537	0.66	0.705	0.646	0.764	0.611	0.722	0.701	0.284	0.622	0.694	0.569	0.708	0.694	0.566	0.583	0.686	0.75	0.611	1	0	0.633
FDA	0.653	0.628	0.701	0.656	0.632	0.681	0.535	0.521	0.868	0.42	0.653	0.594	0.75	0.493	0.686	0.674	0.694	0.694	0.611	0.632	1	0	0.639
SVME	0.528	0.331	0.833	0.698	0.556	0.743	0.5	0.625	0.667	0.691	0.75	0.698	0.486	0.625	0.686	0.722	0.653	0.603	0.549	0.694	1	0	0.632
BIOCLIM	0.552	0.628	0.524	0.642	0.681	0.688	0.681	0.58	0.67	0.556	0.514	0.601	0.792	0.573	0.442	0.5	0.514	0.806	0.611	0.677	1	0	0.612
GEODIST (nullmodel)	0.507	0.504	0.5	0.493	0.493	0.486	0.507	0.479	0.465	0.543	0.528	0.486	0.493	0.5	0.471	0.514	0.5	0.529	0.5	0.521	NA	NA	0.501
