# Supplementary material for: Genetic diversity of the rain tree (Albizia saman) in Colombian seasonally dry tropical forest for informing conservation and restoration interventions
Source: Ecol Evol. 2020 Feb 5;10(4):1905–16. doi: 10.1002/ece3.6005 (PMC7042685; doi:10.1002/ece3.6005)
Supplement: Supplementary file 4 [file ECE3-10-1905-s004.csv]

Table S2. Performance of different suitability models of Albizia saman calibrated for projection to current and future climate conditions in comparison with a geographical null model, based on calibrated AUC scores.
Species:	Albizia saman
N pres cells used in calibration	61
Environmental Variables:	bio_2	bio_3	bio_4	bio_7	bio_15	bio_18	bio_19	alt	aspect	slope	TRI	flow	CEC	CLYPPT	CRFVOL	ORCDRC	SLTPPT	solar irradiation
Models considered in ensemble:	MAXENT	GBM	RF	GLM	GLMSTEP	GAM	GAMSTEP	MGCV	EARTH	RPART	FDA	SVME	BIOCLIM
Calibration based on cAUC
	cAUC	cAUC	cAUC	AUC	cAUC	cAUC	AUC	cAUC	cAUC	cAUC	cAUC	AUC	cAUC	cAUC	cAUC	cAUC	AUC	cAUC	cAUC	cAUC
	iteration1	iteration2	iteration3	iteration4	iteration5	iteration6	iteration7	iteration8	iteration9	iteration10	iteration11	iteration12	iteration13	iteration14	iteration15	iteration16	iteration17	iteration18	iteration19	iteration20	BetterThanNull	pWilcox	MeancAUC
MAXENT	0.819	0.694	0.743	0.909	0.625	0.62	0.895	0.84	0.722	0.62	0.777	0.923	0.604	0.653	0.818	0.86	0.898	0.653	0.715	0.868	1	0	0.727
GBM	0.736	0.636	0.715	0.915	0.715	0.661	0.865	0.778	0.625	0.686	0.851	0.917	0.674	0.569	0.843	0.744	0.941	0.793	0.757	0.889	1	0	0.73
RF	0.861	0.636	0.743	0.931	0.688	0.752	0.857	0.778	0.625	0.777	0.694	0.91	0.646	0.597	0.843	0.769	0.935	0.744	0.694	0.847	1	0	0.731
GLM	0.84	0.719	0.5	0.498	0.674	0.5	0.579	0.854	0.618	0.579	0.545	0.499	0.479	0.66	0.843	0.802	0.873	0.636	0.542	0.785	1	0.001	0.661
GLMS	0.917	0.645	0.701	0.91	0.674	0.653	0.927	0.861	0.632	0.711	0.86	0.838	0.639	0.639	0.785	0.785	0.885	0.777	0.778	0.868	1	0	0.745
GAM	0.854	0.752	0.722	0.907	0.681	0.587	0.92	0.833	0.625	0.62	0.826	0.844	0.5	0.688	0.851	0.818	0.887	0.653	0.757	0.799	1	0	0.723
GAMS	0.792	0.661	0.715	0.905	0.646	0.545	0.9	0.826	0.653	0.62	0.818	0.841	0.597	0.604	0.793	0.81	0.9	0.711	0.778	0.826	1	0	0.712
MGCV	0.896	0.719	0.708	0.906	0.674	0.595	0.924	0.847	0.722	0.661	0.884	0.924	0.5	0.667	0.81	0.785	0.9	0.744	0.785	0.868	1	0	0.742
EARTH	0.562	0.76	0.674	0.87	0.722	0.657	0.827	0.733	0.535	0.438	0.715	0.895	0.576	0.653	0.467	0.702	0.946	0.632	0.674	0.812	1	0	0.644
RPART	0.576	0.893	0.472	0.781	0.719	0.599	0.724	0.712	0.469	0.45	0.723	0.767	0.542	0.587	0.612	0.55	0.697	0.674	0.618	0.792	1	0.002	0.624
NNET	0.469	0.591	0.639	0.888	0.514	0.835	0.841	0.743	0.538	0.496	0.599	0.779	0.396	0.479	0.723	0.649	0.755	0.397	0.493	0.719	0	0.22	0.58
FDA	0.833	0.727	0.674	0.816	0.611	0.479	0.827	0.688	0.674	0.661	0.802	0.871	0.556	0.618	0.793	0.802	0.897	0.702	0.757	0.861	1	0	0.702
SVME	0.729	0.554	0.646	0.747	0.653	0.678	0.816	0.674	0.583	0.496	0.736	0.743	0.542	0.549	0.826	0.719	0.852	0.364	0.583	0.757	1	0	0.631
BIOCLIM	0.67	0.744	0.583	0.577	0.615	0.467	0.84	0.736	0.611	0.413	0.558	0.669	0.625	0.649	0.686	0.649	0.727	0.57	0.493	0.778	1	0.002	0.615
GEODIST (nullmodel)	0.507	0.471	0.521	0.83	0.507	0.521	0.903	0.521	0.507	0.504	0.521	0.916	0.507	0.5	0.496	0.529	0.913	0.496	0.486	0.5	NA	NA	0.506
