# Supplementary material for: Genetic diversity of the rain tree (Albizia saman) in Colombian seasonally dry tropical forest for informing conservation and restoration interventions
Source: Ecol Evol. 2020 Feb 5;10(4):1905–16. doi: 10.1002/ece3.6005 (PMC7042685; doi:10.1002/ece3.6005)
Supplement: Supplementary file 5 [file ECE3-10-1905-s005.csv]

Table S3. All possible ensemble combinations of suitability models of Albizia saman calibrated for projection to past climate conditions, ranked by decreasing average calibrated AUC scores
Species:	Albizia saman
N pres points in calibration	60
Environmental Variables:	bio_15	bio_18	bio_19	bio_2	bio_3	bio_4	bio_7	bio_8
Models in Best Ensemble:	MAXENT	GBM	GLMSTEP	RPART	SVME
Uncorrected Training AUC of Best Ensemble:	0.95057
Corrected Cross-validated AUC of Best Ensemble:	0.708
Max TPR + TNR:	0.09345862
Ensembles AUCs corrected for spatial sampling bias:
	iteration1	iteration2	iteration3	iteration4	iteration5	iteration6	iteration7	iteration8	iteration9	iteration10	iteration11	iteration12	iteration13	iteration14	iteration15	iteration16	iteration17	iteration18	iteration19	iteration20	MeancAUC
MAXENT_GBM_GLMSTEP_RPART_SVME	0.625	0.66942	0.70833	0.70486	0.6875	0.86111	0.66667	0.77778	0.85417	0.48148	0.81944	0.66319	0.8125	0.67361	0.59504	0.65278	0.66667	0.85124	0.74306	0.63889	0.70764
MAXENT_GBM_GLMSTEP_EARTH_RPART_SVME	0.61111	0.66942	0.68056	0.71875	0.68056	0.86111	0.65278	0.77083	0.88194	0.49383	0.77778	0.67014	0.8125	0.67361	0.61983	0.63889	0.65972	0.85124	0.74306	0.66667	0.70672
MAXENT_GBM_GLMSTEP_RPART	0.625	0.66942	0.70833	0.70486	0.68056	0.85417	0.68056	0.77778	0.85417	0.48148	0.79167	0.66319	0.8125	0.67361	0.60331	0.64583	0.66667	0.85124	0.75	0.63194	0.70631
MAXENT_EARTH_RPART	0.625	0.65289	0.6875	0.71875	0.68056	0.84722	0.66667	0.78472	0.90972	0.48148	0.75694	0.66319	0.8125	0.76389	0.57851	0.63889	0.64583	0.83471	0.75	0.625	0.7062
MAXENT_EARTH_RPART_SVME	0.625	0.65289	0.6875	0.71875	0.6875	0.84722	0.65972	0.77778	0.90972	0.48148	0.76389	0.66319	0.80556	0.75694	0.59504	0.63889	0.64583	0.83471	0.75	0.61806	0.70598
MAXENT_GBM_MGCV_RPART_SVME	0.63194	0.66116	0.71528	0.69792	0.6875	0.86111	0.65278	0.77778	0.85417	0.49383	0.81944	0.66319	0.8125	0.65972	0.60331	0.65972	0.65972	0.82645	0.74306	0.63194	0.70563
MAXENT_GBM_EARTH_RPART_SVME	0.625	0.64463	0.6875	0.73264	0.6875	0.84722	0.64583	0.76389	0.875	0.50617	0.77778	0.66319	0.80556	0.71528	0.60331	0.63194	0.65972	0.85124	0.74306	0.64583	0.70561
MAXENT_RF_GLMSTEP_MGCV_RPART	0.625	0.66116	0.73611	0.71181	0.67361	0.875	0.65972	0.75	0.84722	0.50617	0.82639	0.68403	0.77778	0.63889	0.57851	0.64583	0.66667	0.83471	0.74306	0.66667	0.70542
MAXENT_GBM_GAMSTEP_RPART_SVME	0.60417	0.64463	0.71528	0.71181	0.6875	0.85417	0.65972	0.77083	0.84722	0.49383	0.8125	0.66319	0.8125	0.65972	0.61157	0.65972	0.66667	0.85124	0.74306	0.63889	0.70541
MAXENT_RF_GLMSTEP_GAM_RPART	0.61806	0.66942	0.72222	0.71181	0.68056	0.86806	0.65278	0.75	0.84722	0.50617	0.82639	0.68403	0.77778	0.63194	0.59504	0.63889	0.67361	0.84298	0.74306	0.66667	0.70533
MAXENT_GBM_RPART	0.63194	0.64463	0.72917	0.71181	0.68056	0.85417	0.67361	0.76389	0.84722	0.48148	0.77778	0.65625	0.8125	0.71528	0.60331	0.63889	0.68056	0.83471	0.75	0.61806	0.70529
MAXENT_RF_GLMSTEP_RPART	0.61806	0.65289	0.73611	0.70486	0.67361	0.86806	0.65972	0.75694	0.84722	0.49383	0.81944	0.68403	0.77083	0.67361	0.57851	0.63889	0.67361	0.85124	0.75	0.65278	0.70521
MAXENT_GBM_GAM_RPART_SVME	0.60417	0.68595	0.70833	0.70486	0.6875	0.85417	0.64583	0.77083	0.86111	0.49383	0.79861	0.65625	0.8125	0.65972	0.61157	0.65278	0.66667	0.85124	0.73611	0.63889	0.70505
MAXENT_GBM_GAMSTEP_RPART	0.60417	0.64463	0.70833	0.71181	0.68056	0.86806	0.67361	0.77778	0.85417	0.49383	0.79167	0.66319	0.8125	0.66667	0.61157	0.65278	0.65972	0.84298	0.74306	0.63889	0.705
MAXENT_GBM_GAM_MGCV_EARTH_RPART	0.61806	0.67769	0.66667	0.71181	0.6875	0.85417	0.65278	0.75	0.89583	0.50617	0.76389	0.67708	0.82639	0.64583	0.6281	0.64583	0.65972	0.84298	0.72917	0.65972	0.70497
MAXENT_GBM_RPART_SVME	0.63194	0.64463	0.72917	0.70486	0.6875	0.85417	0.66667	0.75694	0.84028	0.48148	0.80556	0.65625	0.8125	0.71528	0.61157	0.63889	0.68056	0.82645	0.74306	0.61111	0.70494
MAXENT_RF_GAM_GAMSTEP_MGCV_EARTH_RPART_SVME	0.61806	0.65289	0.6875	0.73264	0.70139	0.84028	0.64583	0.72222	0.89583	0.51852	0.80556	0.71181	0.77083	0.63889	0.61157	0.63889	0.63889	0.84298	0.75	0.67361	0.70491
MAXENT_RF_GLMSTEP_GAMSTEP_RPART	0.61806	0.6281	0.73611	0.71181	0.66667	0.85417	0.65972	0.75	0.85417	0.50617	0.82639	0.68403	0.77778	0.64583	0.60331	0.64583	0.67361	0.84298	0.74306	0.66667	0.70472
MAXENT_GBM_EARTH_RPART	0.625	0.65289	0.67361	0.73264	0.68056	0.84722	0.65972	0.77083	0.88194	0.49383	0.75694	0.66319	0.80556	0.71528	0.60331	0.63194	0.65972	0.85124	0.74306	0.64583	0.70472
MAXENT_GBM_GAMSTEP_RPART_NNET	0.59722	0.65289	0.69444	0.69792	0.66667	0.86111	0.65972	0.77778	0.86111	0.49383	0.80556	0.67708	0.81944	0.66667	0.63636	0.63889	0.66667	0.84298	0.74306	0.63194	0.70457
MAXENT_GBM_GLMSTEP_GAM_EARTH_RPART_SVME	0.61806	0.66942	0.68056	0.71181	0.69444	0.84722	0.64583	0.75	0.88889	0.49383	0.77778	0.67708	0.82639	0.63194	0.61983	0.64583	0.65278	0.84298	0.73611	0.68056	0.70457
MAXENT_GBM_GLMSTEP_RPART_NNET	0.61111	0.65289	0.69444	0.69792	0.65972	0.85417	0.66667	0.78472	0.85417	0.49383	0.79861	0.66319	0.81944	0.67361	0.61983	0.64583	0.66667	0.85124	0.75694	0.625	0.7045
MAXENT_RF_RPART	0.63889	0.64463	0.75694	0.69097	0.67361	0.86806	0.66667	0.74306	0.84028	0.49383	0.79861	0.68403	0.77083	0.70139	0.57025	0.625	0.67361	0.8595	0.75	0.63889	0.70445
MAXENT_GBM_MGCV_EARTH_RPART_SVME	0.625	0.66116	0.67361	0.71181	0.6875	0.85417	0.64583	0.77083	0.88194	0.50617	0.77778	0.66319	0.8125	0.65972	0.6281	0.64583	0.65972	0.82645	0.74306	0.65278	0.70436
MAXENT_RF_GLMSTEP_MGCV_RPART_SVME	0.625	0.65289	0.73611	0.71181	0.68056	0.875	0.64583	0.75	0.84722	0.50617	0.82639	0.68403	0.77778	0.63889	0.57851	0.64583	0.66667	0.83471	0.74306	0.65972	0.70431
MAXENT_GBM_GAM_RPART	0.60417	0.68595	0.69444	0.70486	0.68056	0.86806	0.65972	0.77778	0.86806	0.49383	0.77778	0.65625	0.8125	0.65278	0.60331	0.65278	0.66667	0.84298	0.74306	0.63889	0.70422
MAXENT_RF_MGCV_RPART	0.61806	0.66942	0.73611	0.70486	0.67361	0.875	0.64583	0.75	0.84722	0.50617	0.80556	0.69097	0.78472	0.66667	0.57025	0.63889	0.67361	0.84298	0.74306	0.63889	0.70409
MAXENT_GBM_GLMSTEP_MGCV_EARTH_RPART_SVME	0.61806	0.66942	0.67361	0.71181	0.68056	0.84722	0.64583	0.75	0.88889	0.50617	0.77778	0.67708	0.82639	0.64583	0.61157	0.65278	0.66667	0.83471	0.72917	0.66667	0.70401
MAXENT_RF_GLMSTEP_GAMSTEP_RPART_SVME	0.61806	0.6281	0.73611	0.71181	0.67361	0.85417	0.64583	0.74306	0.85417	0.50617	0.84028	0.68403	0.77778	0.64583	0.59504	0.64583	0.67361	0.84298	0.74306	0.65972	0.70396
MAXENT_GBM_GLMSTEP_GAM_MGCV_EARTH_RPART	0.61806	0.68595	0.67361	0.71875	0.69444	0.84722	0.64583	0.75	0.88889	0.50617	0.77083	0.67014	0.82639	0.61806	0.61983	0.64583	0.65278	0.84298	0.73611	0.66667	0.70393
MAXENT_GBM_MGCV_RPART	0.625	0.66116	0.71528	0.69792	0.68056	0.86806	0.66667	0.77778	0.85417	0.49383	0.79167	0.66319	0.8125	0.65972	0.59504	0.65278	0.65972	0.82645	0.74306	0.63194	0.70382
MAXENT_GBM_GLMSTEP_EARTH_RPART	0.61111	0.66942	0.68056	0.71181	0.67361	0.85417	0.65972	0.77083	0.88194	0.49383	0.75	0.67014	0.8125	0.67361	0.60331	0.63889	0.65972	0.85124	0.74306	0.66667	0.70381
MAXENT_GBM_GAMSTEP_EARTH_RPART_SVME	0.61111	0.65289	0.67361	0.71875	0.6875	0.84028	0.63889	0.76389	0.88194	0.49383	0.78472	0.67014	0.8125	0.66667	0.6281	0.64583	0.65972	0.84298	0.74306	0.65972	0.70381
MAXENT_GBM_GLMSTEP_GAM_MGCV_EARTH_RPART_SVME	0.61806	0.66942	0.67361	0.71875	0.70139	0.84028	0.63889	0.73611	0.88889	0.50617	0.79167	0.67014	0.82639	0.61806	0.61983	0.65278	0.65278	0.84298	0.73611	0.67361	0.7038
MAXENT_GBM_GLMSTEP_RPART_NNET_SVME	0.61111	0.65289	0.69444	0.69792	0.67361	0.85417	0.65972	0.77778	0.85417	0.49383	0.80556	0.66319	0.81944	0.68056	0.61983	0.64583	0.65972	0.84298	0.75	0.61806	0.70374
MAXENT_RF_GLMSTEP_RPART_SVME	0.61806	0.64463	0.72917	0.70486	0.68056	0.86806	0.65278	0.75	0.84028	0.50617	0.81944	0.68403	0.76389	0.67361	0.57025	0.63889	0.67361	0.85124	0.75	0.65278	0.70361
MAXENT_GBM_GAM_GAMSTEP_EARTH_RPART_NNET_SVME	0.59722	0.66116	0.66667	0.72569	0.69444	0.84028	0.63889	0.75	0.89583	0.49383	0.77778	0.67708	0.82639	0.65278	0.63636	0.64583	0.63889	0.84298	0.74306	0.66667	0.70359
MAXENT_RF_GLM_GLMSTEP_EARTH_RPART_SVME	0.61806	0.66942	0.6875	0.72569	0.69444	0.83333	0.625	0.74306	0.88889	0.51852	0.79861	0.71181	0.76389	0.64583	0.61157	0.63889	0.65972	0.83471	0.74306	0.65972	0.70359
MAXENT_RF_GLMSTEP_GAM_MGCV_EARTH_RPART_SVME	0.625	0.66116	0.6875	0.72569	0.70139	0.83333	0.64583	0.72222	0.88889	0.51852	0.80556	0.69792	0.75694	0.63889	0.61157	0.63889	0.64583	0.84298	0.74306	0.68056	0.70359
MAXENT_GBM_GAM_MGCV_EARTH_RPART_SVME	0.61806	0.67769	0.66667	0.71181	0.69444	0.84028	0.63889	0.74306	0.89583	0.50617	0.77778	0.67708	0.82639	0.63889	0.6281	0.64583	0.65972	0.84298	0.72917	0.65278	0.70358
MAXENT_RF_GLMSTEP_GAM_RPART_SVME	0.61806	0.66116	0.71528	0.71181	0.69444	0.85417	0.63889	0.75	0.84722	0.50617	0.83333	0.68403	0.77778	0.63194	0.58678	0.63889	0.67361	0.84298	0.74306	0.65972	0.70347
MAXENT_GBM_GAMSTEP_EARTH_RPART	0.61111	0.66116	0.66667	0.71875	0.68056	0.85417	0.65278	0.76389	0.88194	0.49383	0.75694	0.67014	0.8125	0.66667	0.6281	0.64583	0.65972	0.83471	0.74306	0.66667	0.70346
MAXENT_GBM_GAM_GAMSTEP_EARTH_RPART_SVME	0.61111	0.65289	0.67361	0.71875	0.69444	0.84028	0.64583	0.75	0.88889	0.49383	0.78472	0.67014	0.83333	0.64583	0.6281	0.63889	0.64583	0.84298	0.75	0.65972	0.70346
MAXENT_RF_GLMSTEP_MGCV_EARTH_RPART_SVME	0.625	0.65289	0.69444	0.72569	0.6875	0.83333	0.64583	0.73611	0.86806	0.51852	0.80556	0.70486	0.76389	0.65972	0.60331	0.63889	0.65972	0.84298	0.74306	0.65972	0.70345
MAXENT_RF_GLM_GLMSTEP_EARTH_RPART	0.61806	0.66942	0.6875	0.72569	0.6875	0.84722	0.625	0.74306	0.88889	0.51852	0.79167	0.71181	0.76389	0.64583	0.59504	0.63889	0.65972	0.83471	0.74306	0.67361	0.70345
MAXENT_RF_GLMSTEP_EARTH_RPART_NNET	0.59722	0.64463	0.6875	0.72569	0.68056	0.83333	0.65278	0.75694	0.86111	0.51852	0.79861	0.71181	0.75694	0.68056	0.61157	0.63889	0.65972	0.83471	0.74306	0.67361	0.70339
MAXENT_RF_GLMSTEP_GAM_EARTH_RPART_SVME	0.61111	0.67769	0.6875	0.72569	0.70139	0.83333	0.64583	0.72917	0.88194	0.51852	0.79861	0.70486	0.76389	0.63889	0.61157	0.63194	0.65972	0.84298	0.74306	0.65972	0.70337
MAXENT_GBM_GLMSTEP_MGCV_RPART_SVME	0.625	0.66942	0.70139	0.69097	0.67361	0.86806	0.65278	0.77083	0.85417	0.49383	0.80556	0.66319	0.82639	0.63889	0.61157	0.65278	0.65972	0.82645	0.73611	0.64583	0.70333
MAXENT_GBM_MGCV_EARTH_RPART	0.625	0.66116	0.67361	0.71181	0.68056	0.85417	0.65278	0.77778	0.88194	0.50617	0.75	0.66319	0.8125	0.65972	0.61983	0.63889	0.65972	0.83471	0.74306	0.65972	0.70332
MAXENT_GBM_GLMSTEP_MGCV_EARTH_RPART	0.61806	0.66942	0.67361	0.71181	0.67361	0.84722	0.65972	0.75	0.88889	0.50617	0.76389	0.67708	0.82639	0.64583	0.61157	0.65278	0.66667	0.83471	0.72917	0.65972	0.70332
MAXENT_GBM_GLMSTEP_GAMSTEP_MGCV_EARTH_RPART_NNET	0.61806	0.66116	0.65972	0.72569	0.69444	0.83333	0.65278	0.76389	0.89583	0.50617	0.78472	0.68403	0.8125	0.625	0.6281	0.64583	0.64583	0.81818	0.73611	0.67361	0.70325
MAXENT_GBM_GLMSTEP_GAMSTEP_MGCV_EARTH_RPART_NNET_SVME	0.61806	0.64463	0.66667	0.72569	0.69444	0.83333	0.64583	0.75694	0.90278	0.50617	0.79167	0.67708	0.8125	0.625	0.63636	0.64583	0.64583	0.82645	0.73611	0.67361	0.70325
MAXENT_GBM_GAM_GAMSTEP_EARTH_RPART	0.61111	0.66116	0.66667	0.71875	0.6875	0.84722	0.65278	0.75694	0.88194	0.49383	0.76389	0.67014	0.83333	0.64583	0.6281	0.63889	0.64583	0.84298	0.75	0.66667	0.70318
MAXENT_RF_GLM_RPART	0.625	0.67769	0.71528	0.70486	0.66667	0.875	0.65278	0.75694	0.84722	0.50617	0.80556	0.67708	0.78472	0.65278	0.57851	0.63889	0.67361	0.83471	0.74306	0.64583	0.70312
MAXENT_RF_GLMSTEP_GAM_MGCV_RPART	0.625	0.66116	0.71528	0.70486	0.6875	0.85417	0.64583	0.75	0.86111	0.50617	0.83333	0.68403	0.77778	0.63194	0.58678	0.63889	0.64583	0.84298	0.74306	0.66667	0.70312
MAXENT_GBM_GAMSTEP_MGCV_EARTH_RPART	0.61806	0.65289	0.67361	0.71875	0.68056	0.85417	0.65278	0.75694	0.88194	0.49383	0.77083	0.67708	0.82639	0.63889	0.6281	0.65278	0.64583	0.84298	0.73611	0.65972	0.70311
MAXENT_GBM_GLMSTEP_EARTH_RPART_NNET	0.60417	0.65289	0.66667	0.71875	0.67361	0.84028	0.65972	0.77083	0.88194	0.49383	0.77083	0.67708	0.81944	0.67361	0.61983	0.63889	0.64583	0.84298	0.74306	0.66667	0.70305
MAXENT_RF_GLMSTEP_GAMSTEP_MGCV_EARTH_RPART_SVME	0.625	0.63636	0.69444	0.73264	0.6875	0.83333	0.64583	0.72222	0.88194	0.51852	0.79861	0.71181	0.75694	0.63889	0.61157	0.63889	0.65278	0.84298	0.74306	0.6875	0.70304
MAXENT_EARTH_RPART_NNET	0.59028	0.6281	0.67361	0.71875	0.65972	0.84722	0.65278	0.79167	0.90278	0.48148	0.76389	0.67708	0.81944	0.76389	0.61157	0.63889	0.63889	0.81818	0.75694	0.625	0.70301
MAXENT_RF_GAM_EARTH_RPART_NNET	0.59722	0.66942	0.66667	0.71875	0.68056	0.82639	0.64583	0.75	0.875	0.51852	0.80556	0.70486	0.77083	0.66667	0.61157	0.63194	0.65972	0.84298	0.74306	0.67361	0.70296
MAXENT_RF_RPART_SVME	0.63889	0.63636	0.75694	0.69097	0.68056	0.86111	0.63889	0.74306	0.83333	0.50617	0.8125	0.68403	0.76389	0.69444	0.57025	0.625	0.67361	0.8595	0.75	0.63889	0.70292
MAXENT_GBM_MGCV_RPART_NNET	0.60417	0.65289	0.70139	0.69792	0.66667	0.86111	0.65972	0.78472	0.85417	0.49383	0.79167	0.67014	0.81944	0.66667	0.61157	0.64583	0.66667	0.83471	0.74306	0.63194	0.70291
MAXENT_GBM_EARTH_RPART_NNET	0.59722	0.65289	0.65972	0.72569	0.67361	0.83333	0.65972	0.77778	0.88194	0.49383	0.76389	0.67014	0.8125	0.71528	0.60331	0.63194	0.65278	0.84298	0.75	0.65972	0.70291
MAXENT_RF_GAM_RPART	0.61806	0.66942	0.71528	0.70486	0.67361	0.86806	0.65278	0.74306	0.84722	0.50617	0.8125	0.68403	0.77778	0.65278	0.58678	0.63194	0.67361	0.85124	0.74306	0.64583	0.7029
MAXENT_GBM_GAM_GAMSTEP_EARTH_RPART_NNET	0.59722	0.66116	0.65278	0.72569	0.6875	0.84028	0.64583	0.75694	0.89583	0.49383	0.76389	0.67708	0.82639	0.65278	0.63636	0.64583	0.63889	0.84298	0.74306	0.67361	0.7029
MAXENT_GBM_GAM_GAMSTEP_MGCV_EARTH_RPART_SVME	0.61111	0.66942	0.67361	0.72569	0.70139	0.84722	0.63194	0.74306	0.88889	0.49383	0.79167	0.67014	0.83333	0.61806	0.6281	0.64583	0.63889	0.84298	0.73611	0.66667	0.7029
MAXENT_RF_GLMSTEP_GAMSTEP_EARTH_RPART_NNET	0.59722	0.64463	0.68056	0.72569	0.6875	0.83333	0.65278	0.74306	0.875	0.51852	0.79861	0.71181	0.76389	0.65278	0.6281	0.63889	0.65278	0.84298	0.73611	0.67361	0.70289
MAXENT_RF_GAM_MGCV_RPART	0.625	0.67769	0.71528	0.71181	0.68056	0.85417	0.65278	0.74306	0.84722	0.50617	0.82639	0.68403	0.77778	0.63194	0.57851	0.63889	0.66667	0.84298	0.74306	0.65278	0.70284
MAXENT_GBM_GAM_EARTH_RPART	0.61111	0.68595	0.66667	0.71181	0.6875	0.85417	0.65278	0.76389	0.88889	0.49383	0.74306	0.67014	0.8125	0.65278	0.61157	0.64583	0.65972	0.83471	0.74306	0.66667	0.70283
MAXENT_GBM_GAMSTEP_EARTH_RPART_NNET	0.60417	0.65289	0.65972	0.72569	0.67361	0.83333	0.65278	0.76389	0.88889	0.49383	0.77083	0.67708	0.81944	0.66667	0.63636	0.63889	0.65278	0.84298	0.73611	0.66667	0.70283
MAXENT_GBM_GAM_GAMSTEP_MGCV_EARTH_RPART	0.61111	0.66942	0.67361	0.72569	0.69444	0.84722	0.65278	0.74306	0.88889	0.49383	0.77083	0.67014	0.83333	0.61806	0.61983	0.64583	0.63889	0.84298	0.73611	0.68056	0.70283
MAXENT_GLMSTEP_EARTH_RPART_SVME	0.625	0.64463	0.67361	0.69792	0.68056	0.84722	0.64583	0.77778	0.91667	0.49383	0.77083	0.67708	0.8125	0.70139	0.60331	0.63889	0.63194	0.83471	0.75	0.63194	0.70278
MAXENT_RF_GLMSTEP_RPART_NNET	0.61111	0.66116	0.72222	0.70486	0.65972	0.82639	0.65278	0.74306	0.85417	0.50617	0.83333	0.69097	0.76389	0.68056	0.59504	0.63889	0.65972	0.83471	0.75	0.66667	0.70277
MAXENT_GBM_GAM_RPART_NNET	0.59028	0.66116	0.68056	0.70486	0.67361	0.86111	0.65278	0.77778	0.86806	0.49383	0.78472	0.67708	0.81944	0.65278	0.61983	0.63889	0.67361	0.84298	0.75	0.63194	0.70276
MAXENT_GBM_GLMSTEP_GAM_EARTH_RPART	0.61806	0.67769	0.67361	0.71181	0.6875	0.85417	0.65278	0.75	0.88889	0.49383	0.76389	0.67708	0.82639	0.63194	0.61157	0.63889	0.65278	0.83471	0.73611	0.67361	0.70276
MAXENT_RF_GAM_GAMSTEP_MGCV_EARTH_RPART	0.61806	0.65289	0.68056	0.72569	0.69444	0.83333	0.64583	0.72222	0.89583	0.51852	0.79167	0.71181	0.77083	0.63889	0.60331	0.63889	0.63889	0.84298	0.75	0.68056	0.70276
MAXENT_GBM_GLMSTEP_GAMSTEP_MGCV_EARTH_RPART_SVME	0.61806	0.63636	0.68056	0.72569	0.68056	0.84028	0.64583	0.74306	0.89583	0.50617	0.79167	0.67014	0.82639	0.625	0.61157	0.65278	0.65278	0.83471	0.74306	0.67361	0.7027
MAXENT_RF_GLMSTEP_MGCV_EARTH_RPART	0.625	0.65289	0.69444	0.72569	0.68056	0.83333	0.64583	0.73611	0.875	0.51852	0.79861	0.70486	0.76389	0.65972	0.59504	0.63889	0.65972	0.84298	0.73611	0.66667	0.70269
MAXENT_GBM_MGCV_EARTH_RPART_NNET	0.60417	0.66116	0.65972	0.71875	0.67361	0.83333	0.65278	0.77083	0.88194	0.50617	0.77083	0.68403	0.81944	0.65972	0.61983	0.63889	0.65278	0.84298	0.73611	0.66667	0.70269
MAXENT_GBM_MGCV_EARTH_RPART_NNET_SVME	0.60417	0.66116	0.65972	0.71875	0.68056	0.83333	0.64583	0.77083	0.88194	0.50617	0.78472	0.67014	0.81944	0.65972	0.61983	0.64583	0.65278	0.84298	0.73611	0.65972	0.70269
MAXENT_GBM_GLMSTEP_GAM_MGCV_EARTH_RPART_NNET_SVME	0.61806	0.66116	0.65972	0.71181	0.69444	0.83333	0.64583	0.75694	0.90278	0.50617	0.78472	0.67708	0.81944	0.625	0.63636	0.64583	0.64583	0.82645	0.72917	0.67361	0.70269
MAXENT_GBM_RPART_NNET	0.59722	0.63636	0.71528	0.70486	0.66667	0.85417	0.66667	0.76389	0.84722	0.48148	0.78472	0.66319	0.8125	0.71528	0.6281	0.63194	0.66667	0.83471	0.75694	0.625	0.70264
MAXENT_RF_MGCV_RPART_SVME	0.61806	0.65289	0.72917	0.70486	0.68056	0.86806	0.63889	0.74306	0.84722	0.50617	0.81944	0.69097	0.77778	0.65972	0.57851	0.63889	0.67361	0.84298	0.74306	0.63889	0.70264
MAXENT_RF_GAMSTEP_EARTH_RPART_SVME	0.61806	0.61983	0.6875	0.72569	0.6875	0.83333	0.64583	0.75	0.86111	0.51852	0.81944	0.69792	0.76389	0.67361	0.61983	0.63194	0.65972	0.84298	0.74306	0.65278	0.70263
MAXENT_GBM_GLMSTEP_MGCV_EARTH_RPART_NNET	0.61806	0.66116	0.65972	0.71181	0.67361	0.83333	0.65278	0.76389	0.88889	0.50617	0.76389	0.69097	0.82639	0.64583	0.6281	0.64583	0.65972	0.82645	0.72222	0.67361	0.70262
MAXENT_GBM_GLMSTEP_MGCV_EARTH_RPART_NNET_SVME	0.61806	0.66116	0.65972	0.71181	0.68056	0.83333	0.64583	0.76389	0.88889	0.50617	0.78472	0.68403	0.82639	0.64583	0.6281	0.64583	0.65972	0.82645	0.72222	0.65972	0.70262
MAXENT_RF_GAM_MGCV_EARTH_RPART_SVME	0.625	0.67769	0.6875	0.72569	0.70139	0.83333	0.63889	0.72222	0.88194	0.51852	0.79861	0.70486	0.77083	0.63889	0.60331	0.63194	0.65278	0.84298	0.73611	0.65972	0.70261
MAXENT_GBM_EARTH_RPART_NNET_SVME	0.59722	0.65289	0.67361	0.72569	0.67361	0.83333	0.65278	0.77083	0.88194	0.49383	0.77083	0.66319	0.8125	0.71528	0.60331	0.63889	0.65278	0.84298	0.75	0.64583	0.70257
MAXENT_GBM_GLMSTEP_GAM_RPART_SVME	0.61111	0.67769	0.6875	0.69792	0.68056	0.85417	0.64583	0.76389	0.86111	0.49383	0.79861	0.66319	0.82639	0.63194	0.61157	0.65278	0.65972	0.85124	0.74306	0.63889	0.70255
MAXENT_RF_GLMSTEP_GAM_EARTH_RPART	0.60417	0.67769	0.6875	0.72569	0.69444	0.83333	0.65278	0.72917	0.88194	0.51852	0.79167	0.70486	0.76389	0.63889	0.59504	0.63194	0.65972	0.84298	0.74306	0.67361	0.70254
MAXENT_RF_EARTH_RPART_NNET	0.59722	0.66116	0.68056	0.71181	0.66667	0.82639	0.65278	0.76389	0.86111	0.51852	0.78472	0.70486	0.75	0.71528	0.60331	0.63889	0.65972	0.84298	0.75694	0.65278	0.70248
MAXENT_RF_GAMSTEP_EARTH_RPART_NNET	0.59722	0.63636	0.67361	0.72569	0.68056	0.83333	0.64583	0.75	0.875	0.51852	0.79861	0.70486	0.75694	0.67361	0.6281	0.63889	0.65972	0.84298	0.73611	0.67361	0.70248
MAXENT_GBM_GAM_MGCV_EARTH_RPART_NNET	0.60417	0.66942	0.65278	0.71875	0.6875	0.84028	0.64583	0.75694	0.89583	0.50617	0.76389	0.69097	0.82639	0.64583	0.63636	0.64583	0.64583	0.83471	0.72222	0.65972	0.70247
MAXENT_GBM_GLM_GAM_MGCV_EARTH_RPART_SVME	0.61111	0.68595	0.65972	0.71181	0.70139	0.84722	0.625	0.74306	0.89583	0.50617	0.77778	0.67014	0.83333	0.63889	0.63636	0.65278	0.63889	0.81818	0.73611	0.65972	0.70247
MAXENT_GBM_GAM_GAMSTEP_RPART_SVME	0.60417	0.64463	0.70139	0.69792	0.68056	0.84722	0.64583	0.75694	0.86806	0.49383	0.80556	0.67014	0.83333	0.63194	0.6281	0.65972	0.64583	0.85124	0.75	0.63194	0.70242
MAXENT_GBM_GAMSTEP_MGCV_EARTH_RPART_SVME	0.61806	0.65289	0.67361	0.71181	0.6875	0.84028	0.64583	0.74306	0.88194	0.49383	0.78472	0.67708	0.82639	0.64583	0.6281	0.65278	0.65278	0.84298	0.73611	0.65278	0.70242
MAXENT_GBM_RF_RPART	0.63194	0.63636	0.75694	0.69792	0.67361	0.84028	0.65278	0.73611	0.83333	0.50617	0.78472	0.70486	0.76389	0.65278	0.58678	0.625	0.6875	0.8595	0.75694	0.65972	0.70236
MAXENT_GBM_RF_RPART_SVME	0.63194	0.6281	0.75694	0.69792	0.68056	0.83333	0.64583	0.73611	0.83333	0.50617	0.79167	0.70486	0.76389	0.65278	0.60331	0.625	0.6875	0.85124	0.75694	0.65972	0.70236
MAXENT_GBM_GAMSTEP_MGCV_RPART_SVME	0.61806	0.65289	0.70139	0.69792	0.67361	0.84722	0.64583	0.75694	0.86111	0.49383	0.80556	0.67014	0.82639	0.63889	0.6281	0.65972	0.65278	0.83471	0.73611	0.64583	0.70235
MAXENT_GBM_GLMSTEP_EARTH_RPART_NNET_SVME	0.60417	0.66116	0.66667	0.71875	0.68056	0.84028	0.64583	0.77083	0.88194	0.49383	0.77778	0.67014	0.81944	0.67361	0.61157	0.63889	0.64583	0.84298	0.74306	0.65972	0.70235
MAXENT_GBM_GAMSTEP_EARTH_RPART_NNET_SVME	0.60417	0.65289	0.65972	0.71875	0.68056	0.83333	0.64583	0.76389	0.88889	0.49383	0.79167	0.67014	0.81944	0.66667	0.6281	0.63889	0.65278	0.83471	0.74306	0.65972	0.70235
MAXENT_RF_GLMSTEP_GAM_GAMSTEP_EARTH_RPART_SVME	0.60417	0.6281	0.6875	0.72569	0.70139	0.84028	0.64583	0.72222	0.88194	0.51852	0.80556	0.70486	0.76389	0.63889	0.61983	0.63889	0.64583	0.84298	0.75	0.68056	0.70235
MAXENT_RF_GLMSTEP_MGCV_EARTH_RPART_NNET_SVME	0.59722	0.66116	0.68056	0.72569	0.68056	0.82639	0.65278	0.74306	0.875	0.51852	0.8125	0.71181	0.76389	0.65972	0.6281	0.63889	0.63194	0.84298	0.73611	0.65972	0.70233
MAXENT_RF_GLM_GLMSTEP_RPART	0.61806	0.66942	0.71528	0.70486	0.67361	0.875	0.63889	0.75694	0.84722	0.50617	0.82639	0.68403	0.77778	0.63194	0.57025	0.64583	0.66667	0.82645	0.74306	0.66667	0.70223
MAXENT_RF_GLMSTEP_GAMSTEP_MGCV_RPART	0.625	0.64463	0.72222	0.70486	0.68056	0.85417	0.65278	0.75	0.86111	0.50617	0.81944	0.69097	0.77778	0.63194	0.59504	0.63889	0.65278	0.82645	0.74306	0.66667	0.70223
MAXENT_GBM_GAM_EARTH_RPART_SVME	0.61111	0.67769	0.66667	0.71181	0.6875	0.84028	0.63889	0.75694	0.88889	0.49383	0.77083	0.66319	0.8125	0.65278	0.61983	0.64583	0.65972	0.84298	0.74306	0.65972	0.7022
MAXENT_GBM_GLMSTEP_MGCV_RPART	0.625	0.66942	0.70139	0.69097	0.67361	0.86806	0.65972	0.77778	0.86111	0.49383	0.78472	0.66319	0.82639	0.64583	0.59504	0.65278	0.65972	0.82645	0.73611	0.63194	0.70215
MAXENT_GBM_GLMSTEP_GAMSTEP_EARTH_RPART	0.61806	0.63636	0.65972	0.71875	0.67361	0.85417	0.65972	0.75694	0.875	0.49383	0.77778	0.67708	0.82639	0.63889	0.61983	0.65278	0.65278	0.83471	0.73611	0.68056	0.70215
MAXENT_RF_GAM_RPART_SVME	0.61806	0.66942	0.72222	0.70486	0.68056	0.85417	0.64583	0.72917	0.84722	0.50617	0.82639	0.68403	0.77778	0.65278	0.57851	0.63194	0.67361	0.85124	0.74306	0.64583	0.70214
MAXENT_GBM_GLMSTEP_GAMSTEP_EARTH_RPART_NNET	0.60417	0.66116	0.65278	0.71875	0.68056	0.83333	0.65278	0.76389	0.88889	0.49383	0.77778	0.68403	0.81944	0.65278	0.63636	0.64583	0.64583	0.83471	0.72917	0.66667	0.70214
MAXENT_GBM_GLMSTEP_GAMSTEP_MGCV_EARTH_RPART	0.61806	0.63636	0.67361	0.72569	0.6875	0.84722	0.65278	0.75	0.89583	0.50617	0.77778	0.67014	0.82639	0.625	0.61157	0.64583	0.65278	0.83471	0.73611	0.66667	0.70201
MAXENT_GBM_GAMSTEP_MGCV_EARTH_RPART_NNET	0.60417	0.66116	0.66667	0.72569	0.67361	0.84028	0.64583	0.75694	0.88889	0.49383	0.77083	0.69097	0.82639	0.64583	0.63636	0.64583	0.64583	0.81818	0.73611	0.66667	0.702
MAXENT_GBM_GLMSTEP_GAM_MGCV_EARTH_RPART_NNET	0.61806	0.66942	0.65972	0.71181	0.6875	0.83333	0.65278	0.76389	0.90278	0.50617	0.76389	0.68403	0.81944	0.625	0.6281	0.64583	0.64583	0.82645	0.72222	0.67361	0.70199
MAXENT_GBM_GAM_MGCV_RPART_SVME	0.61806	0.69421	0.6875	0.69792	0.68056	0.84722	0.63889	0.75694	0.86111	0.49383	0.79861	0.66319	0.82639	0.63889	0.61983	0.64583	0.64583	0.84298	0.73611	0.64583	0.70199
MAXENT_RF_GLMSTEP_GAM_EARTH_RPART_NNET_SVME	0.59722	0.66116	0.67361	0.72569	0.69444	0.83333	0.63889	0.72917	0.89583	0.51852	0.8125	0.69792	0.76389	0.63889	0.6281	0.63889	0.64583	0.84298	0.73611	0.66667	0.70198
MAXENT_RF_GAMSTEP_MGCV_RPART	0.63194	0.64463	0.72222	0.71181	0.67361	0.85417	0.65278	0.73611	0.85417	0.50617	0.81944	0.69792	0.77778	0.63194	0.60331	0.63889	0.66667	0.82645	0.73611	0.65278	0.70194
MAXENT_RF_GLMSTEP_MGCV_RPART_NNET_SVME	0.61111	0.65289	0.71528	0.71181	0.67361	0.84722	0.65278	0.75	0.85417	0.50617	0.83333	0.69097	0.77083	0.63889	0.59504	0.64583	0.65972	0.82645	0.73611	0.66667	0.70194
MAXENT_GAMSTEP_MGCV_EARTH_RPART_SVME	0.61111	0.65289	0.67361	0.69097	0.68056	0.85417	0.63889	0.76389	0.91667	0.49383	0.77083	0.68403	0.82639	0.68056	0.6281	0.65278	0.61806	0.82645	0.73611	0.63889	0.70194
MAXENT_GBM_GLM_GLMSTEP_MGCV_EARTH_RPART_SVME	0.61806	0.67769	0.67361	0.71181	0.70139	0.84028	0.625	0.75	0.88889	0.50617	0.78472	0.67014	0.82639	0.625	0.61983	0.65278	0.65278	0.81818	0.72917	0.66667	0.70193
MAXENT_GBM_GLM_GLMSTEP_EARTH_RPART_SVME	0.61806	0.66942	0.66667	0.71181	0.69444	0.85417	0.63194	0.75	0.88889	0.49383	0.77778	0.67708	0.82639	0.63889	0.61983	0.65278	0.65278	0.80992	0.73611	0.66667	0.70187
MAXENT_GBM_GLMSTEP_GAMSTEP_EARTH_RPART_SVME	0.61806	0.6281	0.67361	0.71181	0.68056	0.84722	0.64583	0.75	0.875	0.49383	0.79861	0.67708	0.82639	0.625	0.6281	0.65278	0.65278	0.84298	0.73611	0.67361	0.70187
MAXENT_RF_MGCV_EARTH_RPART_NNET	0.59722	0.66942	0.67361	0.71875	0.67361	0.83333	0.65278	0.75694	0.85417	0.51852	0.79167	0.71181	0.75694	0.67361	0.61157	0.63889	0.65972	0.83471	0.73611	0.67361	0.70185
MAXENT_GBM_GAM_GAMSTEP_RPART	0.60417	0.65289	0.70139	0.69792	0.67361	0.84722	0.65278	0.75694	0.86806	0.49383	0.78472	0.67014	0.83333	0.63889	0.6281	0.64583	0.64583	0.85124	0.75	0.63889	0.70179
MAXENT_GBM_GAM_EARTH_RPART_NNET	0.60417	0.66942	0.65972	0.71875	0.68056	0.83333	0.64583	0.76389	0.88889	0.49383	0.76389	0.67708	0.81944	0.65278	0.61983	0.64583	0.65278	0.84298	0.73611	0.66667	0.70179
MAXENT_RF_GLMSTEP_GAM_MGCV_EARTH_RPART	0.625	0.66116	0.6875	0.71875	0.69444	0.82639	0.64583	0.72917	0.88889	0.51852	0.79861	0.69792	0.75694	0.63889	0.60331	0.63889	0.64583	0.84298	0.73611	0.68056	0.70178
MAXENT_GBM_GLM_RPART_SVME	0.61111	0.66942	0.6875	0.70486	0.68056	0.86806	0.65278	0.77778	0.86806	0.49383	0.79861	0.65625	0.8125	0.65278	0.60331	0.66667	0.65972	0.80992	0.73611	0.625	0.70174
MAXENT_GBM_GAM_RPART_NNET_SVME	0.59028	0.66116	0.69444	0.70486	0.67361	0.85417	0.63889	0.77083	0.86806	0.49383	0.79861	0.66319	0.81944	0.65972	0.61983	0.63889	0.67361	0.84298	0.74306	0.625	0.70172
MAXENT_GBM_GLM_MGCV_EARTH_RPART	0.61806	0.68595	0.65972	0.71181	0.6875	0.85417	0.63194	0.75694	0.89583	0.50617	0.75	0.67014	0.82639	0.64583	0.63636	0.65278	0.65278	0.80992	0.72917	0.65278	0.70171
MAXENT_RF_GLM_GAM_EARTH_RPART_SVME	0.61111	0.69421	0.68056	0.72569	0.6875	0.83333	0.63194	0.72917	0.875	0.51852	0.79861	0.69792	0.77778	0.63889	0.61157	0.63889	0.64583	0.83471	0.74306	0.65972	0.7017
MAXENT_RF_GAM_MGCV_EARTH_RPART_NNET_SVME	0.60417	0.66942	0.67361	0.72569	0.6875	0.83333	0.63889	0.72917	0.89583	0.51852	0.80556	0.71181	0.76389	0.63889	0.6281	0.64583	0.63889	0.84298	0.72917	0.65278	0.7017
MAXENT_GLMSTEP_MGCV_EARTH_RPART_SVME	0.625	0.63636	0.66667	0.69097	0.67361	0.85417	0.63889	0.77083	0.92361	0.49383	0.77083	0.68403	0.81944	0.69444	0.61157	0.65278	0.63194	0.82645	0.73611	0.63194	0.70167
MAXENT_RF_GLM_RPART_SVME	0.625	0.66942	0.71528	0.70486	0.66667	0.86806	0.625	0.75	0.84722	0.50617	0.81944	0.68403	0.78472	0.65278	0.57851	0.63889	0.67361	0.83471	0.74306	0.64583	0.70166
MAXENT_GBM_GAMSTEP_RPART_NNET_SVME	0.59722	0.65289	0.70139	0.70486	0.67361	0.84722	0.64583	0.77083	0.84722	0.49383	0.80556	0.67014	0.81944	0.66667	0.6281	0.64583	0.66667	0.83471	0.74306	0.61806	0.70166
MAXENT_RF_GLMSTEP_GAMSTEP_MGCV_EARTH_RPART	0.625	0.64463	0.69444	0.73264	0.69444	0.82639	0.64583	0.72222	0.875	0.51852	0.79167	0.71181	0.75694	0.63889	0.60331	0.63889	0.65278	0.84298	0.73611	0.68056	0.70165
MAXENT_RF_GAMSTEP_RPART	0.625	0.6281	0.72917	0.70486	0.68056	0.86111	0.65278	0.73611	0.85417	0.49383	0.8125	0.68403	0.77778	0.65278	0.58678	0.63889	0.67361	0.85124	0.74306	0.64583	0.70161
MAXENT_GLMSTEP_EARTH_RPART	0.625	0.64463	0.67361	0.69792	0.66667	0.84722	0.65278	0.77778	0.91667	0.49383	0.75694	0.68403	0.8125	0.70139	0.58678	0.63889	0.63194	0.83471	0.75	0.63889	0.70161
MAXENT_RF_GLMSTEP_GAMSTEP_MGCV_RPART_SVME	0.625	0.64463	0.72222	0.71181	0.68056	0.85417	0.63889	0.75	0.86111	0.50617	0.82639	0.68403	0.77083	0.63194	0.59504	0.63889	0.65278	0.83471	0.74306	0.65972	0.7016
MAXENT_GAMSTEP_MGCV_EARTH_RPART	0.61111	0.66116	0.66667	0.69097	0.68056	0.85417	0.63889	0.77083	0.91667	0.49383	0.76389	0.68403	0.82639	0.68056	0.61983	0.65278	0.61806	0.82645	0.73611	0.63889	0.70159
MAXENT_GBM_GLMSTEP_GAMSTEP_RPART_NNET_SVME	0.59722	0.65289	0.6875	0.69792	0.66667	0.85417	0.64583	0.77083	0.86806	0.49383	0.8125	0.67014	0.82639	0.63889	0.6281	0.65278	0.66667	0.82645	0.74306	0.63194	0.70159
MAXENT_RF_GLMSTEP_GAMSTEP_EARTH_RPART_SVME	0.61806	0.61983	0.69444	0.72569	0.6875	0.83333	0.64583	0.72917	0.86806	0.51852	0.80556	0.70486	0.76389	0.65278	0.61983	0.63889	0.65972	0.84298	0.74306	0.65972	0.70159
MAXENT_GBM_GLM_MGCV_EARTH_RPART_SVME	0.61806	0.67769	0.65972	0.71181	0.6875	0.85417	0.625	0.75	0.89583	0.50617	0.77778	0.67014	0.82639	0.64583	0.6281	0.65278	0.65278	0.80992	0.72917	0.65278	0.70158
MAXENT_RF_GAM_MGCV_EARTH_RPART	0.625	0.67769	0.68056	0.72569	0.69444	0.83333	0.63889	0.72917	0.88194	0.51852	0.79167	0.70486	0.77083	0.63889	0.60331	0.63194	0.65278	0.84298	0.73611	0.65278	0.70157
MAXENT_RF_GLM_GLMSTEP_RPART_SVME	0.61806	0.66942	0.71528	0.70486	0.67361	0.875	0.63194	0.75694	0.84722	0.50617	0.83333	0.68403	0.77778	0.63194	0.57025	0.64583	0.66667	0.82645	0.74306	0.65278	0.70153
MAXENT_RF_GLMSTEP_MGCV_RPART_NNET	0.61111	0.66116	0.71528	0.70486	0.67361	0.84722	0.65278	0.75	0.85417	0.50617	0.82639	0.69097	0.77083	0.63889	0.58678	0.64583	0.65972	0.81818	0.73611	0.68056	0.70153
MAXENT_GBM_RF_GLMSTEP_RPART_NNET	0.60417	0.64463	0.72222	0.71181	0.67361	0.84028	0.65278	0.73611	0.84722	0.50617	0.79861	0.69792	0.76389	0.63194	0.61157	0.64583	0.68056	0.85124	0.74306	0.66667	0.70151
MAXENT_RF_GLMSTEP_GAM_RPART_NNET	0.61111	0.66116	0.70139	0.70486	0.67361	0.84028	0.64583	0.73611	0.85417	0.50617	0.82639	0.69097	0.77778	0.63194	0.60331	0.64583	0.65972	0.84298	0.73611	0.68056	0.70151
MAXENT_GBM_GLM_GLMSTEP_MGCV_EARTH_RPART	0.61806	0.67769	0.66667	0.71181	0.70139	0.84722	0.63889	0.75694	0.88889	0.50617	0.76389	0.67014	0.82639	0.625	0.61983	0.65278	0.65278	0.80992	0.72917	0.66667	0.70151
MAXENT_RF_GLM_GAM_GAMSTEP_EARTH_RPART_SVME	0.61111	0.66942	0.68056	0.71875	0.69444	0.84028	0.63194	0.72222	0.89583	0.51852	0.80556	0.69792	0.77083	0.63194	0.61157	0.63889	0.63889	0.83471	0.74306	0.67361	0.7015
MAXENT_RF_GAM_GAMSTEP_MGCV_EARTH_RPART_NNET_SVME	0.60417	0.64463	0.67361	0.71875	0.6875	0.84028	0.63889	0.72917	0.89583	0.51852	0.80556	0.71181	0.77083	0.63889	0.6281	0.63889	0.63194	0.84298	0.73611	0.67361	0.7015
MAXENT_GBM_MGCV_RPART_NNET_SVME	0.61111	0.65289	0.70139	0.69792	0.67361	0.85417	0.64583	0.78472	0.85417	0.49383	0.79861	0.66319	0.81944	0.66667	0.61157	0.64583	0.66667	0.82645	0.74306	0.61806	0.70146
MAXENT_GLMSTEP_GAMSTEP_EARTH_RPART_SVME	0.61111	0.63636	0.65972	0.69097	0.68056	0.85417	0.63889	0.76389	0.90972	0.49383	0.77778	0.68403	0.82639	0.6875	0.61157	0.65278	0.625	0.84298	0.74306	0.63889	0.70146
MAXENT_GBM_RF_GAMSTEP_MGCV_RPART	0.625	0.65289	0.72222	0.71875	0.6875	0.83333	0.65278	0.73611	0.85417	0.50617	0.79167	0.70486	0.77083	0.59028	0.60331	0.63889	0.68056	0.84298	0.74306	0.67361	0.70145
MAXENT_RF_GLMSTEP_GAM_GAMSTEP_RPART	0.60417	0.65289	0.70833	0.69792	0.6875	0.86806	0.65278	0.73611	0.85417	0.50617	0.81944	0.68403	0.77778	0.63194	0.60331	0.64583	0.65278	0.84298	0.75	0.65278	0.70145
MAXENT_RF_GAM_MGCV_RPART_SVME	0.625	0.67769	0.71528	0.71181	0.67361	0.84722	0.63889	0.73611	0.84722	0.50617	0.83333	0.69097	0.77778	0.63194	0.57851	0.63889	0.66667	0.84298	0.73611	0.65278	0.70145
MAXENT_RF_GAM_EARTH_RPART_SVME	0.61111	0.66116	0.6875	0.71875	0.6875	0.83333	0.64583	0.75	0.875	0.51852	0.77778	0.69792	0.77083	0.65972	0.60331	0.625	0.65972	0.84298	0.75	0.65278	0.70144
MAXENT_RF_EARTH_RPART_NNET_SVME	0.60417	0.66116	0.6875	0.71181	0.67361	0.82639	0.65278	0.76389	0.86111	0.51852	0.78472	0.69792	0.74306	0.70139	0.60331	0.63889	0.65972	0.84298	0.75	0.64583	0.70144
MAXENT_GBM_GLMSTEP_GAMSTEP_RPART	0.61111	0.63636	0.70139	0.69097	0.67361	0.85417	0.66667	0.77083	0.86806	0.49383	0.78472	0.67014	0.82639	0.63889	0.60331	0.65972	0.65278	0.84298	0.74306	0.63889	0.70139
MAXENT_GBM_GLMSTEP_GAMSTEP_RPART_SVME	0.61111	0.6281	0.70139	0.69097	0.68056	0.85417	0.64583	0.77083	0.86111	0.49383	0.8125	0.67014	0.82639	0.63194	0.60331	0.65972	0.65278	0.85124	0.74306	0.63889	0.70139
MAXENT_GBM_RF_GLMSTEP_MGCV_RPART	0.625	0.66116	0.73611	0.71875	0.6875	0.84028	0.65278	0.74306	0.84028	0.50617	0.79167	0.69097	0.76389	0.61111	0.59504	0.63889	0.66667	0.83471	0.74306	0.68056	0.70138
MAXENT_GBM_GLMSTEP_GAM_EARTH_RPART_NNET_SVME	0.60417	0.66116	0.66667	0.71181	0.69444	0.83333	0.64583	0.75694	0.89583	0.49383	0.77778	0.67708	0.82639	0.63194	0.6281	0.64583	0.64583	0.83471	0.72917	0.66667	0.70138
MAXENT_GBM_GLM_GAMSTEP_RPART_SVME	0.61111	0.66116	0.68056	0.69792	0.68056	0.84722	0.64583	0.76389	0.86806	0.49383	0.79167	0.67014	0.83333	0.64583	0.6281	0.65972	0.64583	0.82645	0.74306	0.63194	0.70131
MAXENT_RF_GAM_EARTH_RPART	0.61111	0.66942	0.68056	0.71875	0.69444	0.83333	0.64583	0.75	0.875	0.51852	0.79167	0.69792	0.77083	0.66667	0.57851	0.625	0.65972	0.84298	0.74306	0.65278	0.7013
MAXENT_RF_GLMSTEP_GAM_GAMSTEP_MGCV_EARTH_RPART	0.61806	0.64463	0.6875	0.71181	0.69444	0.83333	0.64583	0.72917	0.88194	0.51852	0.79861	0.70486	0.76389	0.63194	0.60331	0.63889	0.63194	0.84298	0.75	0.69444	0.7013
MAXENT_GBM_GAM_MGCV_EARTH_RPART_NNET_SVME	0.60417	0.66116	0.65278	0.71875	0.69444	0.84028	0.63889	0.75	0.89583	0.50617	0.77778	0.68403	0.82639	0.63889	0.6281	0.64583	0.64583	0.83471	0.72222	0.65972	0.7013
MAXENT_RF_GLM_GAM_EARTH_RPART	0.61111	0.69421	0.68056	0.71875	0.68056	0.83333	0.63194	0.73611	0.88194	0.51852	0.79167	0.69792	0.77778	0.63889	0.60331	0.63889	0.64583	0.83471	0.74306	0.66667	0.70129
MAXENT_RF_GAM_MGCV_EARTH_RPART_NNET	0.60417	0.66942	0.66667	0.72569	0.68056	0.83333	0.63889	0.73611	0.89583	0.51852	0.79861	0.71181	0.76389	0.63889	0.61983	0.63889	0.63889	0.84298	0.72917	0.67361	0.70129
MAXENT_RF_GAMSTEP_MGCV_EARTH_RPART_NNET	0.60417	0.66116	0.67361	0.72569	0.67361	0.83333	0.64583	0.73611	0.875	0.51852	0.79861	0.71875	0.76389	0.63889	0.6281	0.63889	0.63889	0.84298	0.73611	0.67361	0.70129
MAXENT_RF_GLM_GLMSTEP_GAMSTEP_RPART	0.61806	0.66116	0.70833	0.70486	0.6875	0.85417	0.64583	0.75694	0.86111	0.50617	0.8125	0.68403	0.77778	0.63194	0.59504	0.63889	0.65278	0.81818	0.75	0.65972	0.70125
MAXENT_GBM_RF_GLMSTEP_EARTH_RPART_SVME	0.61111	0.64463	0.70833	0.71875	0.6875	0.82639	0.64583	0.73611	0.85417	0.51852	0.79167	0.71181	0.75	0.63194	0.6281	0.63889	0.65972	0.85124	0.75	0.65972	0.70122
MAXENT_RF_GLMSTEP_GAM_EARTH_RPART_NNET	0.59722	0.66116	0.67361	0.72569	0.68056	0.83333	0.64583	0.72917	0.88889	0.51852	0.79861	0.71181	0.76389	0.63889	0.61983	0.63889	0.63889	0.84298	0.73611	0.68056	0.70122
MAXENT_GAMSTEP_RPART_SVME	0.61111	0.63636	0.72917	0.67014	0.67361	0.86806	0.65278	0.77778	0.875	0.49383	0.78472	0.66319	0.8125	0.69444	0.60331	0.66667	0.63889	0.81818	0.74306	0.61111	0.7012
MAXENT_GBM_RPART_NNET_SVME	0.59722	0.63636	0.71528	0.71181	0.67361	0.85417	0.64583	0.75694	0.84028	0.48148	0.79861	0.65625	0.8125	0.71528	0.61983	0.63194	0.66667	0.83471	0.75694	0.61806	0.70119
MAXENT_RF_GAMSTEP_MGCV_RPART_SVME	0.63194	0.64463	0.72917	0.71181	0.68056	0.84722	0.63889	0.73611	0.85417	0.50617	0.82639	0.69097	0.77778	0.63194	0.59504	0.63889	0.66667	0.82645	0.73611	0.65278	0.70118
MAXENT_GBM_GLM_GLMSTEP_EARTH_RPART	0.61806	0.67769	0.65972	0.71181	0.6875	0.86111	0.63889	0.76389	0.88889	0.49383	0.75694	0.67708	0.82639	0.63889	0.61157	0.65278	0.65278	0.80992	0.73611	0.65972	0.70118
MAXENT_GAM_GAMSTEP_EARTH_RPART_SVME	0.60417	0.64463	0.66667	0.69097	0.70139	0.85417	0.63194	0.77083	0.90278	0.49383	0.76389	0.67708	0.83333	0.67361	0.61983	0.65278	0.61806	0.83471	0.74306	0.64583	0.70118
MAXENT_RF_GLMSTEP_GAMSTEP_EARTH_RPART	0.61111	0.6281	0.69444	0.72569	0.68056	0.83333	0.65278	0.73611	0.875	0.51852	0.79167	0.70486	0.76389	0.65278	0.60331	0.63889	0.65972	0.84298	0.74306	0.66667	0.70117
MAXENT_RF_GLMSTEP_GAM_GAMSTEP_EARTH_RPART	0.60417	0.6281	0.6875	0.72569	0.69444	0.84028	0.64583	0.72222	0.88194	0.51852	0.79167	0.71181	0.76389	0.63889	0.60331	0.63889	0.64583	0.84298	0.75	0.6875	0.70117
MAXENT_GBM_RF_RPART_NNET	0.60417	0.64463	0.73611	0.69792	0.66667	0.83333	0.65278	0.73611	0.84028	0.50617	0.78472	0.70486	0.75694	0.65972	0.61157	0.63194	0.6875	0.85124	0.75694	0.65972	0.70117
MAXENT_GBM_GLM_GAMSTEP_MGCV_EARTH_RPART	0.61111	0.66116	0.65972	0.71875	0.69444	0.84722	0.63194	0.76389	0.88889	0.50617	0.76389	0.67014	0.83333	0.63194	0.6281	0.65278	0.63889	0.81818	0.73611	0.66667	0.70117
MAXENT_GBM_GLM_GAMSTEP_MGCV_EARTH_RPART_SVME	0.61111	0.65289	0.66667	0.71875	0.70139	0.84722	0.625	0.74306	0.88889	0.50617	0.79167	0.67014	0.83333	0.625	0.63636	0.65278	0.63889	0.81818	0.73611	0.65972	0.70117
MAXENT_GBM_GLMSTEP_GAM_GAMSTEP_MGCV_EARTH_RPART_SVME	0.61111	0.65289	0.67361	0.71875	0.70139	0.84028	0.63889	0.74306	0.89583	0.50617	0.78472	0.67014	0.81944	0.61111	0.61983	0.64583	0.64583	0.83471	0.74306	0.66667	0.70117
MAXENT_GBM_GLM_GAM_EARTH_RPART	0.61111	0.68595	0.64583	0.70486	0.6875	0.85417	0.63889	0.75	0.89583	0.49383	0.75694	0.67014	0.83333	0.63889	0.6281	0.65278	0.63889	0.82645	0.74306	0.66667	0.70116
MAXENT_GBM_GAM_GAMSTEP_RPART_NNET_SVME	0.59722	0.66116	0.6875	0.69792	0.67361	0.84028	0.63194	0.76389	0.875	0.49383	0.79861	0.67014	0.82639	0.63889	0.64463	0.64583	0.65972	0.83471	0.74306	0.63889	0.70116
MAXENT_RF_GLMSTEP_GAMSTEP_EARTH_RPART_NNET_SVME	0.59722	0.63636	0.68056	0.72569	0.6875	0.83333	0.64583	0.72917	0.86806	0.51852	0.8125	0.70486	0.76389	0.65278	0.63636	0.63889	0.65278	0.84298	0.73611	0.65972	0.70116
MAXENT_GBM_GLM_GLMSTEP_RPART_SVME	0.61806	0.67769	0.6875	0.69097	0.68056	0.86806	0.64583	0.78472	0.86111	0.49383	0.79861	0.66319	0.82639	0.63889	0.60331	0.65278	0.65278	0.80992	0.73611	0.63194	0.70111
MAXENT_RF_GLMSTEP_GAMSTEP_RPART_NNET_SVME	0.61111	0.64463	0.71528	0.71181	0.67361	0.82639	0.64583	0.72917	0.85417	0.50617	0.83333	0.68403	0.77778	0.64583	0.61157	0.64583	0.65972	0.84298	0.73611	0.66667	0.7011
MAXENT_GBM_GAM_MGCV_RPART	0.61806	0.69421	0.6875	0.69792	0.67361	0.84722	0.65278	0.75694	0.86111	0.49383	0.78472	0.67014	0.82639	0.64583	0.59504	0.64583	0.64583	0.84298	0.73611	0.64583	0.70109
MAXENT_GBM_GAM_GAMSTEP_RPART_NNET	0.59722	0.66116	0.6875	0.69792	0.66667	0.84722	0.63889	0.76389	0.875	0.49383	0.79167	0.67708	0.82639	0.64583	0.63636	0.63889	0.65972	0.83471	0.74306	0.63889	0.70109
MAXENT_RF_GLMSTEP_MGCV_EARTH_RPART_NNET	0.59722	0.65289	0.68056	0.72569	0.67361	0.82639	0.65278	0.74306	0.88194	0.51852	0.79861	0.71181	0.76389	0.65972	0.61983	0.63889	0.63889	0.83471	0.72917	0.67361	0.70109
MAXENT_GLMSTEP_EARTH_RPART_NNET	0.57639	0.6281	0.65972	0.69792	0.67361	0.84722	0.65278	0.77778	0.91667	0.49383	0.76389	0.69792	0.81944	0.70833	0.61983	0.64583	0.61111	0.83471	0.75694	0.63889	0.70105
MAXENT_RF_GLMSTEP_RPART_NNET_SVME	0.61111	0.65289	0.71528	0.70486	0.66667	0.82639	0.64583	0.73611	0.84722	0.50617	0.84028	0.68403	0.75694	0.68056	0.60331	0.63889	0.65972	0.83471	0.75	0.65972	0.70103
MAXENT_RF_GAM_GAMSTEP_MGCV_RPART	0.61806	0.66116	0.70833	0.69792	0.68056	0.86806	0.65278	0.73611	0.86111	0.50617	0.81944	0.69097	0.77778	0.63194	0.59504	0.63889	0.64583	0.83471	0.75	0.64583	0.70103
MAXENT_GBM_GLMSTEP_GAM_RPART	0.61111	0.67769	0.6875	0.69792	0.67361	0.86111	0.64583	0.76389	0.86111	0.49383	0.78472	0.67014	0.82639	0.63889	0.60331	0.64583	0.65972	0.84298	0.73611	0.63889	0.70103
MAXENT_GBM_RF_EARTH_RPART	0.625	0.63636	0.70833	0.71181	0.68056	0.81944	0.65278	0.75694	0.85417	0.51852	0.78472	0.70486	0.75694	0.64583	0.61157	0.625	0.67361	0.85124	0.74306	0.65972	0.70102
MAXENT_RF_GLM_EARTH_RPART_SVME	0.625	0.66942	0.6875	0.71875	0.6875	0.84028	0.63194	0.75	0.875	0.51852	0.77083	0.69792	0.75694	0.65972	0.60331	0.64583	0.65972	0.82645	0.74306	0.65278	0.70102
MAXENT_RF_GLM_GAMSTEP_EARTH_RPART_SVME	0.61111	0.65289	0.6875	0.72569	0.70139	0.84028	0.63194	0.72917	0.875	0.51852	0.79861	0.69792	0.77083	0.63889	0.61983	0.63889	0.64583	0.82645	0.75	0.65972	0.70102
MAXENT_RF_RPART_NNET	0.61111	0.64463	0.73611	0.69097	0.65278	0.82639	0.64583	0.74306	0.84722	0.50617	0.8125	0.69097	0.77778	0.70139	0.59504	0.63194	0.65972	0.84298	0.75694	0.64583	0.70097
MAXENT_RF_MGCV_RPART_BIOCLIM	0.60417	0.66116	0.71528	0.68403	0.70833	0.84028	0.6875	0.75	0.83333	0.50617	0.8125	0.68403	0.79861	0.66667	0.57025	0.59028	0.65278	0.85124	0.75	0.65278	0.70097
MAXENT_GBM_GAM_EARTH_RPART_NNET_SVME	0.60417	0.66116	0.65972	0.71875	0.6875	0.83333	0.63889	0.75694	0.88889	0.49383	0.78472	0.67014	0.81944	0.65278	0.61983	0.64583	0.65278	0.83471	0.73611	0.65972	0.70096
MAXENT_RF_MGCV_EARTH_RPART_SVME	0.63194	0.65289	0.6875	0.71875	0.68056	0.83333	0.64583	0.75	0.86111	0.51852	0.78472	0.69792	0.75694	0.66667	0.59504	0.63889	0.65972	0.84298	0.74306	0.65278	0.70096
MAXENT_GLMSTEP_MGCV_EARTH_RPART	0.625	0.64463	0.67361	0.69097	0.65972	0.86111	0.63889	0.77083	0.91667	0.49383	0.76389	0.68403	0.81944	0.69444	0.59504	0.65278	0.63194	0.82645	0.73611	0.63889	0.70091
MAXENT_RF_EARTH_RPART	0.625	0.64463	0.69444	0.71181	0.67361	0.83333	0.65278	0.75694	0.86111	0.50617	0.79167	0.69792	0.74306	0.72222	0.58678	0.625	0.65278	0.84298	0.75	0.64583	0.7009
MAXENT_RF_GAMSTEP_EARTH_RPART	0.61806	0.6281	0.6875	0.72569	0.67361	0.83333	0.64583	0.75	0.86806	0.50617	0.8125	0.69792	0.76389	0.67361	0.60331	0.63194	0.65972	0.84298	0.74306	0.65278	0.7009
MAXENT_RF_MGCV_RPART_NNET	0.61111	0.66116	0.71528	0.71181	0.65972	0.84722	0.64583	0.75	0.85417	0.50617	0.81944	0.69792	0.77083	0.66667	0.59504	0.63889	0.65972	0.81818	0.73611	0.65278	0.7009
MAXENT_GBM_GLM_GAMSTEP_EARTH_RPART	0.61111	0.66116	0.65278	0.71875	0.6875	0.85417	0.63889	0.75694	0.88889	0.49383	0.75694	0.67014	0.83333	0.64583	0.6281	0.65278	0.63889	0.81818	0.74306	0.66667	0.7009
MAXENT_RF_MGCV_EARTH_RPART	0.63194	0.66116	0.6875	0.71875	0.68056	0.84028	0.64583	0.75694	0.86111	0.51852	0.77778	0.69792	0.75694	0.67361	0.57851	0.63194	0.65972	0.84298	0.74306	0.65278	0.70089
MAXENT_RF_EARTH_RPART_SVME	0.625	0.63636	0.70139	0.71181	0.68056	0.83333	0.65278	0.75694	0.86111	0.51852	0.78472	0.69792	0.73611	0.70139	0.60331	0.625	0.65278	0.84298	0.75	0.64583	0.70089
MAXENT_RF_GLMSTEP_EARTH_RPART_NNET_SVME	0.59722	0.63636	0.6875	0.72569	0.6875	0.83333	0.65278	0.75	0.86111	0.51852	0.79861	0.70486	0.75	0.67361	0.61157	0.63889	0.65278	0.83471	0.74306	0.65972	0.70089
MAXENT_EARTH_RPART_NNET_SVME	0.59028	0.6281	0.67361	0.71875	0.66667	0.84722	0.64583	0.78472	0.89583	0.48148	0.77083	0.66319	0.8125	0.75694	0.60331	0.63889	0.63889	0.81818	0.75694	0.625	0.70086
MAXENT_RF_GLMSTEP_EARTH_RPART_SVME	0.61111	0.63636	0.70139	0.72569	0.68056	0.84028	0.64583	0.75	0.85417	0.51852	0.79167	0.70486	0.75	0.67361	0.59504	0.63889	0.65972	0.84298	0.74306	0.65278	0.70083
MAXENT_RF_GAM_RPART_NNET	0.61111	0.66116	0.69444	0.71181	0.67361	0.84028	0.64583	0.74306	0.85417	0.50617	0.81944	0.69097	0.77083	0.65278	0.60331	0.63194	0.65972	0.84298	0.74306	0.65972	0.70082
MAXENT_RF_GLMSTEP_GAM_RPART_NNET_SVME	0.61111	0.66116	0.69444	0.71181	0.68056	0.82639	0.64583	0.73611	0.85417	0.50617	0.84028	0.68403	0.77778	0.63194	0.60331	0.64583	0.65972	0.84298	0.73611	0.66667	0.70082
MAXENT_RF_GAM_EARTH_RPART_NNET_SVME	0.59722	0.66116	0.67361	0.71875	0.6875	0.82639	0.64583	0.72917	0.875	0.51852	0.79861	0.70486	0.77083	0.66667	0.61157	0.63194	0.65972	0.84298	0.74306	0.65278	0.70081
MAXENT_RF_GLMSTEP_GAM_GAMSTEP_MGCV_EARTH_RPART_NNET	0.60417	0.64463	0.67361	0.71875	0.6875	0.83333	0.63889	0.73611	0.89583	0.51852	0.79167	0.71181	0.75694	0.63194	0.6281	0.63889	0.625	0.84298	0.73611	0.70139	0.70081
MAXENT_RF_GAMSTEP_RPART_SVME	0.625	0.61983	0.73611	0.70486	0.68056	0.84722	0.64583	0.73611	0.84028	0.50617	0.83333	0.68403	0.77083	0.64583	0.58678	0.63889	0.67361	0.85124	0.74306	0.64583	0.70077
MAXENT_GBM_GLMSTEP_MGCV_RPART_NNET	0.61806	0.66116	0.6875	0.69097	0.65972	0.86111	0.65972	0.77083	0.86806	0.49383	0.77778	0.67708	0.82639	0.64583	0.61983	0.65278	0.66667	0.80992	0.72917	0.63889	0.70076
MAXENT_GBM_RF_GLMSTEP_MGCV_RPART_SVME	0.625	0.66116	0.73611	0.71875	0.6875	0.82639	0.64583	0.74306	0.84028	0.50617	0.78472	0.69097	0.76389	0.61111	0.60331	0.64583	0.66667	0.83471	0.74306	0.68056	0.70075
MAXENT_RF_GLM_GLMSTEP_GAM_EARTH_RPART	0.61806	0.66116	0.68056	0.71875	0.6875	0.83333	0.63194	0.72917	0.88194	0.51852	0.80556	0.69097	0.76389	0.63889	0.60331	0.63889	0.63889	0.84298	0.74306	0.6875	0.70074
MAXENT_RF_GAMSTEP_RPART_NNET	0.61111	0.64463	0.70833	0.71181	0.65972	0.84722	0.64583	0.74306	0.85417	0.50617	0.81944	0.69792	0.77083	0.65972	0.60331	0.63194	0.65972	0.84298	0.73611	0.65972	0.70069
MAXENT_GBM_RF_MGCV_RPART_SVME	0.625	0.65289	0.74306	0.71181	0.6875	0.83333	0.63889	0.73611	0.84028	0.50617	0.78472	0.70486	0.76389	0.61806	0.59504	0.63889	0.6875	0.84298	0.73611	0.66667	0.70069
MAXENT_RF_GLM_GAM_MGCV_RPART	0.61806	0.66942	0.70139	0.70486	0.68056	0.86111	0.63889	0.74306	0.86806	0.50617	0.83333	0.69097	0.78472	0.625	0.61157	0.64583	0.64583	0.80992	0.73611	0.63889	0.70069
MAXENT_RF_GLMSTEP_GAMSTEP_RPART_NNET	0.61111	0.63636	0.71528	0.71181	0.66667	0.82639	0.64583	0.73611	0.85417	0.50617	0.81944	0.69097	0.77778	0.64583	0.61157	0.64583	0.65972	0.84298	0.73611	0.67361	0.70069
MAXENT_RF_GLMSTEP_MGCV_RPART_BIOCLIM	0.61111	0.66116	0.71528	0.68403	0.71528	0.84028	0.6875	0.73611	0.82639	0.50617	0.80556	0.68403	0.79167	0.65972	0.57025	0.60417	0.64583	0.8595	0.75	0.65972	0.70069
MAXENT_RF_GLM_GAM_GAMSTEP_EARTH_RPART	0.61111	0.66116	0.68056	0.71875	0.6875	0.84028	0.63194	0.72917	0.89583	0.51852	0.79167	0.69792	0.77778	0.63194	0.60331	0.63889	0.63889	0.83471	0.74306	0.68056	0.70068
MAXENT_RF_GAMSTEP_EARTH_RPART_NNET_SVME	0.59722	0.6281	0.67361	0.72569	0.6875	0.82639	0.64583	0.75	0.86806	0.51852	0.80556	0.69792	0.75694	0.67361	0.6281	0.63889	0.65972	0.84298	0.73611	0.65278	0.70068
MAXENT_GAMSTEP_EARTH_RPART_SVME	0.61111	0.6281	0.66667	0.70486	0.68056	0.84722	0.64583	0.77778	0.90972	0.49383	0.77083	0.67708	0.8125	0.69444	0.61157	0.64583	0.63194	0.83471	0.74306	0.625	0.70063
MAXENT_GLMSTEP_MGCV_EARTH_RPART_NNET	0.61111	0.63636	0.65972	0.69097	0.68056	0.85417	0.64583	0.77778	0.92361	0.49383	0.75	0.69097	0.82639	0.69444	0.61983	0.65278	0.61806	0.81818	0.72917	0.63889	0.70063
MAXENT_GBM_RF_GLMSTEP_GAMSTEP_RPART	0.61111	0.6281	0.72222	0.71875	0.6875	0.82639	0.65278	0.73611	0.84722	0.50617	0.80556	0.69097	0.76389	0.61111	0.61157	0.64583	0.67361	0.84298	0.75694	0.67361	0.70062
MAXENT_GBM_RF_GLMSTEP_GAMSTEP_RPART_SVME	0.61806	0.6281	0.72222	0.71875	0.69444	0.82639	0.64583	0.73611	0.84722	0.50617	0.79861	0.69097	0.76389	0.60417	0.61983	0.64583	0.67361	0.83471	0.75694	0.68056	0.70062
MAXENT_RF_GLMSTEP_GAM_GAMSTEP_MGCV_RPART	0.61806	0.65289	0.70833	0.69792	0.69444	0.86111	0.65278	0.74306	0.86806	0.50617	0.81944	0.69097	0.77083	0.61111	0.59504	0.63889	0.63889	0.83471	0.75	0.65972	0.70062
MAXENT_GAM_EARTH_RPART_SVME	0.61111	0.66942	0.66667	0.70486	0.6875	0.84028	0.63889	0.77778	0.90278	0.49383	0.75694	0.67014	0.8125	0.69444	0.60331	0.63889	0.63194	0.84298	0.74306	0.625	0.70062
MAXENT_GBM_GLM_GAM_MGCV_RPART_SVME	0.625	0.68595	0.68056	0.69792	0.68056	0.84722	0.625	0.75694	0.875	0.49383	0.79861	0.68403	0.82639	0.63194	0.61157	0.65972	0.63889	0.81818	0.73611	0.63889	0.70062
MAXENT_GBM_GAMSTEP_MGCV_EARTH_RPART_NNET_SVME	0.60417	0.66116	0.66667	0.71875	0.68056	0.84028	0.63889	0.75	0.88889	0.49383	0.77778	0.67708	0.82639	0.64583	0.63636	0.64583	0.64583	0.81818	0.73611	0.65972	0.70062
MAXENT_RF_GLMSTEP_GAM_GAMSTEP_MGCV_EARTH_RPART_SVME	0.61806	0.63636	0.6875	0.71181	0.70139	0.83333	0.63889	0.72917	0.88194	0.51852	0.80556	0.70486	0.76389	0.61806	0.61157	0.63889	0.63194	0.84298	0.75	0.6875	0.70061
MAXENT_GAM_GAMSTEP_EARTH_RPART	0.60417	0.64463	0.65972	0.69097	0.69444	0.85417	0.63889	0.77083	0.89583	0.49383	0.76389	0.67014	0.83333	0.67361	0.61157	0.64583	0.61806	0.85124	0.74306	0.65278	0.70055
MAXENT_GBM_GLM_GAMSTEP_MGCV_EARTH_RPART_NNET_SVME	0.60417	0.66116	0.65972	0.71875	0.69444	0.84028	0.625	0.75694	0.90278	0.50617	0.78472	0.68403	0.81944	0.63194	0.63636	0.64583	0.63194	0.81818	0.72917	0.65972	0.70054
MAXENT_RF_GLMSTEP_GAMSTEP_MGCV_EARTH_RPART_NNET	0.60417	0.65289	0.68056	0.71875	0.6875	0.82639	0.65278	0.72917	0.88194	0.51852	0.79167	0.71181	0.75694	0.63889	0.6281	0.63889	0.625	0.84298	0.73611	0.6875	0.70053
MAXENT_RF_GAM_GAMSTEP_MGCV_EARTH_RPART_NNET	0.60417	0.65289	0.66667	0.71875	0.68056	0.83333	0.63889	0.72917	0.88889	0.51852	0.79167	0.71181	0.77083	0.63889	0.6281	0.63889	0.63194	0.84298	0.73611	0.6875	0.70053
MAXENT_RF_GAMSTEP_MGCV_EARTH_RPART_NNET_SVME	0.60417	0.64463	0.67361	0.72569	0.68056	0.83333	0.64583	0.72917	0.875	0.51852	0.8125	0.71181	0.76389	0.63889	0.63636	0.64583	0.63889	0.84298	0.73611	0.65278	0.70053
MAXENT_RF_GLMSTEP_GAM_MGCV_RPART_SVME	0.625	0.64463	0.71528	0.70486	0.6875	0.85417	0.63889	0.75	0.86111	0.50617	0.82639	0.68403	0.77083	0.63194	0.58678	0.63889	0.64583	0.83471	0.74306	0.65972	0.70049
MAXENT_GBM_GLMSTEP_GAM_GAMSTEP_RPART_SVME	0.61111	0.63636	0.69444	0.69792	0.6875	0.84722	0.64583	0.75694	0.86806	0.49383	0.79861	0.67014	0.83333	0.61806	0.61157	0.65278	0.63889	0.85124	0.75	0.64583	0.70048
MAXENT_GBM_GLMSTEP_GAM_GAMSTEP_EARTH_RPART_SVME	0.61111	0.63636	0.65972	0.72569	0.70139	0.84028	0.63889	0.73611	0.88889	0.49383	0.78472	0.67014	0.82639	0.61806	0.61983	0.64583	0.63889	0.84298	0.75	0.68056	0.70048
MAXENT_RF_GLMSTEP_EARTH_RPART	0.61111	0.64463	0.69444	0.71875	0.67361	0.84028	0.64583	0.75	0.85417	0.51852	0.79861	0.69792	0.75694	0.68056	0.57851	0.63889	0.65972	0.85124	0.74306	0.65278	0.70048
MAXENT_GBM_RF_GLMSTEP_RPART_NNET_SVME	0.60417	0.64463	0.72222	0.71181	0.67361	0.84028	0.64583	0.72917	0.84722	0.50617	0.80556	0.69097	0.76389	0.625	0.61157	0.64583	0.68056	0.85124	0.74306	0.66667	0.70047
MAXENT_GBM_RF_MGCV_EARTH_RPART	0.625	0.66116	0.70833	0.71875	0.6875	0.81944	0.65278	0.72917	0.86806	0.51852	0.78472	0.70486	0.75694	0.625	0.61157	0.63194	0.65972	0.84298	0.73611	0.66667	0.70046
MAXENT_GBM_RF_MGCV_EARTH_RPART_SVME	0.625	0.65289	0.70833	0.71875	0.69444	0.81944	0.64583	0.72917	0.86111	0.51852	0.79167	0.70486	0.75694	0.625	0.61983	0.63194	0.65972	0.84298	0.73611	0.66667	0.70046
MAXENT_GBM_RF_GLMSTEP_GAM_GAMSTEP_MGCV_EARTH_RPART_NNET	0.60417	0.64463	0.68056	0.72569	0.69444	0.81944	0.65278	0.73611	0.89583	0.51852	0.80556	0.71181	0.76389	0.56944	0.63636	0.63889	0.65278	0.83471	0.74306	0.68056	0.70046
MAXENT_GBM_GLM_GLMSTEP_MGCV_EARTH_RPART_NNET_SVME	0.61806	0.65289	0.65972	0.71181	0.69444	0.83333	0.625	0.76389	0.89583	0.50617	0.78472	0.68403	0.81944	0.625	0.63636	0.64583	0.64583	0.80992	0.72917	0.66667	0.70041
MAXENT_RF_GLM_GAM_MGCV_EARTH_RPART	0.61806	0.68595	0.68056	0.71875	0.68056	0.83333	0.625	0.72917	0.88889	0.51852	0.80556	0.70486	0.77083	0.63889	0.60331	0.63889	0.63194	0.81818	0.73611	0.68056	0.7004
MAXENT_RF_GLMSTEP_EARTH_RPART_SVME_BIOCLIM	0.59028	0.66942	0.6875	0.70486	0.71528	0.82639	0.67361	0.74306	0.83333	0.51852	0.79861	0.69792	0.77778	0.67361	0.57851	0.58333	0.63889	0.8595	0.76389	0.67361	0.7004
MAXENT_RF_MGCV_EARTH_RPART_NNET_SVME	0.59722	0.66116	0.67361	0.71875	0.68056	0.83333	0.65278	0.75	0.85417	0.51852	0.79167	0.71181	0.75694	0.66667	0.61157	0.64583	0.65972	0.83471	0.73611	0.65278	0.7004
MAXENT_RF_GLM_GAM_MGCV_EARTH_RPART_SVME	0.625	0.67769	0.68056	0.71875	0.6875	0.84028	0.625	0.72222	0.88889	0.51852	0.8125	0.69792	0.76389	0.63194	0.61157	0.63889	0.63194	0.81818	0.74306	0.67361	0.7004
MAXENT_GBM_GLM_GAM_MGCV_EARTH_RPART	0.61111	0.69421	0.65972	0.71181	0.69444	0.84028	0.63194	0.75	0.88889	0.50617	0.75	0.67014	0.83333	0.63194	0.6281	0.65278	0.63889	0.81818	0.73611	0.65972	0.70039
MAXENT_GBM_RF_GLMSTEP_RPART_SVME	0.61806	0.64463	0.74306	0.71181	0.68056	0.84028	0.63889	0.73611	0.83333	0.50617	0.79167	0.69792	0.76389	0.625	0.59504	0.63889	0.68056	0.85124	0.74306	0.66667	0.70034
MAXENT_GBM_GLM_GLMSTEP_MGCV_EARTH_RPART_NNET	0.61806	0.65289	0.65278	0.71181	0.69444	0.84028	0.63194	0.77083	0.90278	0.50617	0.76389	0.68403	0.81944	0.63194	0.6281	0.64583	0.64583	0.80992	0.72917	0.66667	0.70034
MAXENT_GBM_GLM_EARTH_RPART_SVME	0.61806	0.68595	0.65972	0.71181	0.6875	0.85417	0.625	0.77083	0.88889	0.49383	0.76389	0.66319	0.8125	0.65278	0.61983	0.64583	0.65972	0.81818	0.73611	0.63889	0.70033
MAXENT_RF_GAMSTEP_MGCV_EARTH_RPART	0.625	0.65289	0.6875	0.72569	0.68056	0.83333	0.63889	0.72917	0.875	0.51852	0.79167	0.71181	0.77083	0.63889	0.60331	0.63889	0.64583	0.84298	0.73611	0.65972	0.70033
MAXENT_RF_GAMSTEP_EARTH_RPART_BIOCLIM	0.59028	0.64463	0.6875	0.71181	0.70833	0.8125	0.67361	0.73611	0.84722	0.51852	0.79861	0.69792	0.78472	0.67361	0.58678	0.59028	0.64583	0.86777	0.75694	0.67361	0.70033
MAXENT_RF_GLM_MGCV_EARTH_RPART_SVME	0.61806	0.67769	0.6875	0.72569	0.6875	0.83333	0.625	0.73611	0.88889	0.51852	0.79861	0.70486	0.76389	0.63889	0.60331	0.63889	0.65278	0.81818	0.72917	0.65972	0.70033
MAXENT_RF_GAM_GAMSTEP_EARTH_RPART_SVME	0.59028	0.63636	0.6875	0.72569	0.70139	0.84028	0.64583	0.72222	0.875	0.51852	0.79167	0.69792	0.77778	0.63889	0.61983	0.63194	0.64583	0.84298	0.75	0.66667	0.70033
MAXENT_RF_GAMSTEP_MGCV_EARTH_RPART_SVME	0.625	0.63636	0.6875	0.72569	0.6875	0.83333	0.63889	0.72917	0.86806	0.51852	0.79861	0.70486	0.77083	0.63889	0.61983	0.63889	0.64583	0.84298	0.73611	0.65972	0.70033
MAXENT_GBM_GLM_RPART	0.61111	0.66942	0.6875	0.70486	0.68056	0.86806	0.65972	0.77778	0.86806	0.49383	0.77778	0.65625	0.8125	0.65278	0.59504	0.65972	0.65972	0.80992	0.73611	0.625	0.70029
MAXENT_GBM_RF_GLMSTEP_RPART	0.61806	0.64463	0.74306	0.70486	0.67361	0.84028	0.65278	0.75	0.84028	0.50617	0.77778	0.69097	0.76389	0.625	0.58678	0.63889	0.68056	0.85124	0.74306	0.67361	0.70027
MAXENT_GBM_RF_MGCV_RPART	0.625	0.66116	0.74306	0.71181	0.68056	0.84028	0.64583	0.74306	0.84028	0.50617	0.77778	0.69792	0.76389	0.61806	0.57851	0.63889	0.6875	0.84298	0.73611	0.66667	0.70027
MAXENT_RF_GLM_MGCV_RPART	0.625	0.68595	0.71528	0.70486	0.66667	0.86806	0.63194	0.75	0.84722	0.50617	0.81944	0.69097	0.78472	0.63194	0.57851	0.64583	0.66667	0.81818	0.72917	0.63889	0.70027
MAXENT_GBM_RF_RPART_NNET_SVME	0.60417	0.6281	0.73611	0.69792	0.67361	0.84028	0.64583	0.73611	0.84028	0.50617	0.79167	0.69792	0.75694	0.66667	0.60331	0.63194	0.6875	0.85124	0.75	0.65972	0.70027
MAXENT_GBM_GLM_GAM_RPART_SVME	0.61806	0.68595	0.68056	0.69097	0.68056	0.84722	0.63194	0.76389	0.86806	0.49383	0.80556	0.67014	0.82639	0.63889	0.61157	0.65972	0.63889	0.81818	0.74306	0.63194	0.70027
MAXENT_GBM_RF_GLM_GAM_GAMSTEP_MGCV_EARTH_RPART_NNET	0.61111	0.66116	0.66667	0.71875	0.6875	0.82639	0.63889	0.73611	0.90278	0.51852	0.79167	0.71181	0.77778	0.57639	0.63636	0.63889	0.65278	0.83471	0.74306	0.67361	0.70025
MAXENT_GAMSTEP_RPART	0.61111	0.63636	0.71528	0.67014	0.66667	0.86806	0.66667	0.77778	0.86806	0.49383	0.77778	0.66319	0.8125	0.69444	0.61157	0.65972	0.63889	0.81818	0.73611	0.61806	0.70022
MAXENT_MGCV_EARTH_RPART_SVME	0.63194	0.65289	0.67361	0.69792	0.68056	0.84722	0.64583	0.78472	0.91667	0.49383	0.77083	0.66319	0.8125	0.70139	0.60331	0.63889	0.625	0.80992	0.73611	0.61806	0.70022
MAXENT_RF_GLM_GLMSTEP_GAMSTEP_EARTH_RPART	0.61111	0.66116	0.6875	0.71875	0.68056	0.83333	0.63194	0.72917	0.88194	0.51852	0.79167	0.70486	0.76389	0.63889	0.60331	0.63889	0.64583	0.81818	0.75	0.69444	0.7002
MAXENT_RF_GLM_GLMSTEP_MGCV_EARTH_RPART_NNET	0.61806	0.64463	0.67361	0.71875	0.6875	0.83333	0.63194	0.74306	0.89583	0.51852	0.79861	0.71875	0.76389	0.63889	0.61983	0.63889	0.63194	0.81818	0.72917	0.68056	0.7002
MAXENT_RF_GLMSTEP_MGCV_EARTH_RPART_BIOCLIM	0.59722	0.67769	0.6875	0.69792	0.70833	0.8125	0.67361	0.75	0.84722	0.51852	0.79861	0.69792	0.78472	0.66667	0.58678	0.59028	0.625	0.8595	0.75	0.67361	0.70018
MAXENT_RF_GLMSTEP_GAM_MGCV_EARTH_RPART_NNET_SVME	0.60417	0.65289	0.67361	0.71875	0.6875	0.83333	0.64583	0.72917	0.89583	0.51852	0.8125	0.70486	0.75694	0.63889	0.6281	0.63889	0.625	0.84298	0.72917	0.66667	0.70018
MAXENT_GLMSTEP_EARTH_RPART_NNET_SVME	0.57639	0.6281	0.65972	0.69792	0.67361	0.84722	0.65278	0.77778	0.91667	0.49383	0.77778	0.69097	0.81944	0.70833	0.60331	0.64583	0.61111	0.82645	0.75694	0.63889	0.70015
MAXENT_GBM_GLMSTEP_GAMSTEP_RPART_NNET	0.59722	0.64463	0.6875	0.69097	0.65972	0.85417	0.65278	0.77083	0.86806	0.49383	0.79167	0.67014	0.82639	0.64583	0.6281	0.65278	0.66667	0.82645	0.73611	0.63889	0.70014
MAXENT_RF_GAM_RPART_NNET_SVME	0.61111	0.66116	0.70139	0.71181	0.67361	0.84028	0.64583	0.72917	0.84722	0.50617	0.82639	0.69792	0.77083	0.65278	0.60331	0.63194	0.65972	0.84298	0.74306	0.64583	0.70012
MAXENT_GBM_GLM_MGCV_EARTH_RPART_NNET_SVME	0.61111	0.66942	0.65278	0.71181	0.68056	0.84028	0.625	0.77083	0.89583	0.50617	0.77778	0.68403	0.82639	0.64583	0.6281	0.64583	0.65278	0.80992	0.72222	0.64583	0.70012
MAXENT_GBM_GLMSTEP_GAM_GAMSTEP_MGCV_EARTH_RPART	0.61111	0.65289	0.65972	0.71875	0.70139	0.84028	0.64583	0.74306	0.89583	0.50617	0.76389	0.67014	0.81944	0.61806	0.61983	0.64583	0.64583	0.83471	0.74306	0.66667	0.70012
MAXENT_RF_GLM_GLMSTEP_GAM_EARTH_RPART_SVME	0.61806	0.66116	0.68056	0.71875	0.69444	0.83333	0.625	0.72222	0.88194	0.51852	0.8125	0.69097	0.75694	0.63889	0.61157	0.63889	0.63889	0.84298	0.74306	0.67361	0.70011
MAXENT_GLMSTEP_GAM_MGCV_EARTH_RPART_SVME	0.61806	0.66116	0.67361	0.69097	0.69444	0.85417	0.63889	0.75694	0.91667	0.49383	0.76389	0.67708	0.82639	0.65278	0.61157	0.65278	0.625	0.81818	0.72917	0.64583	0.70007
MAXENT_GBM_GLM_GAM_EARTH_RPART_SVME	0.61111	0.67769	0.65278	0.71181	0.6875	0.84028	0.625	0.75	0.89583	0.49383	0.77778	0.67014	0.83333	0.63889	0.6281	0.65278	0.63889	0.82645	0.74306	0.64583	0.70005
MAXENT_GBM_RF_GAMSTEP_EARTH_RPART_SVME	0.61111	0.6281	0.70139	0.71875	0.69444	0.8125	0.64583	0.73611	0.85417	0.51852	0.79167	0.70486	0.76389	0.63194	0.63636	0.63194	0.66667	0.84298	0.75	0.65972	0.70005
MAXENT_GLM_EARTH_RPART_SVME	0.61111	0.65289	0.65972	0.70486	0.6875	0.84722	0.64583	0.78472	0.91667	0.49383	0.75694	0.67014	0.8125	0.6875	0.61157	0.64583	0.625	0.81818	0.73611	0.63194	0.7
MAXENT_RF_GAMSTEP_RPART_BIOCLIM	0.59722	0.64463	0.70139	0.68403	0.70833	0.84028	0.6875	0.72917	0.84028	0.50617	0.82639	0.68403	0.79167	0.67361	0.58678	0.58333	0.65278	0.8595	0.75	0.65278	0.69999
MAXENT_GBM_GLMSTEP_GAM_EARTH_RPART_NNET	0.60417	0.66116	0.65278	0.71181	0.68056	0.83333	0.65278	0.75694	0.89583	0.49383	0.76389	0.68403	0.82639	0.63194	0.6281	0.64583	0.63889	0.83471	0.72917	0.67361	0.69999
MAXENT_GBM_GLM_GAM_GAMSTEP_EARTH_RPART_SVME	0.61111	0.66942	0.65972	0.71875	0.70139	0.84722	0.63194	0.74306	0.88889	0.49383	0.77083	0.67014	0.84028	0.625	0.6281	0.64583	0.63889	0.82645	0.73611	0.65278	0.69999
MAXENT_RF_GLM_GLMSTEP_EARTH_RPART_NNET	0.59722	0.66116	0.67361	0.71875	0.68056	0.84028	0.63194	0.74306	0.88889	0.51852	0.79861	0.71181	0.76389	0.64583	0.61983	0.63889	0.63889	0.81818	0.73611	0.67361	0.69998
MAXENT_GBM_RF_GAMSTEP_EARTH_RPART	0.61111	0.6281	0.70139	0.71875	0.6875	0.8125	0.65278	0.73611	0.86111	0.51852	0.79167	0.70486	0.76389	0.63194	0.6281	0.63194	0.66667	0.84298	0.75	0.65972	0.69998
MAXENT_RF_GAM_GAMSTEP_RPART_SVME	0.60417	0.63636	0.70833	0.71181	0.6875	0.84028	0.64583	0.72917	0.85417	0.50617	0.83333	0.69097	0.77778	0.63889	0.60331	0.63194	0.65972	0.84298	0.75	0.64583	0.69993
MAXENT_RF_GLMSTEP_GAM_GAMSTEP_MGCV_RPART_SVME	0.61806	0.64463	0.70833	0.69792	0.69444	0.84722	0.63889	0.74306	0.86806	0.50617	0.83333	0.69097	0.77083	0.61111	0.59504	0.63889	0.63889	0.84298	0.75	0.65972	0.69993
MAXENT_GBM_GAM_GAMSTEP_MGCV_EARTH_RPART_NNET_SVME	0.60417	0.65289	0.65972	0.72569	0.69444	0.84028	0.63889	0.75	0.90278	0.49383	0.77778	0.68403	0.81944	0.61806	0.63636	0.64583	0.63194	0.82645	0.72917	0.66667	0.69992
MAXENT_GBM_EARTH_RPART_SVME_BIOCLIM	0.58333	0.66942	0.65278	0.70486	0.70139	0.83333	0.68056	0.75	0.84722	0.50617	0.78472	0.66319	0.80556	0.70139	0.60331	0.58333	0.66667	0.85124	0.77083	0.63889	0.69991
MAXENT_RF_GLM_GAM_EARTH_RPART_NNET_SVME	0.60417	0.66942	0.66667	0.71875	0.68056	0.83333	0.63194	0.72917	0.88889	0.51852	0.80556	0.70486	0.77778	0.63889	0.6281	0.64583	0.63194	0.83471	0.72917	0.65972	0.6999
MAXENT_RF_MGCV_RPART_NNET_SVME	0.61111	0.66116	0.70833	0.71181	0.65972	0.85417	0.64583	0.74306	0.85417	0.50617	0.82639	0.69792	0.77083	0.65972	0.59504	0.63889	0.65972	0.81818	0.73611	0.63889	0.69986
MAXENT_GLMSTEP_GAM_EARTH_RPART	0.61111	0.66116	0.65972	0.69097	0.6875	0.85417	0.63889	0.76389	0.89583	0.49383	0.76389	0.68403	0.81944	0.66667	0.60331	0.64583	0.625	0.84298	0.74306	0.64583	0.69985
MAXENT_GLMSTEP_GAM_EARTH_RPART_SVME	0.61111	0.66116	0.65972	0.69097	0.70139	0.85417	0.63889	0.76389	0.89583	0.49383	0.76389	0.68403	0.81944	0.65972	0.61157	0.64583	0.625	0.83471	0.74306	0.63889	0.69985
MAXENT_GLMSTEP_GAMSTEP_EARTH_RPART_NNET	0.59028	0.64463	0.65278	0.69097	0.68056	0.84722	0.64583	0.77083	0.91667	0.49383	0.75694	0.69792	0.82639	0.6875	0.6281	0.64583	0.61111	0.83471	0.73611	0.63889	0.69985
MAXENT_GBM_GLM_GAMSTEP_EARTH_RPART_SVME	0.61111	0.66116	0.65278	0.71875	0.69444	0.84028	0.625	0.75	0.88889	0.49383	0.77778	0.67014	0.83333	0.64583	0.6281	0.65278	0.63889	0.81818	0.74306	0.65278	0.69985
MAXENT_GBM_GAM_GAMSTEP_MGCV_RPART_SVME	0.625	0.65289	0.6875	0.70486	0.68056	0.85417	0.63889	0.75694	0.86111	0.49383	0.79861	0.67014	0.83333	0.61806	0.61983	0.65278	0.63889	0.83471	0.73611	0.63889	0.69985
MAXENT_GBM_GLMSTEP_GAMSTEP_EARTH_RPART_NNET_SVME	0.60417	0.63636	0.65972	0.71181	0.68056	0.84028	0.64583	0.75694	0.88889	0.49383	0.79167	0.67708	0.81944	0.63889	0.63636	0.64583	0.64583	0.83471	0.72917	0.65972	0.69985
MAXENT_RF_GLM_EARTH_RPART	0.625	0.66942	0.68056	0.71875	0.68056	0.84028	0.63194	0.75	0.875	0.51852	0.77778	0.69792	0.75694	0.65972	0.57851	0.63889	0.65972	0.83471	0.74306	0.65972	0.69985
MAXENT_GBM_GLM_MGCV_EARTH_RPART_NNET	0.61111	0.66942	0.65278	0.70486	0.67361	0.84028	0.63194	0.77083	0.89583	0.50617	0.76389	0.68403	0.82639	0.64583	0.6281	0.64583	0.65278	0.81818	0.72222	0.65278	0.69984
MAXENT_GBM_RF_GLMSTEP_EARTH_RPART_NNET	0.59722	0.64463	0.69444	0.71875	0.68056	0.82639	0.65972	0.74306	0.86111	0.51852	0.77083	0.71875	0.75	0.63194	0.6281	0.63889	0.66667	0.85124	0.74306	0.65278	0.69983
MAXENT_GAMSTEP_EARTH_RPART	0.61111	0.6281	0.66667	0.70486	0.67361	0.86111	0.64583	0.77778	0.90972	0.49383	0.75694	0.67708	0.8125	0.69444	0.59504	0.64583	0.63194	0.83471	0.73611	0.63889	0.69981
MAXENT_GBM_GAMSTEP_MGCV_RPART_NNET	0.60417	0.66116	0.6875	0.69097	0.65278	0.84722	0.65278	0.76389	0.86806	0.49383	0.79167	0.67708	0.82639	0.64583	0.6281	0.65278	0.65972	0.80992	0.73611	0.64583	0.69979
MAXENT_GBM_GLMSTEP_GAM_GAMSTEP_EARTH_RPART	0.61111	0.63636	0.65972	0.72569	0.69444	0.84028	0.65278	0.73611	0.89583	0.49383	0.76389	0.67014	0.83333	0.61806	0.61983	0.64583	0.63889	0.84298	0.74306	0.67361	0.69979
MAXENT_GAMSTEP_MGCV_EARTH_RPART_NNET_SVME	0.59722	0.64463	0.65972	0.69097	0.67361	0.85417	0.63889	0.76389	0.91667	0.49383	0.76389	0.69792	0.82639	0.68056	0.63636	0.65278	0.61111	0.81818	0.73611	0.63889	0.69979
MAXENT_RF_GLM_GLMSTEP_MGCV_EARTH_RPART	0.625	0.65289	0.6875	0.71875	0.6875	0.83333	0.625	0.73611	0.88889	0.51852	0.79861	0.70486	0.76389	0.63889	0.60331	0.63889	0.63889	0.81818	0.72917	0.6875	0.69978
MAXENT_GBM_RF_GAMSTEP_MGCV_RPART_SVME	0.625	0.64463	0.72222	0.71875	0.6875	0.82639	0.64583	0.72917	0.84722	0.50617	0.79167	0.69792	0.76389	0.59028	0.61983	0.63889	0.68056	0.84298	0.74306	0.67361	0.69978
MAXENT_GBM_GLMSTEP_GAM_GAMSTEP_MGCV_EARTH_RPART_NNET	0.60417	0.65289	0.65972	0.71875	0.69444	0.82639	0.64583	0.75694	0.90278	0.50617	0.77083	0.68403	0.8125	0.61806	0.6281	0.64583	0.63889	0.82645	0.72917	0.67361	0.69978
MAXENT_GBM_RF_GLMSTEP_EARTH_RPART	0.61111	0.64463	0.70833	0.71875	0.68056	0.82639	0.65278	0.73611	0.85417	0.51852	0.78472	0.70486	0.75	0.63194	0.61983	0.63889	0.65972	0.85124	0.74306	0.65972	0.69977
MAXENT_RF_GAM_GAMSTEP_EARTH_RPART_NNET	0.59028	0.64463	0.66667	0.72569	0.68056	0.83333	0.64583	0.72917	0.88194	0.51852	0.79167	0.71181	0.77778	0.64583	0.6281	0.63194	0.63194	0.84298	0.74306	0.67361	0.69977
MAXENT_RF_GLM_GAM_GAMSTEP_EARTH_RPART_NNET	0.59722	0.66116	0.66667	0.71875	0.68056	0.84028	0.63194	0.73611	0.89583	0.51852	0.79167	0.70486	0.77778	0.63194	0.6281	0.63889	0.63194	0.82645	0.72917	0.6875	0.69977
MAXENT_RF_GAM_GAMSTEP_EARTH_RPART_NNET_SVME	0.59028	0.63636	0.67361	0.72569	0.6875	0.83333	0.63889	0.72222	0.88194	0.51852	0.80556	0.71181	0.77778	0.64583	0.63636	0.63194	0.63889	0.84298	0.74306	0.65278	0.69977
MAXENT_GBM_RF_GAM_GAMSTEP_MGCV_EARTH_RPART_SVME	0.60417	0.64463	0.68056	0.73264	0.70139	0.81944	0.64583	0.72222	0.90278	0.51852	0.78472	0.71181	0.77083	0.58333	0.63636	0.63889	0.64583	0.83471	0.74306	0.67361	0.69977
MAXENT_GLMSTEP_GAMSTEP_EARTH_RPART	0.61111	0.64463	0.65972	0.69097	0.67361	0.85417	0.63889	0.76389	0.90278	0.49383	0.75694	0.68403	0.82639	0.6875	0.60331	0.65278	0.625	0.84298	0.74306	0.63889	0.69972
MAXENT_GBM_GLMSTEP_GAMSTEP_MGCV_RPART_SVME	0.61806	0.64463	0.70139	0.69097	0.68056	0.84722	0.65278	0.75694	0.86806	0.49383	0.79861	0.67014	0.82639	0.625	0.61983	0.65278	0.63889	0.82645	0.74306	0.63889	0.69972
MAXENT_GBM_GLMSTEP_MGCV_RPART_NNET_SVME	0.61806	0.66116	0.6875	0.69097	0.65972	0.86806	0.64583	0.76389	0.86111	0.49383	0.79861	0.66319	0.82639	0.63889	0.61983	0.65278	0.65972	0.80992	0.72917	0.64583	0.69972
MAXENT_RF_GAM_GAMSTEP_RPART	0.60417	0.64463	0.70833	0.71181	0.68056	0.85417	0.65278	0.72222	0.85417	0.50617	0.8125	0.68403	0.77778	0.63889	0.61157	0.63194	0.65972	0.84298	0.75	0.64583	0.69971
MAXENT_GBM_RF_GLMSTEP_GAM_RPART_SVME	0.61111	0.66116	0.72222	0.71875	0.6875	0.82639	0.64583	0.73611	0.84722	0.50617	0.79861	0.69097	0.76389	0.59028	0.60331	0.64583	0.67361	0.83471	0.75	0.68056	0.69971
MAXENT_GBM_RF_GLMSTEP_MGCV_RPART_NNET	0.60417	0.64463	0.71528	0.71181	0.68056	0.84028	0.65278	0.74306	0.84722	0.50617	0.79861	0.69792	0.76389	0.61111	0.61157	0.64583	0.66667	0.84298	0.72917	0.68056	0.69971
MAXENT_RF_GLMSTEP_EARTH_RPART_BIOCLIM	0.59028	0.66942	0.6875	0.70486	0.70833	0.82639	0.67361	0.74306	0.84028	0.51852	0.79861	0.69097	0.77778	0.67361	0.57851	0.58333	0.63889	0.8595	0.76389	0.66667	0.6997
MAXENT_RF_GLM_EARTH_RPART_NNET_SVME	0.59722	0.66942	0.67361	0.71875	0.68056	0.83333	0.63889	0.75694	0.875	0.51852	0.77778	0.70486	0.75694	0.65972	0.61157	0.64583	0.65278	0.82645	0.74306	0.65278	0.6997
MAXENT_RF_GLMSTEP_EARTH_RPART_NNET_BIOCLIM	0.56944	0.64463	0.68056	0.69792	0.70833	0.82639	0.67361	0.74306	0.86111	0.51852	0.79861	0.69792	0.78472	0.67361	0.60331	0.58333	0.63889	0.8595	0.75694	0.67361	0.6997
MAXENT_RF_GLMSTEP_MGCV_EARTH_RPART_NNET_SVME_BIOCLIM	0.59722	0.66116	0.68056	0.69792	0.70833	0.8125	0.67361	0.75	0.86111	0.51852	0.79861	0.70486	0.78472	0.66667	0.59504	0.58333	0.63194	0.85124	0.74306	0.67361	0.6997
MAXENT_RF_GLMSTEP_GAMSTEP_MGCV_EARTH_RPART_NNET_SVME	0.60417	0.64463	0.68056	0.72569	0.6875	0.83333	0.64583	0.72917	0.88194	0.51852	0.80556	0.71181	0.75694	0.63889	0.6281	0.63889	0.625	0.83471	0.73611	0.66667	0.6997
MAXENT_GBM_RF_GLM_GLMSTEP_GAM_GAMSTEP_MGCV_EARTH_RPART	0.61806	0.66942	0.6875	0.71181	0.70139	0.82639	0.63889	0.72917	0.88889	0.51852	0.80556	0.70486	0.77083	0.56944	0.61983	0.63889	0.65278	0.81818	0.74306	0.68056	0.6997
MAXENT_GBM_RF_GLMSTEP_GAM_GAMSTEP_MGCV_EARTH_RPART_NNET_SVME	0.60417	0.64463	0.68056	0.72569	0.69444	0.81944	0.64583	0.73611	0.89583	0.51852	0.81944	0.71181	0.75694	0.56944	0.63636	0.63889	0.65278	0.82645	0.74306	0.67361	0.6997
MAXENT_GBM_RF_GLM_GAM_GAMSTEP_EARTH_RPART	0.60417	0.66942	0.6875	0.71875	0.69444	0.84028	0.63889	0.72222	0.89583	0.51852	0.77083	0.70486	0.77083	0.57639	0.63636	0.63889	0.64583	0.84298	0.74306	0.67361	0.69968
MAXENT_GBM_GLM_MGCV_RPART	0.63194	0.67769	0.6875	0.68403	0.67361	0.86806	0.64583	0.77083	0.86111	0.49383	0.77083	0.67708	0.82639	0.64583	0.59504	0.65972	0.64583	0.80992	0.72917	0.63889	0.69966
MAXENT_GBM_GLM_GLMSTEP_GAMSTEP_EARTH_RPART	0.61111	0.65289	0.65972	0.71875	0.69444	0.84722	0.63889	0.75	0.89583	0.49383	0.76389	0.67708	0.83333	0.625	0.61157	0.65278	0.63889	0.81818	0.74306	0.66667	0.69966
MAXENT_GBM_RF_GAMSTEP_RPART_SVME	0.625	0.6281	0.72917	0.71181	0.6875	0.82639	0.64583	0.72917	0.84028	0.50617	0.79167	0.69792	0.76389	0.61806	0.61983	0.63194	0.68056	0.84298	0.75	0.66667	0.69965
MAXENT_GBM_GLMSTEP_GAM_GAMSTEP_EARTH_RPART_NNET	0.59722	0.65289	0.65972	0.71875	0.6875	0.83333	0.64583	0.74306	0.90278	0.49383	0.77083	0.68403	0.81944	0.61806	0.6281	0.64583	0.63889	0.84298	0.73611	0.67361	0.69964
MAXENT_RF_GLMSTEP_MGCV_EARTH_RPART_NNET_BIOCLIM	0.59722	0.66116	0.68056	0.70486	0.70833	0.8125	0.67361	0.75	0.86806	0.51852	0.79861	0.69792	0.78472	0.66667	0.58678	0.58333	0.63194	0.85124	0.74306	0.67361	0.69963
MAXENT_GBM_RF_GLMSTEP_GAM_GAMSTEP_MGCV_RPART_NNET	0.61806	0.64463	0.69444	0.71875	0.69444	0.83333	0.65278	0.73611	0.875	0.51852	0.79167	0.70486	0.77083	0.56944	0.6281	0.63889	0.63889	0.82645	0.74306	0.69444	0.69963
MAXENT_RF_MGCV_EARTH_RPART_FDA_SVME	0.625	0.63636	0.72917	0.74653	0.66667	0.8125	0.63889	0.72222	0.90278	0.50617	0.81944	0.71875	0.75	0.59722	0.61157	0.67361	0.67361	0.75207	0.75	0.65972	0.69961
MAXENT_RF_RPART_BIOCLIM	0.58333	0.6281	0.70833	0.67708	0.70833	0.84028	0.69444	0.75	0.83333	0.51852	0.81944	0.67708	0.79861	0.6875	0.57025	0.58333	0.65278	0.85124	0.76389	0.64583	0.69959
MAXENT_RF_RPART_NNET_SVME	0.61111	0.64463	0.73611	0.69097	0.65972	0.82639	0.64583	0.73611	0.84028	0.50617	0.82639	0.68403	0.77083	0.69444	0.59504	0.63194	0.65972	0.84298	0.75	0.63889	0.69958
MAXENT_RF_GLMSTEP_GAM_GAMSTEP_RPART_SVME	0.60417	0.64463	0.70833	0.69792	0.69444	0.84722	0.64583	0.73611	0.85417	0.50617	0.82639	0.68403	0.77083	0.63194	0.59504	0.64583	0.65278	0.84298	0.75	0.65278	0.69958
MAXENT_RF_GLMSTEP_MGCV_RPART_SVME_BIOCLIM	0.61111	0.66116	0.72222	0.68403	0.71528	0.84028	0.67361	0.73611	0.83333	0.50617	0.8125	0.68403	0.79167	0.65278	0.56198	0.60417	0.64583	0.8595	0.75	0.64583	0.69958
MAXENT_GBM_GLM_GAM_GAMSTEP_EARTH_RPART	0.61111	0.66116	0.64583	0.71875	0.69444	0.85417	0.63889	0.74306	0.88889	0.49383	0.76389	0.67014	0.84028	0.625	0.6281	0.64583	0.63889	0.82645	0.73611	0.66667	0.69957
MAXENT_GBM_RF_GAM_EARTH_RPART	0.61111	0.67769	0.69444	0.71875	0.6875	0.8125	0.65278	0.73611	0.86111	0.51852	0.78472	0.70486	0.76389	0.61806	0.60331	0.625	0.65972	0.85124	0.75	0.65972	0.69955
MAXENT_RF_GLM_GAMSTEP_MGCV_RPART	0.61111	0.66116	0.70139	0.70486	0.68056	0.86111	0.63889	0.75694	0.86111	0.50617	0.81944	0.69097	0.77778	0.63194	0.59504	0.64583	0.64583	0.81818	0.74306	0.63889	0.69951
MAXENT_GBM_GLM_GAMSTEP_RPART	0.61111	0.66116	0.68056	0.69097	0.67361	0.84722	0.65972	0.76389	0.86806	0.49383	0.76389	0.67014	0.83333	0.63889	0.61983	0.65972	0.64583	0.82645	0.74306	0.63889	0.69951
MAXENT_GBM_EARTH_RPART_BIOCLIM	0.58333	0.66942	0.65972	0.70486	0.69444	0.83333	0.69444	0.75694	0.84722	0.50617	0.77083	0.66319	0.80556	0.70139	0.59504	0.58333	0.66667	0.85124	0.76389	0.63889	0.6995
MAXENT_RF_MGCV_EARTH_RPART_BIOCLIM	0.60417	0.66116	0.68056	0.69792	0.70833	0.81944	0.67361	0.74306	0.84028	0.51852	0.79861	0.69792	0.78472	0.67361	0.59504	0.58333	0.63194	0.86777	0.75	0.65972	0.69949
MAXENT_GBM_RF_GLMSTEP_MGCV_EARTH_RPART	0.61111	0.66116	0.70833	0.71875	0.68056	0.81944	0.65278	0.72222	0.875	0.51852	0.77778	0.71181	0.75	0.61806	0.61983	0.63889	0.66667	0.84298	0.73611	0.65972	0.69949
MAXENT_GBM_RF_GAM_EARTH_RPART_SVME	0.61111	0.65289	0.69444	0.71875	0.69444	0.8125	0.64583	0.73611	0.86111	0.51852	0.78472	0.70486	0.76389	0.61806	0.61983	0.625	0.66667	0.85124	0.75	0.65972	0.69949
MAXENT_RF_MGCV_EARTH_RPART_SVME_BIOCLIM	0.60417	0.66116	0.68056	0.69792	0.70833	0.81944	0.67361	0.74306	0.84028	0.51852	0.79861	0.69792	0.78472	0.67361	0.59504	0.58333	0.63194	0.86777	0.75	0.65972	0.69949
MAXENT_GBM_RF_GLMSTEP_EARTH_RPART_NNET_SVME	0.59722	0.64463	0.69444	0.71875	0.6875	0.81944	0.65278	0.73611	0.86111	0.51852	0.78472	0.71181	0.75	0.63194	0.6281	0.63889	0.66667	0.85124	0.74306	0.65278	0.69949
MAXENT_GBM_RF_GAM_GAMSTEP_MGCV_EARTH_RPART	0.60417	0.64463	0.68056	0.73264	0.69444	0.81944	0.65278	0.72222	0.90278	0.51852	0.77083	0.71181	0.77083	0.58333	0.63636	0.63889	0.64583	0.84298	0.74306	0.67361	0.69949
MAXENT_RF_GLMSTEP_GAM_MGCV_EARTH_RPART_NNET	0.60417	0.65289	0.67361	0.71181	0.68056	0.82639	0.64583	0.73611	0.89583	0.51852	0.79167	0.70486	0.75694	0.63889	0.6281	0.63889	0.625	0.84298	0.72917	0.6875	0.69949
MAXENT_RF_GLMSTEP_MGCV_EARTH_RPART_SVME_BIOCLIM	0.59722	0.67769	0.6875	0.69792	0.71528	0.8125	0.67361	0.75	0.84028	0.51852	0.79861	0.69792	0.78472	0.65972	0.58678	0.59028	0.625	0.8595	0.75	0.66667	0.69949
MAXENT_MGCV_EARTH_RPART	0.63194	0.65289	0.66667	0.69097	0.67361	0.85417	0.64583	0.79167	0.91667	0.49383	0.75694	0.67014	0.8125	0.70139	0.59504	0.63889	0.625	0.80992	0.73611	0.625	0.69946
MAXENT_RF_GLM_MGCV_RPART_SVME	0.625	0.66942	0.71528	0.70486	0.68056	0.86111	0.625	0.75	0.84722	0.50617	0.82639	0.68403	0.78472	0.63194	0.57851	0.64583	0.66667	0.81818	0.72917	0.63889	0.69945
MAXENT_RF_GLM_GLMSTEP_GAMSTEP_RPART_SVME	0.61806	0.65289	0.70833	0.70486	0.6875	0.85417	0.63194	0.75	0.85417	0.50617	0.82639	0.68403	0.77083	0.63194	0.59504	0.63889	0.65278	0.81818	0.75	0.65278	0.69945
MAXENT_GAM_EARTH_RPART	0.61111	0.66942	0.65972	0.69792	0.6875	0.84722	0.63889	0.77778	0.90278	0.49383	0.75	0.67014	0.8125	0.69444	0.58678	0.63889	0.63194	0.84298	0.73611	0.63889	0.69944
MAXENT_GBM_GLM_GAM_RPART	0.61806	0.68595	0.68056	0.69097	0.67361	0.84722	0.64583	0.76389	0.86806	0.49383	0.79167	0.67014	0.82639	0.63889	0.59504	0.65972	0.63889	0.81818	0.74306	0.63889	0.69944
MAXENT_GBM_GLM_MGCV_RPART_SVME	0.63194	0.67769	0.6875	0.68403	0.68056	0.85417	0.63194	0.77083	0.86111	0.49383	0.79167	0.67014	0.82639	0.64583	0.61157	0.65972	0.64583	0.80992	0.72917	0.625	0.69944
MAXENT_GBM_GLM_GLMSTEP_EARTH_RPART_NNET	0.60417	0.66116	0.64583	0.70486	0.68056	0.84722	0.63889	0.77083	0.89583	0.49383	0.76389	0.68403	0.82639	0.63889	0.6281	0.64583	0.64583	0.80992	0.72917	0.67361	0.69944
MAXENT_GBM_GLMSTEP_GAM_GAMSTEP_MGCV_EARTH_RPART_NNET_SVME	0.60417	0.64463	0.65972	0.71875	0.69444	0.82639	0.63889	0.75694	0.90278	0.50617	0.79167	0.67708	0.8125	0.61111	0.6281	0.64583	0.63889	0.83471	0.72917	0.66667	0.69943
MAXENT_RF_GLM_GAM_EARTH_RPART_NNET	0.60417	0.66942	0.66667	0.71875	0.67361	0.83333	0.63194	0.72917	0.88889	0.51852	0.79861	0.70486	0.77778	0.63889	0.61157	0.64583	0.63194	0.83471	0.72917	0.68056	0.69942
MAXENT_GBM_RF_GLMSTEP_GAM_MGCV_EARTH_RPART	0.61806	0.66942	0.70139	0.73264	0.69444	0.81944	0.65278	0.72222	0.88889	0.51852	0.77083	0.70486	0.76389	0.58333	0.61157	0.63889	0.64583	0.83471	0.74306	0.67361	0.69942
MAXENT_GBM_RF_GLMSTEP_MGCV_EARTH_RPART_SVME	0.61111	0.65289	0.70833	0.71875	0.6875	0.82639	0.64583	0.72222	0.86806	0.51852	0.78472	0.71181	0.75	0.61806	0.6281	0.63889	0.66667	0.83471	0.73611	0.65972	0.69942
MAXENT_GBM_RF_GLM_GAM_GAMSTEP_MGCV_EARTH_RPART_NNET_SVME	0.61111	0.65289	0.66667	0.71875	0.69444	0.81944	0.63194	0.73611	0.90278	0.51852	0.80556	0.71181	0.77083	0.57639	0.64463	0.63889	0.65278	0.81818	0.74306	0.67361	0.69942
MAXENT_RF_GLM_GLMSTEP_MGCV_RPART	0.63194	0.65289	0.71528	0.70486	0.6875	0.86806	0.63889	0.75694	0.86111	0.49383	0.81944	0.68403	0.78472	0.63194	0.58678	0.63889	0.63889	0.80992	0.72917	0.65278	0.69939
MAXENT_GLM_MGCV_EARTH_RPART_SVME	0.61806	0.65289	0.65972	0.69097	0.6875	0.84722	0.63194	0.76389	0.93056	0.49383	0.75694	0.67708	0.81944	0.67361	0.61157	0.65278	0.625	0.82645	0.73611	0.63194	0.69938
MAXENT_GBM_GAMSTEP_MGCV_RPART_NNET_SVME	0.60417	0.66116	0.69444	0.69097	0.66667	0.84722	0.63889	0.75694	0.86806	0.49383	0.79861	0.67014	0.82639	0.64583	0.61983	0.65278	0.65972	0.80992	0.73611	0.64583	0.69938
MAXENT_GLMSTEP_GAMSTEP_EARTH_RPART_NNET_SVME	0.59722	0.6281	0.65278	0.69097	0.68056	0.84722	0.63889	0.77083	0.91667	0.49383	0.77083	0.69097	0.82639	0.6875	0.6281	0.64583	0.61111	0.83471	0.73611	0.63889	0.69938
MAXENT_GBM_RF_GLMSTEP_GAM_MGCV_RPART	0.625	0.66942	0.72917	0.71181	0.70139	0.82639	0.64583	0.73611	0.86111	0.50617	0.79861	0.69097	0.77083	0.58333	0.59504	0.63889	0.63889	0.83471	0.74306	0.68056	0.69936
MAXENT_GBM_RF_MGCV_RPART_NNET_SVME	0.60417	0.65289	0.72222	0.71181	0.67361	0.83333	0.64583	0.73611	0.85417	0.50617	0.79861	0.71181	0.76389	0.61806	0.60331	0.63889	0.67361	0.84298	0.72917	0.66667	0.69936
MAXENT_RF_GLM_EARTH_RPART_NNET	0.59722	0.66942	0.66667	0.71875	0.67361	0.83333	0.63889	0.75694	0.875	0.51852	0.77778	0.70486	0.75694	0.65972	0.61157	0.64583	0.64583	0.82645	0.74306	0.66667	0.69935
MAXENT_RF_GLM_MGCV_EARTH_RPART_NNET	0.61111	0.67769	0.66667	0.71875	0.67361	0.83333	0.63194	0.74306	0.89583	0.51852	0.80556	0.70486	0.76389	0.63889	0.61157	0.63889	0.63889	0.81818	0.72222	0.67361	0.69935
MAXENT_GBM_MGCV_EARTH_RPART_NNET_FDA_SVME	0.61111	0.61983	0.70833	0.73958	0.65972	0.80556	0.63889	0.75	0.91667	0.49383	0.79167	0.69097	0.80556	0.58333	0.6281	0.68056	0.6875	0.75207	0.75	0.67361	0.69934
MAXENT_RF_GLM_GLMSTEP_GAM_RPART	0.61111	0.66942	0.70139	0.70486	0.68056	0.85417	0.63889	0.75	0.86111	0.49383	0.83333	0.68403	0.77778	0.63194	0.58678	0.63889	0.64583	0.82645	0.74306	0.65278	0.69931
MAXENT_RF_GLM_GAMSTEP_RPART	0.61111	0.66116	0.70833	0.70486	0.67361	0.86111	0.63889	0.75	0.85417	0.50617	0.80556	0.68403	0.77778	0.63194	0.60331	0.64583	0.65278	0.82645	0.75	0.63889	0.6993
MAXENT_GBM_RF_GLM_GLMSTEP_RPART	0.625	0.66942	0.72222	0.71181	0.68056	0.84028	0.63889	0.75	0.84722	0.50617	0.79167	0.69097	0.77083	0.59028	0.59504	0.63889	0.66667	0.82645	0.75	0.67361	0.6993
MAXENT_GBM_RF_GLM_RPART_SVME	0.63194	0.66116	0.72917	0.71181	0.68056	0.84028	0.63194	0.73611	0.83333	0.50617	0.78472	0.69792	0.76389	0.61806	0.59504	0.63889	0.68056	0.83471	0.74306	0.66667	0.6993
MAXENT_GBM_RF_GAM_MGCV_RPART	0.625	0.66942	0.72222	0.71181	0.67361	0.83333	0.65278	0.73611	0.84722	0.50617	0.79861	0.69792	0.77083	0.58333	0.58678	0.63889	0.68056	0.83471	0.74306	0.67361	0.6993
MAXENT_GBM_RF_EARTH_RPART_SVME	0.625	0.63636	0.70833	0.71875	0.6875	0.81944	0.63889	0.74306	0.84722	0.50617	0.78472	0.70486	0.75694	0.64583	0.60331	0.625	0.67361	0.85124	0.75	0.65972	0.6993
MAXENT_RF_GLM_GAM_GAMSTEP_RPART	0.60417	0.66942	0.69444	0.70486	0.68056	0.86806	0.63889	0.73611	0.86111	0.50617	0.81944	0.68403	0.77778	0.63194	0.59504	0.64583	0.64583	0.82645	0.75	0.64583	0.6993
MAXENT_RF_GLM_GAM_RPART_SVME	0.61111	0.68595	0.70833	0.70486	0.68056	0.84722	0.63194	0.75	0.84722	0.50617	0.84028	0.68403	0.77778	0.63194	0.57851	0.63889	0.65278	0.82645	0.74306	0.63889	0.6993
MAXENT_GBM_GLM_EARTH_RPART	0.61806	0.68595	0.65972	0.71181	0.68056	0.85417	0.63889	0.77083	0.88889	0.49383	0.73611	0.66319	0.8125	0.64583	0.61157	0.64583	0.65972	0.82645	0.73611	0.64583	0.69929
MAXENT_GBM_GLMSTEP_GAM_RPART_NNET	0.59722	0.66116	0.67361	0.68403	0.65972	0.85417	0.63889	0.76389	0.86806	0.49383	0.79167	0.67708	0.82639	0.63889	0.6281	0.65278	0.66667	0.83471	0.73611	0.63889	0.69929
MAXENT_RF_GLMSTEP_GAMSTEP_EARTH_RPART_NNET_BIOCLIM	0.59722	0.65289	0.68056	0.70486	0.70833	0.8125	0.67361	0.73611	0.86806	0.51852	0.79861	0.69792	0.79167	0.65278	0.59504	0.58333	0.625	0.85124	0.75694	0.68056	0.69929
MAXENT_RF_GAMSTEP_EARTH_RPART_NNET_BIOCLIM	0.59028	0.6281	0.68056	0.70486	0.70833	0.8125	0.67361	0.74306	0.86111	0.51852	0.79167	0.69792	0.79167	0.65972	0.61157	0.58333	0.63889	0.8595	0.75694	0.67361	0.69929
MAXENT_RF_GLM_GAM_GAMSTEP_MGCV_EARTH_RPART_SVME	0.61806	0.66116	0.68056	0.70486	0.69444	0.84028	0.63194	0.72917	0.88889	0.51852	0.80556	0.70486	0.76389	0.61806	0.61983	0.63889	0.63194	0.81818	0.74306	0.67361	0.69929
MAXENT_GBM_RF_GLMSTEP_GAM_GAMSTEP_MGCV_RPART_NNET_SVME	0.61806	0.64463	0.70139	0.71875	0.69444	0.83333	0.64583	0.72917	0.875	0.51852	0.79861	0.70486	0.77083	0.56944	0.6281	0.63889	0.63889	0.82645	0.74306	0.6875	0.69929
MAXENT_RF_RPART_SVME_BIOCLIM	0.57639	0.6281	0.71528	0.67708	0.71528	0.83333	0.6875	0.75	0.82639	0.51852	0.82639	0.67708	0.79861	0.6875	0.57025	0.58333	0.65278	0.85124	0.76389	0.64583	0.69924
MAXENT_RF_GAMSTEP_RPART_NNET_SVME	0.61111	0.63636	0.71528	0.71181	0.66667	0.83333	0.64583	0.73611	0.84722	0.50617	0.84028	0.69097	0.77083	0.65278	0.60331	0.63194	0.65972	0.84298	0.73611	0.64583	0.69923
MAXENT_GBM_GLM_GLMSTEP_GAMSTEP_MGCV_EARTH_RPART_SVME	0.61806	0.64463	0.66667	0.71875	0.70139	0.83333	0.625	0.75	0.89583	0.50617	0.77778	0.67708	0.8125	0.61806	0.61983	0.65278	0.63889	0.81818	0.74306	0.66667	0.69923
MAXENT_RF_GAM_GAMSTEP_EARTH_RPART	0.59028	0.64463	0.68056	0.72569	0.69444	0.84028	0.64583	0.72222	0.88194	0.51852	0.78472	0.70486	0.77778	0.63889	0.60331	0.63194	0.64583	0.84298	0.75	0.65972	0.69922
MAXENT_GBM_RF_GLMSTEP_GAMSTEP_RPART_NNET	0.60417	0.64463	0.70833	0.71875	0.68056	0.83333	0.65278	0.72222	0.84722	0.50617	0.79167	0.69792	0.76389	0.61111	0.63636	0.64583	0.65972	0.84298	0.73611	0.68056	0.69922
MAXENT_RF_GLM_GLMSTEP_GAMSTEP_MGCV_RPART	0.61806	0.65289	0.70139	0.69792	0.6875	0.86111	0.63194	0.76389	0.86806	0.49383	0.81944	0.68403	0.77083	0.63194	0.59504	0.63889	0.63889	0.81818	0.75	0.65972	0.69918
MAXENT_RF_GLM_GLMSTEP_GAMSTEP_MGCV_RPART_SVME	0.61806	0.65289	0.70139	0.69792	0.6875	0.86111	0.625	0.75694	0.86806	0.49383	0.83333	0.68403	0.77083	0.63194	0.59504	0.63889	0.63889	0.81818	0.75	0.65972	0.69918
MAXENT_GBM_RF_GLMSTEP_GAM_MGCV_RPART_NNET	0.61111	0.66116	0.70833	0.71181	0.69444	0.82639	0.65278	0.73611	0.875	0.50617	0.79167	0.69792	0.77083	0.58333	0.61983	0.63889	0.64583	0.83471	0.72917	0.6875	0.69915
MAXENT_GBM_GLMSTEP_MGCV_EARTH_RPART_NNET_FDA_SVME	0.61111	0.61157	0.71528	0.74653	0.65972	0.79861	0.63889	0.73611	0.92361	0.48148	0.78472	0.69097	0.79861	0.57639	0.6281	0.6875	0.69444	0.7686	0.75	0.68056	0.69914
MAXENT_GBM_RF_GLM_GLMSTEP_EARTH_RPART	0.61111	0.66116	0.69444	0.71875	0.69444	0.82639	0.63194	0.72917	0.88194	0.51852	0.76389	0.71181	0.75694	0.60417	0.61983	0.63889	0.65972	0.84298	0.75	0.66667	0.69914
MAXENT_GBM_GLM_GLMSTEP_GAMSTEP_EARTH_RPART_NNET	0.60417	0.66116	0.65278	0.71875	0.6875	0.83333	0.63194	0.75694	0.90278	0.49383	0.77083	0.69097	0.81944	0.625	0.6281	0.64583	0.63889	0.80992	0.73611	0.67361	0.69909
MAXENT_RF_GLM_GAMSTEP_MGCV_EARTH_RPART	0.61806	0.65289	0.67361	0.71875	0.6875	0.83333	0.625	0.72917	0.89583	0.51852	0.79167	0.71181	0.77083	0.63889	0.60331	0.63889	0.63194	0.81818	0.74306	0.68056	0.69909
MAXENT_RF_GLM_GLMSTEP_GAMSTEP_MGCV_EARTH_RPART	0.61806	0.65289	0.6875	0.70486	0.6875	0.82639	0.625	0.72917	0.88194	0.51852	0.79861	0.71181	0.75694	0.63889	0.60331	0.63889	0.63194	0.81818	0.75	0.70139	0.69909
MAXENT_GBM_RF_GLMSTEP_GAMSTEP_MGCV_RPART_NNET	0.61111	0.65289	0.70833	0.71875	0.6875	0.82639	0.65278	0.74306	0.86111	0.50617	0.77778	0.70486	0.77083	0.58333	0.61157	0.63889	0.65972	0.84298	0.73611	0.6875	0.69908
MAXENT_GBM_RF_GLM_EARTH_RPART	0.61806	0.66942	0.6875	0.71875	0.6875	0.82639	0.63889	0.72917	0.86806	0.51852	0.77083	0.70486	0.77083	0.61806	0.60331	0.63889	0.65972	0.84298	0.74306	0.66667	0.69907
MAXENT_RF_GLM_GAMSTEP_MGCV_EARTH_RPART_NNET	0.60417	0.66942	0.65972	0.71875	0.68056	0.82639	0.63194	0.73611	0.88889	0.51852	0.79167	0.71181	0.76389	0.63889	0.6281	0.63889	0.63194	0.81818	0.73611	0.6875	0.69907
MAXENT_MGCV_EARTH_RPART_NNET_SVME	0.61806	0.63636	0.65972	0.69792	0.66667	0.84028	0.64583	0.78472	0.91667	0.49383	0.77778	0.69097	0.81944	0.70139	0.61157	0.65278	0.61111	0.80165	0.72917	0.625	0.69905
MAXENT_RF_MGCV_RPART_SVME_BIOCLIM	0.60417	0.65289	0.71528	0.68403	0.71528	0.83333	0.67361	0.74306	0.83333	0.50617	0.81944	0.68403	0.79861	0.66667	0.56198	0.59722	0.65278	0.84298	0.75	0.64583	0.69903
MAXENT_GBM_GLM_RPART_NNET	0.59722	0.65289	0.67361	0.69097	0.67361	0.86111	0.65278	0.78472	0.86806	0.49383	0.77778	0.67014	0.81944	0.65278	0.61157	0.65278	0.66667	0.82645	0.73611	0.61806	0.69903
MAXENT_GBM_GLM_GAMSTEP_MGCV_EARTH_RPART_NNET	0.60417	0.66116	0.65278	0.71875	0.6875	0.83333	0.63194	0.76389	0.90278	0.50617	0.76389	0.68403	0.81944	0.63889	0.6281	0.64583	0.63194	0.80992	0.72917	0.66667	0.69902
MAXENT_GBM_GLM_GLMSTEP_GAMSTEP_MGCV_EARTH_RPART_NNET_SVME	0.61111	0.65289	0.66667	0.71875	0.69444	0.82639	0.625	0.75694	0.90278	0.50617	0.79167	0.69097	0.79861	0.61806	0.6281	0.64583	0.63194	0.81818	0.72917	0.66667	0.69902
MAXENT_RF_EARTH_RPART_BIOCLIM	0.59722	0.64463	0.6875	0.69792	0.70139	0.82639	0.67361	0.73611	0.83333	0.53086	0.79167	0.69792	0.78472	0.6875	0.57851	0.58333	0.65278	0.85124	0.75694	0.66667	0.69901
MAXENT_GBM_GLMSTEP_GAM_RPART_NNET_SVME	0.59722	0.66116	0.67361	0.69097	0.67361	0.84722	0.63194	0.76389	0.86111	0.49383	0.79861	0.67014	0.82639	0.63194	0.63636	0.65278	0.66667	0.83471	0.73611	0.63194	0.69901
MAXENT_RF_GLM_GAMSTEP_EARTH_RPART_NNET_SVME	0.60417	0.65289	0.67361	0.71875	0.68056	0.83333	0.63194	0.73611	0.88194	0.51852	0.80556	0.71181	0.76389	0.63889	0.63636	0.64583	0.63194	0.81818	0.74306	0.65278	0.69901
MAXENT_RF_GLM_GAMSTEP_MGCV_EARTH_RPART_NNET_SVME	0.60417	0.66116	0.66667	0.71875	0.6875	0.83333	0.63194	0.72917	0.89583	0.51852	0.80556	0.70486	0.75694	0.63889	0.6281	0.63889	0.63194	0.81818	0.73611	0.67361	0.69901
MAXENT_GBM_RF_GLM_GAM_GAMSTEP_MGCV_EARTH_RPART_SVME	0.61806	0.65289	0.67361	0.71875	0.70139	0.82639	0.63194	0.72222	0.90278	0.51852	0.79861	0.70486	0.77083	0.57639	0.63636	0.63889	0.65278	0.81818	0.74306	0.67361	0.69901
MAXENT_RF_GLMSTEP_GAM_GAMSTEP_MGCV_EARTH_RPART_NNET_SVME	0.60417	0.63636	0.67361	0.71875	0.6875	0.83333	0.63889	0.73611	0.88889	0.51852	0.79861	0.71181	0.75694	0.61806	0.63636	0.63889	0.625	0.83471	0.73611	0.6875	0.69901
MAXENT_GBM_RF_GLMSTEP_GAMSTEP_MGCV_EARTH_RPART	0.61111	0.64463	0.70139	0.73264	0.6875	0.81944	0.65278	0.72222	0.88889	0.51852	0.77778	0.71181	0.75694	0.58333	0.6281	0.63889	0.64583	0.83471	0.75	0.67361	0.69901
MAXENT_GBM_RF_GLMSTEP_GAMSTEP_EARTH_RPART_SVME	0.60417	0.64463	0.70139	0.72569	0.6875	0.81944	0.64583	0.72222	0.86111	0.51852	0.78472	0.71181	0.75694	0.61806	0.6281	0.63889	0.65972	0.83471	0.75694	0.65972	0.69901
MAXENT_GBM_RF_GLMSTEP_GAMSTEP_MGCV_EARTH_RPART_SVME	0.61111	0.64463	0.70139	0.73264	0.6875	0.81944	0.64583	0.72222	0.88889	0.51852	0.78472	0.71181	0.75694	0.58333	0.6281	0.63889	0.64583	0.83471	0.75	0.67361	0.69901
MAXENT_GBM_GLMSTEP_GAM_MGCV_EARTH_RPART_NNET_FDA_SVME	0.60417	0.59504	0.70139	0.73958	0.6875	0.8125	0.63889	0.75	0.90972	0.49383	0.79167	0.69097	0.80556	0.55556	0.63636	0.68056	0.68056	0.7686	0.75	0.6875	0.699
MAXENT_RF_GAM_MGCV_EARTH_RPART_FDA_SVME	0.61806	0.64463	0.70833	0.74653	0.68056	0.8125	0.63889	0.71528	0.90972	0.50617	0.82639	0.71875	0.76389	0.57639	0.60331	0.67361	0.66667	0.76033	0.75	0.65972	0.69899
MAXENT_RF_GLM_GLMSTEP_MGCV_RPART_SVME	0.63194	0.65289	0.71528	0.70486	0.6875	0.86111	0.625	0.75	0.86111	0.50617	0.82639	0.68403	0.78472	0.63194	0.58678	0.63889	0.63889	0.80992	0.73611	0.64583	0.69897
MAXENT_GBM_GLM_RPART_NNET_SVME	0.59722	0.65289	0.67361	0.69792	0.68056	0.86111	0.63194	0.78472	0.86806	0.49383	0.79167	0.67014	0.81944	0.65278	0.61157	0.65278	0.66667	0.81818	0.73611	0.61806	0.69896
MAXENT_GLM_GLMSTEP_EARTH_RPART_SVME	0.61111	0.65289	0.65972	0.69097	0.67361	0.84722	0.63194	0.77083	0.92361	0.49383	0.76389	0.67708	0.81944	0.66667	0.60331	0.65278	0.625	0.82645	0.74306	0.64583	0.69896
MAXENT_GAM_GAMSTEP_MGCV_EARTH_RPART_SVME	0.61806	0.64463	0.66667	0.69792	0.69444	0.86111	0.625	0.75694	0.90278	0.49383	0.75694	0.67014	0.83333	0.65278	0.61983	0.65278	0.625	0.81818	0.73611	0.65278	0.69896
MAXENT_RF_GLM_GAM_RPART	0.61111	0.68595	0.70833	0.70486	0.67361	0.85417	0.63889	0.75	0.84722	0.50617	0.82639	0.68403	0.77778	0.63194	0.57851	0.63889	0.65278	0.82645	0.74306	0.63889	0.69895
MAXENT_RF_EARTH_RPART_SVME_BIOCLIM	0.59722	0.63636	0.6875	0.69792	0.70833	0.82639	0.67361	0.74306	0.83333	0.53086	0.79167	0.69792	0.78472	0.6875	0.57851	0.58333	0.65278	0.85124	0.75694	0.65972	0.69895
MAXENT_GBM_GAM_MGCV_RPART_NNET_SVME	0.60417	0.66942	0.68056	0.69097	0.67361	0.84722	0.63889	0.75694	0.86111	0.49383	0.79167	0.68403	0.82639	0.63889	0.6281	0.64583	0.65278	0.82645	0.72917	0.63889	0.69895
MAXENT_GBM_GLMSTEP_GAM_GAMSTEP_EARTH_RPART_NNET_SVME	0.59722	0.64463	0.65972	0.72569	0.69444	0.83333	0.63889	0.74306	0.90278	0.49383	0.77778	0.67014	0.8125	0.61806	0.63636	0.64583	0.63889	0.84298	0.73611	0.66667	0.69895
MAXENT_RF_GLM_GLMSTEP_GAM_GAMSTEP_EARTH_RPART_SVME	0.61806	0.65289	0.68056	0.70486	0.69444	0.83333	0.63194	0.72917	0.88889	0.51852	0.80556	0.69792	0.76389	0.61806	0.61983	0.63889	0.625	0.82645	0.74306	0.6875	0.69894
MAXENT_GBM_RF_GAM_MGCV_EARTH_RPART	0.61806	0.66942	0.69444	0.71875	0.6875	0.82639	0.64583	0.72222	0.88194	0.51852	0.77083	0.70486	0.77083	0.58333	0.6281	0.63194	0.65972	0.84298	0.74306	0.65972	0.69892
MAXENT_GLM_GLMSTEP_EARTH_RPART	0.61111	0.66116	0.65278	0.69097	0.66667	0.85417	0.63889	0.77083	0.92361	0.49383	0.75694	0.67708	0.81944	0.68056	0.58678	0.65278	0.625	0.82645	0.74306	0.64583	0.6989
MAXENT_GBM_RF_GLMSTEP_GAMSTEP_MGCV_RPART	0.625	0.64463	0.72222	0.71181	0.69444	0.83333	0.65278	0.73611	0.86111	0.50617	0.78472	0.69792	0.77083	0.58333	0.59504	0.63889	0.64583	0.84298	0.75	0.68056	0.69889
MAXENT_GBM_GLM_GAM_GAMSTEP_EARTH_RPART_NNET_SVME	0.60417	0.66116	0.65278	0.71875	0.69444	0.84028	0.625	0.75	0.90278	0.49383	0.77778	0.67708	0.82639	0.63194	0.63636	0.64583	0.63194	0.81818	0.72917	0.65972	0.69888
MAXENT_RF_GLMSTEP_EARTH_RPART_NNET_SVME_BIOCLIM	0.56944	0.64463	0.68056	0.69792	0.70833	0.82639	0.67361	0.74306	0.86111	0.51852	0.79861	0.69792	0.78472	0.67361	0.59504	0.58333	0.63889	0.85124	0.75694	0.67361	0.69887
MAXENT_RF_GLM_GLMSTEP_GAMSTEP_MGCV_EARTH_RPART_NNET	0.60417	0.65289	0.67361	0.71181	0.6875	0.81944	0.63194	0.74306	0.88889	0.51852	0.79167	0.72569	0.75694	0.63889	0.61983	0.63889	0.625	0.81818	0.73611	0.69444	0.69887
MAXENT_RF_GLM_GLMSTEP_MGCV_EARTH_RPART_NNET_SVME	0.61806	0.64463	0.67361	0.71875	0.6875	0.83333	0.63194	0.72917	0.89583	0.51852	0.8125	0.71181	0.75694	0.63889	0.6281	0.63889	0.625	0.81818	0.72917	0.66667	0.69887
MAXENT_RF_GLM_GLMSTEP_GAM_RPART_SVME	0.61111	0.66116	0.70139	0.70486	0.6875	0.85417	0.625	0.75	0.86111	0.50617	0.83333	0.67708	0.77083	0.63194	0.59504	0.63889	0.64583	0.81818	0.75	0.65278	0.69882
MAXENT_RF_GLM_GAM_MGCV_RPART_SVME	0.61806	0.66942	0.69444	0.70486	0.6875	0.85417	0.625	0.74306	0.86111	0.50617	0.84028	0.68403	0.78472	0.625	0.59504	0.64583	0.64583	0.80992	0.74306	0.63889	0.69882
MAXENT_GBM_GLM_GAMSTEP_RPART_NNET	0.59722	0.66116	0.67361	0.68403	0.65972	0.84722	0.64583	0.76389	0.875	0.49383	0.78472	0.67708	0.82639	0.64583	0.63636	0.65278	0.65972	0.80992	0.74306	0.63889	0.69881
MAXENT_GBM_GLM_EARTH_RPART_NNET_SVME	0.60417	0.66942	0.64583	0.71875	0.68056	0.83333	0.63194	0.77083	0.88889	0.49383	0.77083	0.67014	0.81944	0.65278	0.61983	0.64583	0.65278	0.81818	0.73611	0.65278	0.69881
MAXENT_GBM_GLM_GAMSTEP_EARTH_RPART_NNET_SVME	0.59722	0.66116	0.65278	0.71875	0.6875	0.84028	0.63194	0.75694	0.89583	0.49383	0.77778	0.67708	0.82639	0.64583	0.63636	0.64583	0.63194	0.80992	0.73611	0.65278	0.69881
MAXENT_RF_GLM_GAMSTEP_EARTH_RPART	0.61111	0.65289	0.68056	0.72569	0.69444	0.84028	0.63194	0.73611	0.88194	0.51852	0.77778	0.69792	0.77083	0.63889	0.60331	0.63889	0.64583	0.82645	0.74306	0.65972	0.69881
MAXENT_RF_GLM_GAM_GAMSTEP_MGCV_EARTH_RPART	0.61806	0.65289	0.68056	0.70486	0.6875	0.84028	0.63194	0.72917	0.88889	0.51852	0.79167	0.71181	0.76389	0.61806	0.61157	0.63889	0.63194	0.81818	0.74306	0.69444	0.69881
MAXENT_GBM_RF_GAM_RPART_SVME	0.61806	0.66116	0.74306	0.71181	0.68056	0.82639	0.64583	0.72917	0.83333	0.50617	0.78472	0.69097	0.76389	0.60417	0.60331	0.625	0.68056	0.85124	0.74306	0.67361	0.6988
MAXENT_GBM_RF_GLMSTEP_MGCV_RPART_NNET_SVME	0.60417	0.65289	0.71528	0.71875	0.68056	0.82639	0.64583	0.74306	0.84722	0.50617	0.79167	0.69097	0.76389	0.61111	0.61983	0.64583	0.66667	0.84298	0.72917	0.67361	0.6988
MAXENT_GBM_GLM_GAM_MGCV_EARTH_RPART_NNET_SVME	0.60417	0.66116	0.64583	0.71181	0.69444	0.84028	0.625	0.75694	0.89583	0.50617	0.77778	0.68403	0.81944	0.63889	0.63636	0.64583	0.63194	0.81818	0.72917	0.65278	0.6988
MAXENT_RF_GLMSTEP_GAMSTEP_MGCV_EARTH_RPART_NNET_FDA_SVME	0.60417	0.61157	0.71528	0.75347	0.66667	0.81944	0.63889	0.72222	0.91667	0.48148	0.81944	0.73264	0.75	0.57639	0.6281	0.67361	0.65972	0.7686	0.75	0.6875	0.69879
MAXENT_GBM_RF_GLM_GLMSTEP_GAM_MGCV_EARTH_RPART_NNET	0.61111	0.66116	0.68056	0.71181	0.69444	0.8125	0.63889	0.74306	0.89583	0.51852	0.80556	0.70486	0.75694	0.56944	0.63636	0.63889	0.65278	0.82645	0.73611	0.68056	0.69879
MAXENT_GBM_GAM_MGCV_EARTH_RPART_NNET_FDA_SVME	0.60417	0.61983	0.70139	0.74653	0.68056	0.80556	0.63889	0.74306	0.90972	0.49383	0.78472	0.69097	0.80556	0.5625	0.6281	0.6875	0.6875	0.7686	0.75	0.66667	0.69878
MAXENT_RPART	0.63194	0.64463	0.70833	0.67014	0.65278	0.83333	0.66667	0.77778	0.86806	0.48148	0.77431	0.64931	0.80556	0.75694	0.59504	0.64583	0.65278	0.78512	0.75694	0.61806	0.69875
MAXENT_GBM_GLM_GLMSTEP_RPART_NNET_SVME	0.61111	0.66116	0.67361	0.68403	0.66667	0.86111	0.63889	0.77778	0.86111	0.49383	0.79167	0.67708	0.82639	0.63889	0.6281	0.65278	0.65278	0.80992	0.73611	0.63194	0.69875
MAXENT_GBM_GLM_GLMSTEP_EARTH_RPART_NNET_SVME	0.60417	0.66116	0.65278	0.71181	0.6875	0.83333	0.625	0.75694	0.89583	0.49383	0.77778	0.68403	0.82639	0.63889	0.6281	0.64583	0.64583	0.80992	0.72917	0.66667	0.69875
MAXENT_GBM_GLM_GLMSTEP_GAMSTEP_EARTH_RPART_NNET_SVME	0.60417	0.65289	0.65278	0.71875	0.69444	0.83333	0.625	0.75	0.90278	0.49383	0.78472	0.69097	0.8125	0.63194	0.63636	0.64583	0.63889	0.80992	0.72917	0.66667	0.69875
MAXENT_RF_GLM_GAMSTEP_MGCV_EARTH_RPART_SVME	0.61806	0.64463	0.68056	0.71875	0.69444	0.84028	0.625	0.72222	0.89583	0.51852	0.79861	0.69792	0.76389	0.63889	0.61157	0.63889	0.63194	0.81818	0.74306	0.67361	0.69874
MAXENT_RF_GLM_GLMSTEP_GAMSTEP_MGCV_EARTH_RPART_SVME	0.61806	0.64463	0.6875	0.70486	0.6875	0.82639	0.625	0.72917	0.88194	0.51852	0.8125	0.70486	0.75694	0.63889	0.61157	0.63889	0.63194	0.81818	0.75	0.6875	0.69874
MAXENT_GBM_RF_GAMSTEP_RPART_NNET	0.59722	0.6281	0.71528	0.71181	0.67361	0.82639	0.65278	0.73611	0.84028	0.50617	0.79861	0.69792	0.76389	0.63194	0.63636	0.63889	0.68056	0.84298	0.73611	0.65972	0.69874
MAXENT_GBM_RF_GAM_MGCV_RPART_SVME	0.625	0.66942	0.72222	0.71181	0.68056	0.82639	0.63889	0.72222	0.84722	0.50617	0.79861	0.69792	0.76389	0.58333	0.60331	0.63889	0.68056	0.83471	0.75	0.67361	0.69874
MAXENT_GAM_MGCV_EARTH_RPART_NNET_FDA_SVME	0.60417	0.61157	0.69444	0.73958	0.66667	0.8125	0.63889	0.75	0.94444	0.48148	0.77083	0.69097	0.8125	0.59722	0.6281	0.69444	0.68056	0.76033	0.75	0.64583	0.69873
MAXENT_RF_GLM_GAM_MGCV_EARTH_RPART_NNET	0.60417	0.66942	0.66667	0.71875	0.67361	0.82639	0.625	0.73611	0.89583	0.51852	0.79861	0.70486	0.76389	0.63889	0.6281	0.63889	0.63194	0.81818	0.72917	0.6875	0.69872
MAXENT_RF_GLMSTEP_GAMSTEP_MGCV_EARTH_RPART_BIOCLIM	0.60417	0.66942	0.68056	0.69792	0.71528	0.81944	0.67361	0.73611	0.86111	0.51852	0.79167	0.69792	0.78472	0.63194	0.59504	0.59028	0.63889	0.85124	0.73611	0.68056	0.69872
MAXENT_GBM_RF_GLM_GAM_EARTH_RPART	0.59722	0.68595	0.6875	0.71181	0.69444	0.82639	0.63889	0.72222	0.88194	0.51852	0.77083	0.69792	0.77083	0.58333	0.6281	0.63889	0.65278	0.84298	0.75	0.67361	0.69871
MAXENT_RF_MGCV_EARTH_RPART_NNET_FDA_SVME	0.59028	0.6281	0.71528	0.74653	0.66667	0.8125	0.64583	0.72917	0.89583	0.50617	0.8125	0.72569	0.75694	0.59722	0.6281	0.67361	0.67361	0.76033	0.75	0.65972	0.6987
MAXENT_GBM_GLM_GLMSTEP_RPART	0.61806	0.67769	0.6875	0.68403	0.67361	0.86806	0.65972	0.78472	0.86111	0.46914	0.77778	0.67014	0.82639	0.64583	0.58678	0.65278	0.65278	0.80992	0.73611	0.63194	0.6987
MAXENT_GBM_GAMSTEP_MGCV_RPART	0.61806	0.65289	0.69444	0.69097	0.66667	0.84722	0.65278	0.76389	0.86111	0.49383	0.77778	0.67014	0.82639	0.63889	0.60331	0.65278	0.65278	0.83471	0.73611	0.63889	0.69868
MAXENT_GBM_RF_GLMSTEP_GAM_RPART	0.61111	0.66116	0.72222	0.71875	0.6875	0.82639	0.65278	0.73611	0.84722	0.50617	0.79167	0.69097	0.76389	0.59028	0.60331	0.63889	0.66667	0.83471	0.75	0.67361	0.69867
MAXENT_GBM_RF_MGCV_RPART_NNET	0.60417	0.65289	0.72222	0.71181	0.66667	0.84028	0.65278	0.73611	0.84722	0.50617	0.79167	0.70486	0.76389	0.61806	0.60331	0.63889	0.67361	0.84298	0.72917	0.66667	0.69867
MAXENT_GBM_EARTH_RPART_NNET_BIOCLIM	0.5625	0.64463	0.66667	0.69097	0.70833	0.82639	0.69444	0.76389	0.86111	0.50617	0.77778	0.65625	0.79861	0.70139	0.60331	0.59028	0.65972	0.85124	0.76389	0.64583	0.69867
MAXENT_GBM_RF_GAMSTEP_RPART_NNET_SVME	0.59722	0.61983	0.71528	0.71181	0.68056	0.82639	0.64583	0.72917	0.84028	0.50617	0.80556	0.69792	0.76389	0.63194	0.63636	0.63889	0.68056	0.84298	0.73611	0.66667	0.69867
MAXENT_GBM_GLMSTEP_MGCV_EARTH_RPART_FDA_SVME	0.61111	0.6281	0.72917	0.73958	0.65972	0.80556	0.63194	0.72917	0.92361	0.48148	0.79167	0.69097	0.80556	0.57639	0.61983	0.68056	0.69444	0.7438	0.75	0.68056	0.69866
MAXENT_GBM_GAMSTEP_MGCV_EARTH_RPART_FDA_SVME	0.60417	0.61157	0.71528	0.74653	0.66667	0.8125	0.63194	0.72917	0.92361	0.48148	0.79167	0.69097	0.8125	0.56944	0.6281	0.69444	0.6875	0.75207	0.75	0.67361	0.69866
MAXENT_GBM_RF_GLMSTEP_GAMSTEP_EARTH_RPART	0.60417	0.64463	0.70139	0.72569	0.68056	0.81944	0.65278	0.72222	0.86111	0.51852	0.78472	0.71181	0.75694	0.61806	0.61983	0.63889	0.65278	0.84298	0.75694	0.65972	0.69866
MAXENT_RF_GLM_GAMSTEP_EARTH_RPART_NNET	0.60417	0.66116	0.66667	0.71875	0.67361	0.83333	0.63194	0.74306	0.88889	0.51852	0.79167	0.71181	0.76389	0.63889	0.6281	0.63889	0.63194	0.81818	0.73611	0.67361	0.69866
MAXENT_RF_GLM_GLMSTEP_GAMSTEP_EARTH_RPART_NNET	0.59722	0.66116	0.66667	0.71875	0.68056	0.83333	0.63194	0.73611	0.88889	0.51852	0.79167	0.71181	0.76389	0.63889	0.6281	0.63889	0.625	0.81818	0.73611	0.6875	0.69866
MAXENT_GBM_RF_GLM_GAM_GAMSTEP_MGCV_EARTH_RPART	0.61806	0.66942	0.67361	0.71181	0.69444	0.82639	0.63889	0.72917	0.89583	0.51852	0.78472	0.71181	0.77778	0.57639	0.61983	0.63889	0.65278	0.81818	0.74306	0.67361	0.69866
MAXENT_GBM_GAM_MGCV_EARTH_RPART_FDA_SVME	0.60417	0.6281	0.71528	0.74653	0.68056	0.80556	0.63194	0.73611	0.90972	0.49383	0.78472	0.69097	0.8125	0.5625	0.61983	0.68056	0.6875	0.75207	0.75694	0.67361	0.69865
MAXENT_GBM_GLM_GLMSTEP_GAMSTEP_EARTH_RPART_SVME	0.61111	0.64463	0.65972	0.71875	0.70139	0.84028	0.625	0.74306	0.88889	0.49383	0.78472	0.67708	0.82639	0.625	0.61983	0.65278	0.63889	0.81818	0.73611	0.66667	0.69862
MAXENT_RF_GLM_GAM_GAMSTEP_MGCV_RPART	0.61111	0.66942	0.69444	0.69792	0.68056	0.86111	0.63889	0.74306	0.875	0.50617	0.8125	0.70486	0.77083	0.61111	0.60331	0.64583	0.63194	0.81818	0.74306	0.65278	0.6986
MAXENT_RF_GLMSTEP_GAMSTEP_EARTH_RPART_BIOCLIM	0.59028	0.66116	0.68056	0.71181	0.70833	0.8125	0.67361	0.72917	0.86111	0.51852	0.79167	0.69792	0.79167	0.65972	0.57851	0.58333	0.63194	0.8595	0.75	0.68056	0.69859
MAXENT_RF_MGCV_EARTH_RPART_NNET_BIOCLIM	0.59722	0.63636	0.67361	0.69097	0.70139	0.81944	0.67361	0.75	0.84722	0.51852	0.79861	0.69792	0.79167	0.67361	0.60331	0.58333	0.63889	0.8595	0.75	0.66667	0.69859
MAXENT_RF_MGCV_EARTH_RPART_NNET_SVME_BIOCLIM	0.59028	0.63636	0.68056	0.69097	0.70833	0.81944	0.67361	0.75	0.84722	0.51852	0.79861	0.69792	0.79167	0.67361	0.60331	0.58333	0.63889	0.8595	0.75	0.65972	0.69859
MAXENT_RF_GLM_GLMSTEP_GAMSTEP_MGCV_EARTH_RPART_NNET_SVME	0.60417	0.64463	0.67361	0.71181	0.6875	0.81944	0.625	0.74306	0.88889	0.51852	0.80556	0.71875	0.75694	0.63889	0.63636	0.63889	0.625	0.81818	0.73611	0.68056	0.69859
MAXENT_GBM_GLM_GLMSTEP_MGCV_EARTH_RPART_NNET_FDA_SVME	0.60417	0.60331	0.69444	0.73958	0.68056	0.8125	0.61806	0.75	0.93056	0.49383	0.78472	0.69792	0.80556	0.5625	0.63636	0.6875	0.68056	0.75207	0.75	0.6875	0.69858
MAXENT_GBM_RF_GLM_GAM_EARTH_RPART_SVME	0.59722	0.67769	0.6875	0.71875	0.70139	0.82639	0.63194	0.72222	0.88194	0.51852	0.77083	0.70486	0.77083	0.58333	0.6281	0.63889	0.65278	0.83471	0.75	0.67361	0.69858
MAXENT_GBM_RF_GLM_GAM_MGCV_EARTH_RPART_SVME	0.61806	0.68595	0.68056	0.71181	0.70139	0.82639	0.625	0.72222	0.89583	0.51852	0.77778	0.69792	0.77083	0.58333	0.6281	0.63889	0.64583	0.82645	0.74306	0.67361	0.69858
MAXENT_GLM_EARTH_RPART	0.61111	0.66116	0.65972	0.69097	0.68056	0.84722	0.65278	0.78472	0.91667	0.49383	0.74306	0.67708	0.8125	0.6875	0.59504	0.64583	0.625	0.81818	0.73611	0.63194	0.69855
MAXENT_RF_GLMSTEP_RPART_BIOCLIM	0.58333	0.66116	0.70833	0.68403	0.70833	0.84722	0.6875	0.74306	0.83333	0.50617	0.8125	0.67708	0.78472	0.65972	0.57025	0.58333	0.64583	0.85124	0.77083	0.65278	0.69854
MAXENT_GAM_GAMSTEP_EARTH_RPART_NNET_SVME	0.58333	0.65289	0.65278	0.69097	0.6875	0.85417	0.63194	0.77083	0.90972	0.49383	0.76389	0.68403	0.82639	0.66667	0.63636	0.64583	0.61111	0.82645	0.74306	0.63889	0.69853
MAXENT_GBM_GLM_GLMSTEP_GAM_EARTH_RPART_SVME	0.61111	0.66942	0.65278	0.71181	0.70139	0.84722	0.625	0.73611	0.88889	0.49383	0.77778	0.67014	0.82639	0.61806	0.61983	0.65278	0.63889	0.82645	0.73611	0.66667	0.69853
MAXENT_GBM_GLM_GAM_GAMSTEP_EARTH_RPART_NNET	0.60417	0.66116	0.63889	0.71875	0.6875	0.84028	0.63194	0.75	0.90278	0.49383	0.76389	0.68403	0.82639	0.63194	0.63636	0.64583	0.63194	0.81818	0.72917	0.67361	0.69853
MAXENT_GBM_GAM_GAMSTEP_MGCV_EARTH_RPART_NNET	0.60417	0.66116	0.65972	0.71875	0.6875	0.83333	0.64583	0.75	0.90278	0.49383	0.76389	0.68403	0.81944	0.61806	0.6281	0.64583	0.63194	0.82645	0.72917	0.66667	0.69853
MAXENT_GBM_RF_GLM_GLMSTEP_GAM_GAMSTEP_MGCV_EARTH_RPART_NNET	0.61111	0.65289	0.67361	0.71181	0.6875	0.82639	0.63889	0.74306	0.89583	0.51852	0.80556	0.71181	0.77083	0.56944	0.63636	0.63889	0.64583	0.80165	0.74306	0.6875	0.69853
MAXENT_GBM_GLMSTEP_MGCV_EARTH_RPART_NNET_FDA	0.61111	0.61157	0.71528	0.74653	0.65278	0.80556	0.64583	0.73611	0.92361	0.46914	0.76389	0.69792	0.79861	0.57639	0.6281	0.6875	0.69444	0.7686	0.75	0.6875	0.69852
MAXENT_GBM_GLMSTEP_GAMSTEP_MGCV_EARTH_RPART_NNET_FDA_SVME	0.60417	0.61157	0.70139	0.74653	0.68056	0.8125	0.63889	0.75	0.92361	0.46914	0.79861	0.69097	0.79861	0.55556	0.6281	0.68056	0.68056	0.7686	0.74306	0.6875	0.69852
MAXENT_GBM_RF_GLM_GLMSTEP_GAM_GAMSTEP_MGCV_EARTH_RPART_SVME	0.61806	0.66116	0.6875	0.71181	0.70139	0.82639	0.625	0.72222	0.88889	0.53086	0.81944	0.69792	0.76389	0.56944	0.61983	0.63889	0.65278	0.81818	0.74306	0.67361	0.69852
MAXENT_GAM_RPART	0.61111	0.65289	0.71528	0.67708	0.67361	0.85417	0.65972	0.77778	0.85417	0.49383	0.77778	0.66319	0.81944	0.68056	0.59504	0.65278	0.63889	0.81818	0.73611	0.61806	0.69848
MAXENT_GLMSTEP_MGCV_EARTH_RPART_NNET_SVME	0.61111	0.6281	0.65278	0.69097	0.66667	0.84722	0.63889	0.77778	0.92361	0.49383	0.75694	0.68403	0.82639	0.69444	0.6281	0.65278	0.61806	0.80992	0.72917	0.63889	0.69848
MAXENT_RF_GLM_GLMSTEP_RPART_NNET	0.61111	0.66116	0.69444	0.70486	0.67361	0.84722	0.63194	0.75	0.85417	0.50617	0.81944	0.69097	0.77083	0.63194	0.59504	0.64583	0.65972	0.81818	0.73611	0.66667	0.69847
MAXENT_GBM_GLM_GAMSTEP_MGCV_RPART_SVME	0.625	0.66942	0.68056	0.69097	0.68056	0.84722	0.63194	0.75694	0.86111	0.49383	0.79167	0.67708	0.82639	0.63194	0.61983	0.65972	0.63194	0.81818	0.73611	0.63889	0.69847
MAXENT_GBM_GLM_GAMSTEP_EARTH_RPART_NNET	0.59722	0.66116	0.64583	0.71181	0.68056	0.84028	0.63889	0.76389	0.89583	0.49383	0.76389	0.68403	0.82639	0.64583	0.63636	0.64583	0.63194	0.80992	0.73611	0.65972	0.69847
MAXENT_GBM_GLM_MGCV_RPART_NNET_SVME	0.61111	0.66116	0.67361	0.68403	0.67361	0.85417	0.63194	0.77083	0.86111	0.49383	0.78472	0.68403	0.82639	0.64583	0.63636	0.65278	0.65278	0.80992	0.72222	0.63889	0.69847
MAXENT_GBM_RF_EARTH_RPART_NNET	0.59722	0.6281	0.69444	0.71875	0.68056	0.8125	0.65278	0.75694	0.85417	0.51852	0.78472	0.71181	0.75	0.65972	0.60331	0.63194	0.66667	0.85124	0.74306	0.65278	0.69846
MAXENT_RF_GLM_MGCV_EARTH_RPART	0.61806	0.67769	0.68056	0.71875	0.68056	0.83333	0.625	0.73611	0.88889	0.51852	0.79167	0.71181	0.76389	0.63889	0.58678	0.63889	0.65278	0.81818	0.72917	0.65972	0.69846
MAXENT_RF_GAMSTEP_EARTH_RPART_SVME_BIOCLIM	0.59028	0.63636	0.68056	0.71181	0.71528	0.8125	0.67361	0.73611	0.84028	0.51852	0.79861	0.69792	0.78472	0.67361	0.58678	0.59028	0.63889	0.8595	0.75694	0.66667	0.69846
MAXENT_GBM_RF_GLMSTEP_GAM_GAMSTEP_MGCV_RPART_SVME	0.61806	0.64463	0.71528	0.71181	0.70139	0.82639	0.64583	0.72917	0.875	0.51852	0.79861	0.69792	0.77083	0.56944	0.61157	0.63889	0.63889	0.82645	0.74306	0.6875	0.69846
MAXENT_GBM_RF_GLMSTEP_GAMSTEP_RPART_NNET_SVME	0.60417	0.63636	0.70833	0.71875	0.6875	0.82639	0.64583	0.72222	0.84722	0.50617	0.79861	0.69097	0.76389	0.60417	0.64463	0.64583	0.66667	0.83471	0.73611	0.68056	0.69845
MAXENT_GBM_GLM_GAM_GAMSTEP_MGCV_EARTH_RPART_SVME	0.625	0.66942	0.65972	0.71875	0.70139	0.83333	0.61806	0.74306	0.88889	0.50617	0.77083	0.67014	0.82639	0.60417	0.6281	0.64583	0.63889	0.81818	0.74306	0.65972	0.69845
MAXENT_GBM_MGCV_EARTH_RPART_NNET_FDA	0.61111	0.61983	0.71528	0.73958	0.65278	0.80556	0.64583	0.75	0.90972	0.48148	0.76389	0.69792	0.80556	0.59028	0.6281	0.68056	0.6875	0.76033	0.75	0.67361	0.69845
MAXENT_GBM_RF_GLM_EARTH_RPART_SVME	0.61806	0.66942	0.6875	0.71875	0.6875	0.81944	0.625	0.72917	0.86806	0.51852	0.77778	0.70486	0.76389	0.61806	0.61157	0.63889	0.65972	0.84298	0.74306	0.66667	0.69844
MAXENT_GBM_RF_GLMSTEP_MGCV_EARTH_RPART_NNET	0.60417	0.64463	0.69444	0.72569	0.68056	0.81944	0.65972	0.72917	0.88194	0.51852	0.77083	0.71875	0.75	0.61806	0.63636	0.63889	0.65972	0.84298	0.72222	0.65278	0.69844
MAXENT_GBM_RF_GLM_GAM_GAMSTEP_MGCV_EARTH_RPART_NNET_FDA_SVME	0.61806	0.61983	0.70833	0.73958	0.68056	0.81944	0.61806	0.72917	0.90972	0.49383	0.81944	0.73264	0.77778	0.55556	0.63636	0.67361	0.65972	0.76033	0.74306	0.67361	0.69843
MAXENT_GBM_RF_SVME	0.61111	0.64463	0.75694	0.69097	0.70139	0.8125	0.64583	0.72222	0.82639	0.50617	0.77778	0.69792	0.76389	0.63889	0.59504	0.64583	0.67361	0.82645	0.76389	0.66667	0.69841
MAXENT_GBM_GAM_GAMSTEP_MGCV_RPART	0.625	0.66116	0.6875	0.69792	0.68056	0.85417	0.64583	0.75694	0.86111	0.49383	0.77083	0.67014	0.83333	0.625	0.60331	0.65278	0.63889	0.83471	0.73611	0.63889	0.6984
MAXENT_GAMSTEP_MGCV_EARTH_RPART_NNET	0.59722	0.65289	0.65278	0.69097	0.66667	0.85417	0.63889	0.76389	0.91667	0.49383	0.75	0.69792	0.82639	0.68056	0.6281	0.64583	0.61111	0.81818	0.73611	0.64583	0.6984
MAXENT_GBM_GLM_GAM_GAMSTEP_RPART_SVME	0.61806	0.66116	0.68056	0.69097	0.68056	0.85417	0.63194	0.75694	0.86806	0.49383	0.79167	0.67014	0.84028	0.625	0.61983	0.65278	0.625	0.81818	0.74306	0.64583	0.6984
MAXENT_GBM_GLM_GAMSTEP_RPART_NNET_SVME	0.59722	0.66116	0.67361	0.68403	0.67361	0.84722	0.63194	0.76389	0.875	0.49383	0.79861	0.67708	0.82639	0.64583	0.6281	0.65278	0.65972	0.80992	0.74306	0.625	0.6984
MAXENT_GLM_GAMSTEP_MGCV_EARTH_RPART_SVME	0.61806	0.65289	0.65972	0.69097	0.67361	0.85417	0.625	0.75694	0.92361	0.49383	0.75694	0.67708	0.82639	0.65278	0.6281	0.65278	0.625	0.81818	0.73611	0.64583	0.6984
MAXENT_GLMSTEP_MGCV_EARTH_RPART_NNET_FDA_SVME	0.61806	0.59504	0.70833	0.73264	0.65278	0.81944	0.63889	0.75694	0.94444	0.48148	0.76389	0.69097	0.80556	0.61111	0.61157	0.69444	0.6875	0.75207	0.75	0.65278	0.6984
MAXENT_GBM_RF_GAMSTEP_MGCV_RPART_NNET	0.60417	0.63636	0.70833	0.71875	0.67361	0.82639	0.65278	0.72917	0.85417	0.50617	0.79167	0.71181	0.77083	0.59028	0.6281	0.63889	0.67361	0.84298	0.73611	0.67361	0.69839
MAXENT_RF_GLMSTEP_GAM_GAMSTEP_RPART_NNET	0.60417	0.65289	0.6875	0.69792	0.68056	0.84028	0.64583	0.72917	0.86111	0.50617	0.81944	0.69097	0.77778	0.63194	0.61157	0.64583	0.63889	0.84298	0.73611	0.66667	0.69839
MAXENT_RF_GAM_MGCV_RPART_NNET_SVME	0.61111	0.66942	0.69444	0.70486	0.68056	0.83333	0.64583	0.72222	0.85417	0.50617	0.84028	0.69097	0.77778	0.63194	0.60331	0.63889	0.65972	0.83471	0.72917	0.63889	0.69839
MAXENT_GBM_RF_GLMSTEP_GAM_MGCV_RPART_SVME	0.625	0.66116	0.72222	0.71181	0.69444	0.83333	0.63889	0.72917	0.86111	0.50617	0.79861	0.69097	0.76389	0.58333	0.61157	0.63889	0.63889	0.83471	0.74306	0.68056	0.69839
MAXENT_GBM_RF_GAMSTEP_MGCV_EARTH_RPART	0.61806	0.64463	0.69444	0.72569	0.6875	0.82639	0.65278	0.72222	0.86111	0.51852	0.77778	0.71875	0.75694	0.59722	0.6281	0.63889	0.65278	0.84298	0.74306	0.65972	0.69838
MAXENT_GBM_RF_GAMSTEP_MGCV_EARTH_RPART_SVME	0.61806	0.64463	0.69444	0.72569	0.69444	0.82639	0.63889	0.72222	0.86111	0.51852	0.78472	0.71875	0.75694	0.59722	0.6281	0.63889	0.65278	0.84298	0.74306	0.65972	0.69838
MAXENT_RF_GLM_MGCV_EARTH_RPART_NNET_SVME	0.61111	0.67769	0.67361	0.71875	0.68056	0.82639	0.63194	0.74306	0.88889	0.51852	0.79861	0.70486	0.76389	0.63889	0.61983	0.63889	0.63889	0.81818	0.72222	0.65278	0.69838
MAXENT_GBM_RF_GLM_GLMSTEP_GAM_GAMSTEP_EARTH_RPART_NNET_SVME	0.59028	0.64463	0.67361	0.72569	0.69444	0.81944	0.63194	0.72917	0.90278	0.51852	0.81944	0.69792	0.77083	0.56944	0.64463	0.63889	0.65278	0.82645	0.74306	0.67361	0.69838
MAXENT_GAMSTEP_EARTH_RPART_NNET_FDA	0.59722	0.60331	0.70833	0.73958	0.65278	0.81944	0.63889	0.75694	0.9375	0.50617	0.76389	0.69792	0.8125	0.61111	0.6281	0.68056	0.68056	0.7438	0.75	0.63889	0.69837
MAXENT_GBM_GLM_GAM_MGCV_EARTH_RPART_FDA_SVME	0.59722	0.6281	0.69444	0.73958	0.68056	0.82639	0.61111	0.74306	0.90972	0.49383	0.78472	0.68403	0.82639	0.56944	0.6281	0.68056	0.68056	0.75207	0.75694	0.68056	0.69837
MAXENT_GBM_RF_GLMSTEP_GAMSTEP_MGCV_EARTH_RPART_FDA_SVME	0.61111	0.63636	0.74306	0.75347	0.66667	0.80556	0.63194	0.71528	0.88889	0.50617	0.82639	0.73264	0.75	0.55556	0.61983	0.67361	0.65972	0.76033	0.75694	0.67361	0.69836
MAXENT_GLM_MGCV_EARTH_RPART_NNET_SVME	0.61806	0.64463	0.64583	0.68403	0.67361	0.84028	0.63194	0.77083	0.93056	0.49383	0.76389	0.69097	0.82639	0.67361	0.6281	0.65278	0.61806	0.81818	0.72917	0.63194	0.69833
MAXENT_RF_GLM_GLMSTEP_GAMSTEP_EARTH_RPART_SVME	0.61111	0.63636	0.6875	0.71875	0.69444	0.83333	0.625	0.72222	0.88194	0.51852	0.79861	0.70486	0.75694	0.63889	0.61157	0.63889	0.64583	0.81818	0.75	0.67361	0.69833
MAXENT_GBM_GAM_GAMSTEP_MGCV_EARTH_RPART_FDA_SVME	0.60417	0.60331	0.70139	0.74653	0.6875	0.82639	0.63194	0.74306	0.90278	0.46914	0.78472	0.68403	0.82639	0.55556	0.61983	0.6875	0.68056	0.76033	0.75694	0.69444	0.69832
MAXENT_RF_GAMSTEP_MGCV_RPART_NNET_SVME	0.61111	0.66116	0.70833	0.71181	0.67361	0.83333	0.64583	0.72917	0.85417	0.50617	0.82639	0.69792	0.77778	0.63194	0.61157	0.63889	0.65278	0.82645	0.73611	0.63194	0.69832
MAXENT_RF_GLMSTEP_MGCV_RPART_NNET_SVME_BIOCLIM	0.58333	0.65289	0.70833	0.67708	0.70833	0.82639	0.67361	0.73611	0.85417	0.50617	0.8125	0.68403	0.79167	0.65278	0.58678	0.60417	0.64583	0.8595	0.74306	0.65972	0.69832
MAXENT_GBM_GAM_GAMSTEP_EARTH_RPART_FDA_SVME	0.60417	0.60331	0.70833	0.74653	0.68056	0.81944	0.63889	0.73611	0.90278	0.48148	0.79167	0.69097	0.81944	0.55556	0.6281	0.67361	0.68056	0.76033	0.75694	0.6875	0.69831
MAXENT_RF_GAMSTEP_MGCV_EARTH_RPART_NNET_BIOCLIM	0.59722	0.64463	0.67361	0.70486	0.70833	0.8125	0.67361	0.75	0.86806	0.51852	0.79167	0.69792	0.78472	0.65278	0.60331	0.58333	0.625	0.8595	0.73611	0.68056	0.69831
MAXENT_RF_GLMSTEP_GAMSTEP_MGCV_EARTH_RPART_SVME_BIOCLIM	0.60417	0.66116	0.6875	0.69792	0.71528	0.81944	0.67361	0.73611	0.86111	0.51852	0.79861	0.69792	0.78472	0.61806	0.59504	0.59722	0.63194	0.85124	0.73611	0.68056	0.69831
MAXENT_RF_GLM_GLMSTEP_GAM_EARTH_RPART_NNET	0.60417	0.65289	0.66667	0.71875	0.68056	0.83333	0.63194	0.72917	0.89583	0.51852	0.79861	0.69792	0.76389	0.63889	0.6281	0.63889	0.625	0.82645	0.72917	0.6875	0.69831
MAXENT_RF_GLM_GLMSTEP_EARTH_RPART_NNET_SVME	0.59722	0.66116	0.67361	0.71875	0.68056	0.82639	0.63194	0.73611	0.88889	0.51852	0.80556	0.70486	0.76389	0.64583	0.6281	0.63889	0.63194	0.81818	0.73611	0.65972	0.69831
MAXENT_GBM_RF_GLMSTEP_GAM_MGCV_EARTH_RPART_SVME	0.61806	0.65289	0.70139	0.73264	0.70139	0.81944	0.63889	0.72222	0.88194	0.51852	0.77778	0.70486	0.75694	0.58333	0.61983	0.63889	0.64583	0.83471	0.74306	0.67361	0.69831
MAXENT_RF_GLM_GAM_MGCV_EARTH_RPART_NNET_SVME	0.61111	0.66116	0.66667	0.71875	0.68056	0.83333	0.625	0.72917	0.89583	0.51852	0.8125	0.70486	0.75694	0.63194	0.6281	0.63889	0.63194	0.81818	0.72917	0.67361	0.69831
MAXENT_GBM_RF_GLMSTEP_GAM_GAMSTEP_MGCV_EARTH_RPART_SVME	0.60417	0.65289	0.6875	0.71875	0.70139	0.82639	0.63889	0.72917	0.88889	0.51852	0.79861	0.70486	0.75694	0.56944	0.6281	0.63889	0.65278	0.82645	0.74306	0.68056	0.69831
MAXENT_GBM_RF_MGCV_EARTH_RPART_FDA	0.625	0.66942	0.73611	0.74653	0.66667	0.80556	0.63889	0.72222	0.88889	0.49383	0.79861	0.72569	0.74306	0.57639	0.61983	0.67361	0.67361	0.75207	0.75	0.65972	0.69829
MAXENT_GBM_RF_MGCV_EARTH_RPART_FDA_SVME	0.61806	0.66942	0.73611	0.75347	0.67361	0.80556	0.63194	0.72222	0.88889	0.49383	0.79861	0.72569	0.74306	0.57639	0.61983	0.67361	0.67361	0.75207	0.75	0.65972	0.69829
MAXENT_GBM_RF_GAM_GAMSTEP_RPART	0.60417	0.63636	0.71528	0.71875	0.69444	0.83333	0.65278	0.71528	0.85417	0.50617	0.79167	0.70486	0.76389	0.59028	0.61157	0.63194	0.67361	0.84298	0.75694	0.66667	0.69826
MAXENT_RF_GAM_MGCV_RPART_NNET	0.61111	0.66942	0.69444	0.70486	0.67361	0.83333	0.64583	0.73611	0.85417	0.50617	0.82639	0.69097	0.77778	0.63194	0.58678	0.63889	0.65972	0.83471	0.73611	0.65278	0.69826
MAXENT_RF_GAMSTEP_MGCV_RPART_NNET	0.61111	0.66116	0.70139	0.71181	0.66667	0.83333	0.64583	0.72917	0.85417	0.50617	0.8125	0.70486	0.77778	0.63889	0.60331	0.63889	0.65278	0.82645	0.73611	0.65278	0.69826
MAXENT_RF_GLM_GAM_GAMSTEP_RPART_SVME	0.61111	0.66116	0.69444	0.70486	0.6875	0.84722	0.63194	0.73611	0.86111	0.50617	0.83333	0.68403	0.77083	0.61806	0.60331	0.64583	0.64583	0.82645	0.75	0.64583	0.69826
MAXENT_GBM_GLM_GAMSTEP_EARTH_RPART_FDA_SVME	0.60417	0.60331	0.70139	0.74653	0.67361	0.8125	0.61806	0.74306	0.91667	0.48148	0.79167	0.69097	0.82639	0.56944	0.6281	0.69444	0.6875	0.75207	0.75694	0.66667	0.69825
MAXENT_GBM_MGCV_EARTH_RPART_FDA_SVME	0.61806	0.63636	0.72222	0.73958	0.66667	0.80556	0.63194	0.74306	0.91667	0.49383	0.79167	0.68403	0.79861	0.58333	0.61983	0.67361	0.6875	0.73554	0.75	0.66667	0.69824
MAXENT_GAM_MGCV_EARTH_RPART_NNET_FDA	0.60417	0.61157	0.69444	0.73958	0.66667	0.81944	0.63889	0.75	0.94444	0.49383	0.75694	0.69097	0.8125	0.59722	0.61983	0.69444	0.68056	0.76033	0.75	0.63889	0.69824
MAXENT_RF_GAM_EARTH_RPART_BIOCLIM	0.59028	0.66116	0.68056	0.70486	0.70139	0.8125	0.67361	0.73611	0.84722	0.53086	0.79167	0.69792	0.79167	0.65278	0.58678	0.58333	0.63889	0.8595	0.75	0.67361	0.69823
MAXENT_GLM_MGCV_EARTH_RPART	0.61806	0.65289	0.65972	0.69097	0.67361	0.86111	0.63194	0.76389	0.93056	0.49383	0.74306	0.67708	0.81944	0.68056	0.59504	0.65278	0.625	0.82645	0.73611	0.63194	0.6982
MAXENT_RF_GLM_GLMSTEP_GAM_MGCV_RPART	0.61806	0.66942	0.70139	0.69097	0.6875	0.86111	0.63194	0.76389	0.86111	0.49383	0.8125	0.69792	0.77778	0.61111	0.60331	0.63889	0.63889	0.80165	0.74306	0.65972	0.6982
MAXENT_GBM_RF_GAMSTEP_RPART	0.625	0.6281	0.72917	0.71181	0.68056	0.82639	0.65278	0.72917	0.84028	0.50617	0.78472	0.69097	0.76389	0.61806	0.61157	0.63194	0.68056	0.84298	0.75	0.65972	0.69819
MAXENT_GBM_RF_GAM_GAMSTEP_MGCV_RPART	0.61806	0.64463	0.71528	0.71181	0.69444	0.84028	0.65278	0.72222	0.85417	0.50617	0.79861	0.70486	0.77083	0.57639	0.59504	0.63889	0.65972	0.84298	0.74306	0.67361	0.69819
MAXENT_GBM_GAM_MGCV_RPART_NNET	0.60417	0.66942	0.68056	0.68403	0.66667	0.84722	0.63889	0.75694	0.86111	0.49383	0.79167	0.68403	0.82639	0.64583	0.61983	0.64583	0.65278	0.82645	0.72917	0.63889	0.69818
MAXENT_GBM_GLM_GLMSTEP_GAM_EARTH_RPART	0.61111	0.66942	0.65278	0.71181	0.69444	0.84722	0.63194	0.75	0.88889	0.49383	0.76389	0.67014	0.82639	0.61806	0.61983	0.64583	0.63889	0.82645	0.73611	0.66667	0.69818
MAXENT_RF_GLMSTEP_GAMSTEP_MGCV_EARTH_RPART_NNET_FDA	0.60417	0.61983	0.71528	0.74653	0.66667	0.81944	0.63889	0.72222	0.90972	0.46914	0.8125	0.73264	0.75694	0.57639	0.61983	0.67361	0.65972	0.7686	0.75	0.70139	0.69818
MAXENT_GBM_RF_GLM_GLMSTEP_GAM_MGCV_EARTH_RPART	0.61806	0.67769	0.69444	0.71181	0.70139	0.81944	0.63194	0.72917	0.88194	0.51852	0.77778	0.69792	0.76389	0.57639	0.61983	0.63889	0.65278	0.83471	0.74306	0.67361	0.69816
MAXENT_RF_GLM_GAMSTEP_RPART_SVME	0.61111	0.65289	0.70139	0.70486	0.68056	0.84722	0.63194	0.74306	0.85417	0.50617	0.82639	0.68403	0.77778	0.63194	0.59504	0.64583	0.65278	0.82645	0.75	0.63889	0.69812
MAXENT_RF_GAMSTEP_RPART_SVME_BIOCLIM	0.59722	0.63636	0.70139	0.68403	0.71528	0.82639	0.68056	0.72917	0.83333	0.50617	0.82639	0.68403	0.79167	0.67361	0.57851	0.58333	0.65278	0.8595	0.75694	0.64583	0.69812
MAXENT_GBM_GLMSTEP_GAM_MGCV_RPART_SVME	0.61806	0.66942	0.6875	0.68403	0.68056	0.84722	0.64583	0.75694	0.86806	0.49383	0.79861	0.67014	0.82639	0.61806	0.60331	0.64583	0.63889	0.83471	0.73611	0.63889	0.69812
MAXENT_RF_GAMSTEP_EARTH_RPART_NNET_SVME_BIOCLIM	0.59028	0.61983	0.67361	0.70486	0.70833	0.8125	0.67361	0.74306	0.85417	0.51852	0.79861	0.69792	0.79167	0.65972	0.60331	0.59028	0.63889	0.8595	0.75694	0.66667	0.69811
MAXENT_RF_GLMSTEP_GAMSTEP_EARTH_RPART_NNET_SVME_BIOCLIM	0.59722	0.64463	0.66667	0.70486	0.71528	0.8125	0.67361	0.73611	0.86806	0.51852	0.79861	0.69792	0.79167	0.65278	0.58678	0.58333	0.625	0.85124	0.75694	0.68056	0.69811
MAXENT_RF_GAM_GAMSTEP_RPART_NNET_SVME	0.60417	0.65289	0.6875	0.71181	0.68056	0.83333	0.64583	0.72222	0.85417	0.50617	0.83333	0.69097	0.77778	0.63889	0.61983	0.63194	0.64583	0.84298	0.74306	0.63889	0.69811
MAXENT_GBM_RF_GLM_GLMSTEP_GAM_EARTH_RPART	0.61111	0.67769	0.69444	0.71875	0.69444	0.82639	0.63889	0.72917	0.88889	0.51852	0.77083	0.69792	0.76389	0.58333	0.61157	0.63889	0.64583	0.83471	0.74306	0.67361	0.6981
MAXENT_GBM_RF_GAM_MGCV_EARTH_RPART_SVME	0.61806	0.66116	0.6875	0.71875	0.69444	0.82639	0.63889	0.72222	0.88194	0.51852	0.77778	0.71181	0.76389	0.58333	0.6281	0.63194	0.65972	0.83471	0.74306	0.65972	0.6981
MAXENT_GBM_RF_GLM_GLMSTEP_GAM_MGCV_EARTH_RPART_NNET_SVME	0.61111	0.66116	0.68056	0.71875	0.69444	0.8125	0.63194	0.74306	0.89583	0.51852	0.80556	0.69792	0.75694	0.56944	0.64463	0.63889	0.65278	0.81818	0.73611	0.67361	0.6981
MAXENT_RF_GLM_GAMSTEP_EARTH_RPART_FDA_SVME	0.61806	0.61157	0.70833	0.74653	0.68056	0.8125	0.625	0.72222	0.91667	0.50617	0.82639	0.71875	0.75694	0.57639	0.61983	0.67361	0.66667	0.75207	0.75694	0.66667	0.69809
MAXENT_GBM_RF_GLM_GAM_GAMSTEP_MGCV_EARTH_RPART_NNET_FDA	0.61806	0.61983	0.70833	0.73958	0.67361	0.81944	0.625	0.72917	0.90972	0.49383	0.80556	0.73264	0.77778	0.55556	0.63636	0.67361	0.65972	0.76033	0.74306	0.68056	0.69809
MAXENT_RF_GLMSTEP_RPART_SVME_BIOCLIM	0.58333	0.65289	0.71528	0.68403	0.71528	0.84722	0.68056	0.73611	0.82639	0.50617	0.82639	0.67708	0.78472	0.65972	0.56198	0.59028	0.64583	0.85124	0.77083	0.64583	0.69806
MAXENT_RF_GLM_GLMSTEP_RPART_NNET_SVME	0.61111	0.65289	0.69444	0.70486	0.68056	0.84722	0.63194	0.75	0.85417	0.50617	0.83333	0.69097	0.77083	0.63194	0.59504	0.64583	0.65972	0.81818	0.73611	0.64583	0.69806
MAXENT_GLM_GAMSTEP_EARTH_RPART_SVME	0.61111	0.65289	0.65278	0.69097	0.6875	0.85417	0.63194	0.76389	0.90278	0.49383	0.75694	0.67708	0.82639	0.67361	0.61983	0.65278	0.61111	0.82645	0.73611	0.63889	0.69805
MAXENT_RF_GLM_GLMSTEP_MGCV_EARTH_RPART_SVME	0.625	0.64463	0.6875	0.71875	0.6875	0.83333	0.625	0.72222	0.88194	0.51852	0.80556	0.70486	0.75694	0.63889	0.61157	0.63889	0.63889	0.81818	0.72917	0.67361	0.69805
MAXENT_GBM_RF_MGCV_RPART_SVME_BIOCLIM	0.61111	0.66116	0.70833	0.69097	0.69444	0.82639	0.67361	0.72222	0.82639	0.50617	0.81944	0.69792	0.79861	0.60417	0.58678	0.60417	0.66667	0.8595	0.75	0.65278	0.69804
MAXENT_RF_GAM_GAMSTEP_MGCV_RPART_NNET	0.60417	0.66942	0.6875	0.69792	0.67361	0.84722	0.64583	0.72917	0.86111	0.50617	0.81944	0.69792	0.77778	0.63194	0.60331	0.63889	0.63889	0.83471	0.73611	0.65972	0.69804
MAXENT_GBM_GLM_GAM_GAMSTEP_MGCV_EARTH_RPART	0.625	0.66116	0.65278	0.71875	0.69444	0.84028	0.63889	0.74306	0.88889	0.50617	0.75	0.67014	0.82639	0.60417	0.6281	0.64583	0.63889	0.81818	0.74306	0.66667	0.69804
MAXENT_GLMSTEP_MGCV_EARTH_RPART_NNET_FDA	0.61806	0.59504	0.70833	0.73264	0.65278	0.8125	0.63889	0.75	0.94444	0.49383	0.75694	0.69792	0.80556	0.61111	0.61983	0.69444	0.6875	0.75207	0.75	0.63889	0.69804
MAXENT_GBM_RF_GAM_GAMSTEP_EARTH_RPART	0.59722	0.64463	0.68056	0.71875	0.69444	0.82639	0.65278	0.72222	0.88194	0.51852	0.78472	0.70486	0.76389	0.59722	0.6281	0.625	0.65278	0.84298	0.75	0.67361	0.69803
MAXENT_GBM_RF_MGCV_EARTH_RPART_NNET	0.59722	0.65289	0.69444	0.71875	0.68056	0.82639	0.65278	0.73611	0.86806	0.51852	0.77083	0.71875	0.75	0.625	0.61983	0.64583	0.65972	0.84298	0.72917	0.65278	0.69803
MAXENT_GBM_RF_GLMSTEP_GAM_GAMSTEP_EARTH_RPART_NNET	0.59028	0.63636	0.6875	0.72569	0.6875	0.81944	0.65278	0.72222	0.89583	0.51852	0.78472	0.71875	0.76389	0.58333	0.64463	0.63889	0.64583	0.83471	0.72917	0.68056	0.69803
MAXENT_GBM_RF_GLMSTEP_MGCV_EARTH_RPART_NNET_SVME	0.60417	0.64463	0.69444	0.72569	0.6875	0.81944	0.65278	0.72917	0.875	0.51852	0.77778	0.71181	0.75	0.61806	0.6281	0.63889	0.65972	0.84298	0.72222	0.65972	0.69803
MAXENT_RF_GAM_MGCV_EARTH_RPART_FDA	0.61806	0.65289	0.70833	0.74653	0.67361	0.8125	0.63889	0.71528	0.90972	0.49383	0.81944	0.71875	0.76389	0.57639	0.59504	0.67361	0.66667	0.76033	0.75	0.66667	0.69802
MAXENT_MGCV_EARTH_RPART_NNET	0.61806	0.63636	0.65278	0.69792	0.65972	0.84722	0.64583	0.78472	0.91667	0.49383	0.76389	0.69097	0.81944	0.70139	0.61157	0.65278	0.61111	0.80165	0.72917	0.625	0.698
MAXENT_RF_GLMSTEP_GAMSTEP_MGCV_RPART_NNET	0.61111	0.64463	0.70139	0.69792	0.6875	0.82639	0.64583	0.75694	0.86111	0.50617	0.8125	0.69792	0.77778	0.63194	0.59504	0.64583	0.63889	0.81818	0.73611	0.66667	0.69799
MAXENT_GBM_GAM_EARTH_SVME	0.61806	0.66942	0.66667	0.67708	0.70833	0.81944	0.63889	0.74306	0.88194	0.49383	0.76389	0.67014	0.81944	0.63889	0.60331	0.66667	0.64583	0.81818	0.75	0.66667	0.69799
MAXENT_GLM_MGCV_EARTH_RPART_NNET	0.61806	0.65289	0.64583	0.68403	0.65972	0.85417	0.63194	0.77083	0.93056	0.49383	0.75	0.69097	0.82639	0.68056	0.61983	0.65278	0.61806	0.81818	0.72917	0.63194	0.69799
MAXENT_GBM_GLM_GLMSTEP_GAMSTEP_MGCV_EARTH_RPART	0.61806	0.65289	0.65972	0.71875	0.69444	0.84028	0.63194	0.74306	0.89583	0.49383	0.76389	0.67708	0.8125	0.61806	0.61983	0.64583	0.63889	0.81818	0.74306	0.67361	0.69799
MAXENT_GBM_GLM_GLMSTEP_GAM_GAMSTEP_EARTH_RPART_SVME	0.61111	0.65289	0.65278	0.71875	0.70139	0.84028	0.625	0.74306	0.89583	0.49383	0.77083	0.67708	0.82639	0.61111	0.61983	0.64583	0.64583	0.81818	0.74306	0.66667	0.69799
MAXENT_GBM_RF_GLM_GLMSTEP_GAM_GAMSTEP_MGCV_EARTH_RPART_NNET_SVME	0.61111	0.63636	0.68056	0.71181	0.6875	0.82639	0.63194	0.74306	0.89583	0.53086	0.8125	0.70486	0.77083	0.56944	0.63636	0.63889	0.64583	0.80165	0.74306	0.68056	0.69797
MAXENT_GBM_RF_GLMSTEP_GAM_GAMSTEP_MGCV_RPART_NNET_FDA	0.61111	0.61157	0.74306	0.73958	0.67361	0.82639	0.64583	0.73611	0.875	0.48148	0.81944	0.72569	0.77778	0.54861	0.61983	0.67361	0.65278	0.76033	0.75	0.6875	0.69797
MAXENT_RF_GAM_EARTH_RPART_NNET_BIOCLIM	0.59028	0.63636	0.67361	0.69792	0.70139	0.8125	0.67361	0.74306	0.85417	0.51852	0.79167	0.69792	0.79167	0.65278	0.61157	0.58333	0.63889	0.8595	0.75694	0.67361	0.69796
MAXENT_RF_GLMSTEP_GAM_GAMSTEP_EARTH_RPART_NNET	0.59028	0.63636	0.67361	0.71181	0.68056	0.83333	0.63889	0.72222	0.88889	0.51852	0.79167	0.71181	0.75694	0.63889	0.6281	0.63889	0.625	0.84298	0.73611	0.69444	0.69796
MAXENT_RF_GLMSTEP_GAM_EARTH_RPART_NNET_BIOCLIM	0.60417	0.66116	0.66667	0.70486	0.70833	0.8125	0.67361	0.73611	0.86806	0.51852	0.79167	0.69792	0.78472	0.64583	0.59504	0.58333	0.625	0.85124	0.75	0.68056	0.69796
MAXENT_RF_GLM_GAM_GAMSTEP_MGCV_EARTH_RPART_NNET	0.60417	0.65289	0.66667	0.71181	0.68056	0.84028	0.625	0.73611	0.89583	0.51852	0.79167	0.71181	0.76389	0.61806	0.63636	0.63889	0.625	0.81818	0.72917	0.69444	0.69796
MAXENT_RF_GLM_GAM_GAMSTEP_EARTH_RPART_NNET_SVME	0.59722	0.65289	0.66667	0.71875	0.6875	0.84028	0.625	0.72222	0.89583	0.51852	0.80556	0.70486	0.77083	0.63194	0.6281	0.63889	0.63194	0.82645	0.72917	0.66667	0.69796
MAXENT_GBM_RF_GLM_GLMSTEP_GAM_GAMSTEP_EARTH_RPART_SVME	0.60417	0.65289	0.69444	0.71181	0.70139	0.82639	0.63194	0.72917	0.89583	0.51852	0.79861	0.69097	0.77083	0.56944	0.6281	0.63889	0.65278	0.82645	0.74306	0.67361	0.69796
MAXENT_RF_GLM_GAM_GAMSTEP_MGCV_EARTH_RPART_NNET_SVME	0.60417	0.65289	0.66667	0.71181	0.6875	0.84028	0.625	0.73611	0.89583	0.51852	0.79861	0.71181	0.76389	0.61806	0.63636	0.63889	0.625	0.81818	0.72917	0.68056	0.69796
MAXENT_GBM_GLM_GLMSTEP_RPART_NNET	0.61111	0.66116	0.67361	0.68403	0.65972	0.86111	0.64583	0.77778	0.86111	0.46914	0.77778	0.67708	0.82639	0.64583	0.6281	0.65278	0.65972	0.81818	0.73611	0.63194	0.69793
MAXENT_GLMSTEP_GAMSTEP_MGCV_EARTH_RPART_NNET_SVME	0.59722	0.63636	0.65972	0.69792	0.66667	0.85417	0.63889	0.77083	0.92361	0.49383	0.77083	0.68403	0.81944	0.65278	0.6281	0.64583	0.61806	0.81818	0.73611	0.64583	0.69792
MAXENT_RF_EARTH_RPART_NNET_SVME_BIOCLIM	0.56944	0.61157	0.68056	0.70486	0.70833	0.82639	0.67361	0.75	0.84722	0.51852	0.79167	0.69792	0.78472	0.6875	0.59504	0.58333	0.64583	0.85124	0.76389	0.66667	0.69792
MAXENT_GBM_RF_GLM_MGCV_RPART	0.625	0.67769	0.72222	0.70486	0.67361	0.82639	0.63194	0.74306	0.84722	0.50617	0.78472	0.69792	0.77778	0.59028	0.58678	0.64583	0.68056	0.82645	0.73611	0.67361	0.69791
MAXENT_RF_GAM_RPART_SVME_BIOCLIM	0.59028	0.65289	0.70139	0.68403	0.70833	0.83333	0.67361	0.72917	0.83333	0.50617	0.81944	0.69097	0.79861	0.65278	0.57851	0.59028	0.65278	0.8595	0.75694	0.64583	0.69791
MAXENT_RF_GAMSTEP_MGCV_RPART_BIOCLIM	0.60417	0.65289	0.70139	0.67708	0.70833	0.82639	0.68056	0.73611	0.84722	0.50617	0.80556	0.69097	0.79861	0.64583	0.57851	0.59722	0.63889	0.8595	0.75	0.65278	0.69791
MAXENT_GBM_RF_GLM_GLMSTEP_RPART_SVME	0.625	0.66116	0.71528	0.71181	0.68056	0.84028	0.625	0.75	0.84722	0.50617	0.78472	0.69097	0.76389	0.59028	0.60331	0.64583	0.66667	0.82645	0.75	0.67361	0.69791
MAXENT_GBM_GLM_GAM_EARTH_RPART_NNET	0.59722	0.66942	0.63889	0.70486	0.68056	0.84028	0.63194	0.75694	0.89583	0.49383	0.76389	0.67708	0.82639	0.63889	0.63636	0.64583	0.64583	0.81818	0.72917	0.66667	0.6979
MAXENT_GBM_RF_GAMSTEP_EARTH_RPART_NNET	0.59722	0.61983	0.69444	0.71875	0.68056	0.81944	0.65278	0.73611	0.86111	0.51852	0.78472	0.71181	0.76389	0.63194	0.63636	0.63194	0.65972	0.84298	0.74306	0.65278	0.6979
MAXENT_GBM_RF_GAMSTEP_EARTH_RPART_NNET_SVME	0.59722	0.61983	0.69444	0.71875	0.6875	0.81944	0.64583	0.73611	0.86111	0.51852	0.78472	0.70486	0.76389	0.63194	0.63636	0.63889	0.65972	0.84298	0.74306	0.65278	0.6979
MAXENT_RF_GAM_GAMSTEP_RPART_NNET	0.60417	0.66116	0.6875	0.70486	0.67361	0.83333	0.64583	0.71528	0.85417	0.50617	0.81944	0.69097	0.77778	0.63889	0.6281	0.63194	0.64583	0.84298	0.74306	0.65278	0.69789
MAXENT_RF_GLM_GLMSTEP_GAM_GAMSTEP_MGCV_RPART	0.61806	0.66116	0.69444	0.69097	0.69444	0.85417	0.63889	0.75	0.875	0.49383	0.81944	0.70486	0.77083	0.59722	0.61157	0.63889	0.63194	0.80165	0.74306	0.66667	0.69785
MAXENT_GBM_GLM_GAM_MGCV_RPART	0.625	0.68595	0.67361	0.69792	0.67361	0.84722	0.63889	0.76389	0.875	0.48148	0.76389	0.68403	0.82639	0.625	0.60331	0.65972	0.63889	0.81818	0.73611	0.63889	0.69785
MAXENT_RF_GLM_GAM_MGCV_RPART_NNET	0.61806	0.66116	0.68056	0.70486	0.67361	0.83333	0.63194	0.75694	0.875	0.50617	0.82639	0.69097	0.77778	0.625	0.60331	0.64583	0.63889	0.81818	0.72917	0.65972	0.69784
MAXENT_GBM_RF_GAM_GAMSTEP_MGCV_RPART_SVME	0.61806	0.64463	0.71528	0.71181	0.70139	0.84028	0.64583	0.70833	0.85417	0.50617	0.79861	0.70486	0.77083	0.57639	0.61157	0.63889	0.65972	0.82645	0.74306	0.68056	0.69784
MAXENT_GAM_MGCV_EARTH_RPART_SVME	0.61111	0.66116	0.66667	0.69097	0.6875	0.85417	0.63194	0.75694	0.90278	0.49383	0.75694	0.67708	0.81944	0.65972	0.61983	0.64583	0.625	0.83471	0.73611	0.625	0.69784
MAXENT_RF_GLMSTEP_GAMSTEP_EARTH_RPART_SVME_BIOCLIM	0.59722	0.65289	0.68056	0.69792	0.70833	0.8125	0.67361	0.72917	0.86111	0.51852	0.79861	0.69792	0.79167	0.65972	0.58678	0.59028	0.625	0.85124	0.75	0.67361	0.69783
MAXENT_RF_GAMSTEP_MGCV_EARTH_RPART_SVME_BIOCLIM	0.59722	0.64463	0.68056	0.69792	0.71528	0.81944	0.67361	0.74306	0.86111	0.51852	0.79861	0.69792	0.78472	0.64583	0.59504	0.59028	0.625	0.85124	0.74306	0.67361	0.69783
MAXENT_GBM_GAMSTEP_MGCV_EARTH_RPART_NNET_FDA_SVME	0.60417	0.61157	0.70139	0.74653	0.66667	0.80556	0.63889	0.73611	0.91667	0.48148	0.79167	0.69097	0.79167	0.56944	0.63636	0.6875	0.6875	0.7686	0.75	0.67361	0.69782
MAXENT_GBM_RF_GLM_GAM_MGCV_EARTH_RPART	0.61806	0.69421	0.68056	0.71181	0.69444	0.81944	0.63194	0.72222	0.89583	0.51852	0.77083	0.70486	0.77083	0.58333	0.61157	0.63889	0.64583	0.82645	0.74306	0.67361	0.69782
MAXENT_GBM_RF_GLM_MGCV_EARTH_RPART_SVME	0.61806	0.66942	0.6875	0.71875	0.69444	0.81944	0.625	0.72222	0.88194	0.51852	0.78472	0.71181	0.76389	0.59028	0.6281	0.63889	0.65278	0.83471	0.73611	0.65972	0.69782
MAXENT_RF_GAM_MGCV_EARTH_RPART_NNET_FDA	0.59028	0.63636	0.70139	0.75347	0.65972	0.8125	0.64583	0.72222	0.90972	0.49383	0.8125	0.72569	0.76389	0.57639	0.61983	0.67361	0.65972	0.7686	0.75	0.68056	0.69781
MAXENT_GBM_RF_GLMSTEP_EARTH_RPART_FDA_SVME	0.60417	0.64463	0.73611	0.74653	0.67361	0.80556	0.63194	0.72222	0.88194	0.50617	0.80556	0.72569	0.73611	0.58333	0.6281	0.67361	0.6875	0.76033	0.74306	0.65972	0.69779
MAXENT_GBM_GAM_SVME	0.61111	0.66942	0.70833	0.69097	0.70139	0.82639	0.63889	0.76389	0.84028	0.49383	0.78472	0.66319	0.81944	0.63194	0.58678	0.67361	0.65972	0.80992	0.75	0.63194	0.69779
MAXENT_GBM_RF_GLM_RPART	0.63194	0.66942	0.72222	0.71181	0.67361	0.84028	0.63889	0.73611	0.84722	0.50617	0.77083	0.69097	0.77083	0.61806	0.57851	0.63889	0.68056	0.82645	0.74306	0.65972	0.69778
MAXENT_GBM_GLM_GLMSTEP_GAMSTEP_MGCV_EARTH_RPART_NNET	0.60417	0.66116	0.65278	0.71875	0.6875	0.83333	0.63194	0.75694	0.90278	0.49383	0.77083	0.69097	0.80556	0.61806	0.6281	0.64583	0.63194	0.81818	0.72917	0.67361	0.69777
MAXENT_GBM_GLMSTEP_GAMSTEP_MGCV_EARTH_RPART_NNET_FDA	0.60417	0.61157	0.70139	0.74653	0.68056	0.8125	0.64583	0.75	0.91667	0.46914	0.77778	0.69792	0.79861	0.55556	0.61983	0.68056	0.68056	0.7686	0.74306	0.69444	0.69776
MAXENT_GBM_RF_GLM_GLMSTEP_GAM_RPART	0.61111	0.67769	0.70833	0.71181	0.6875	0.84722	0.63889	0.73611	0.85417	0.50617	0.79167	0.69097	0.77083	0.58333	0.60331	0.63889	0.63889	0.83471	0.74306	0.68056	0.69776
MAXENT_GBM_RF_GLMSTEP_GAM_RPART_NNET	0.60417	0.65289	0.70139	0.71181	0.68056	0.83333	0.65278	0.72917	0.85417	0.50617	0.79167	0.69792	0.76389	0.59028	0.61983	0.64583	0.66667	0.84298	0.72917	0.68056	0.69776
MAXENT_GBM_GLM_GAM_MGCV_EARTH_RPART_NNET	0.60417	0.66942	0.64583	0.71181	0.6875	0.83333	0.63194	0.76389	0.89583	0.50617	0.75	0.68403	0.81944	0.63194	0.63636	0.64583	0.63194	0.80992	0.72917	0.66667	0.69776
MAXENT_GLMSTEP_GAMSTEP_EARTH_RPART_NNET_FDA	0.60417	0.59504	0.70833	0.73264	0.65278	0.8125	0.63889	0.75	0.94444	0.49383	0.77083	0.69792	0.79861	0.61111	0.61983	0.69444	0.68056	0.76033	0.75	0.63889	0.69776
MAXENT_GAMSTEP_MGCV_EARTH_RPART_NNET_FDA	0.60417	0.60331	0.70833	0.73958	0.65278	0.81944	0.63889	0.74306	0.94444	0.49383	0.76389	0.69097	0.80556	0.60417	0.61983	0.69444	0.68056	0.75207	0.75	0.64583	0.69776
MAXENT_GLMSTEP_GAMSTEP_MGCV_EARTH_RPART_NNET_FDA	0.59722	0.60331	0.70833	0.73958	0.66667	0.81944	0.63889	0.75	0.94444	0.49383	0.76389	0.69792	0.79861	0.59722	0.61157	0.69444	0.67361	0.76033	0.75	0.64583	0.69776
MAXENT_GBM_GLMSTEP_GAM_MGCV_EARTH_RPART_FDA_SVME	0.61111	0.61157	0.71528	0.74653	0.68056	0.80556	0.63194	0.73611	0.90278	0.49383	0.77778	0.69097	0.81944	0.54861	0.61157	0.68056	0.6875	0.75207	0.75694	0.69444	0.69776
MAXENT_RF_GLM_GLMSTEP_EARTH_RPART_BIOCLIM	0.59722	0.67769	0.68056	0.70486	0.70833	0.82639	0.64583	0.74306	0.84722	0.51852	0.79167	0.69792	0.79167	0.64583	0.58678	0.58333	0.625	0.8595	0.74306	0.68056	0.69775
MAXENT_RF_GLM_EARTH_RPART_SVME_BIOCLIM	0.59722	0.66116	0.68056	0.69792	0.70833	0.81944	0.64583	0.73611	0.84028	0.51852	0.79861	0.69792	0.78472	0.66667	0.59504	0.59028	0.63194	0.86777	0.74306	0.67361	0.69775
MAXENT_RF_GAM_MGCV_EARTH_RPART_NNET_FDA_SVME	0.59028	0.6281	0.70139	0.75347	0.66667	0.80556	0.64583	0.72222	0.90972	0.50617	0.81944	0.72569	0.76389	0.57639	0.6281	0.67361	0.65972	0.7686	0.75	0.65972	0.69773
MAXENT_GLMSTEP_GAMSTEP_MGCV_EARTH_RPART_SVME	0.61806	0.63636	0.67361	0.69097	0.66667	0.85417	0.63889	0.75694	0.92361	0.49383	0.76389	0.67708	0.82639	0.65278	0.61157	0.65278	0.625	0.80992	0.73611	0.64583	0.69772
MAXENT_RF_GLM_GAMSTEP_MGCV_RPART_SVME	0.61111	0.65289	0.70139	0.70486	0.6875	0.85417	0.625	0.74306	0.85417	0.50617	0.82639	0.68403	0.77778	0.63194	0.59504	0.64583	0.64583	0.81818	0.75	0.63889	0.69771
MAXENT_GBM_GLM_EARTH_RPART_NNET	0.60417	0.66942	0.64583	0.71875	0.67361	0.83333	0.63889	0.77083	0.88889	0.49383	0.75694	0.67708	0.81944	0.64583	0.61157	0.63889	0.65278	0.81818	0.73611	0.65972	0.69771
MAXENT_GBM_RF_GLM_GLMSTEP_GAM_MGCV_RPART	0.61806	0.67769	0.70833	0.70486	0.70139	0.83333	0.63194	0.73611	0.86806	0.49383	0.79861	0.69792	0.77083	0.56944	0.60331	0.63889	0.65278	0.81818	0.74306	0.6875	0.69771
MAXENT_GLM_GAMSTEP_MGCV_EARTH_RPART_NNET_SVME	0.61111	0.65289	0.64583	0.69097	0.66667	0.85417	0.625	0.77083	0.92361	0.49383	0.75694	0.69097	0.82639	0.65278	0.6281	0.65278	0.61111	0.81818	0.73611	0.64583	0.69771
MAXENT_GBM_RF_GLMSTEP_GAM_GAMSTEP_MGCV_RPART	0.61806	0.64463	0.70833	0.71181	0.70139	0.82639	0.65278	0.72917	0.875	0.51852	0.79167	0.69792	0.77083	0.56944	0.60331	0.63889	0.63889	0.82645	0.74306	0.6875	0.6977
MAXENT_GBM_RF_GLM_GLMSTEP_GAM_GAMSTEP_EARTH_RPART_NNET	0.59028	0.64463	0.67361	0.72569	0.6875	0.81944	0.63889	0.72917	0.90278	0.50617	0.80556	0.71181	0.77083	0.56944	0.63636	0.63889	0.65278	0.82645	0.74306	0.68056	0.69769
MAXENT_GAMSTEP_MGCV_EARTH_RPART_NNET_FDA_SVME	0.60417	0.59504	0.70833	0.73958	0.65972	0.81944	0.63889	0.74306	0.94444	0.49383	0.77083	0.69097	0.80556	0.60417	0.61983	0.69444	0.68056	0.75207	0.75	0.63889	0.69769
MAXENT_RF_GLMSTEP_GAM_EARTH_RPART_BIOCLIM	0.59028	0.67769	0.68056	0.70486	0.70833	0.8125	0.67361	0.72917	0.84722	0.51852	0.79167	0.69792	0.78472	0.64583	0.57851	0.58333	0.63194	0.8595	0.75694	0.68056	0.69768
MAXENT_GBM_RF_GAM_GAMSTEP_MGCV_EARTH_RPART_NNET_SVME	0.60417	0.63636	0.67361	0.72569	0.69444	0.81944	0.64583	0.72917	0.90278	0.51852	0.77778	0.71181	0.77083	0.57639	0.64463	0.63889	0.64583	0.83471	0.72917	0.67361	0.69768
MAXENT_RPART_SVME	0.63194	0.65289	0.70833	0.67014	0.65278	0.84028	0.66667	0.77083	0.86111	0.48148	0.77083	0.64931	0.80556	0.74306	0.59504	0.64583	0.65278	0.79339	0.75	0.61111	0.69767
MAXENT_MGCV_RPART_SVME	0.63194	0.66116	0.71528	0.67014	0.67361	0.85417	0.65972	0.77778	0.86111	0.48148	0.77778	0.66319	0.8125	0.69444	0.58678	0.65278	0.63889	0.79339	0.73611	0.61111	0.69767
MAXENT_GBM_RPART_BIOCLIM	0.59028	0.64463	0.68056	0.68403	0.72917	0.82639	0.69444	0.77083	0.82639	0.49383	0.76389	0.64931	0.8125	0.70833	0.58678	0.59028	0.64583	0.8595	0.76389	0.63194	0.69764
MAXENT_GBM_RPART_SVME_BIOCLIM	0.58333	0.64463	0.68056	0.68403	0.72222	0.81944	0.6875	0.75694	0.82639	0.49383	0.79167	0.64931	0.8125	0.70833	0.59504	0.59028	0.64583	0.85124	0.77083	0.63889	0.69764
MAXENT_GBM_GLM_MGCV_RPART_NNET	0.61111	0.66116	0.67361	0.68403	0.65972	0.86806	0.64583	0.77083	0.86111	0.49383	0.78472	0.68403	0.82639	0.64583	0.61983	0.65278	0.65278	0.80992	0.72222	0.625	0.69764
MAXENT_GLM_GLMSTEP_EARTH_RPART_NNET_SVME	0.59722	0.64463	0.64583	0.68403	0.67361	0.84028	0.63889	0.77778	0.92361	0.49383	0.76389	0.69097	0.82639	0.66667	0.6281	0.65278	0.61111	0.81818	0.73611	0.63889	0.69764
MAXENT_GBM_RF_GAM_RPART	0.61806	0.66116	0.72917	0.71181	0.67361	0.82639	0.65278	0.72917	0.84722	0.50617	0.78472	0.69097	0.76389	0.60417	0.58678	0.625	0.68056	0.85124	0.74306	0.66667	0.69763
MAXENT_RF_GAMSTEP_MGCV_EARTH_RPART_NNET_SVME_BIOCLIM	0.59028	0.64463	0.67361	0.70486	0.70833	0.8125	0.66667	0.75	0.86806	0.51852	0.79861	0.69792	0.78472	0.65278	0.61157	0.58333	0.625	0.85124	0.73611	0.67361	0.69762
MAXENT_GBM_RF_GLMSTEP_GAM_EARTH_RPART	0.60417	0.65289	0.70139	0.71875	0.69444	0.82639	0.65278	0.72222	0.88194	0.51852	0.76389	0.70486	0.75694	0.59028	0.61983	0.63194	0.65972	0.83471	0.75	0.66667	0.69762
MAXENT_GBM_RF_GLM_GLMSTEP_MGCV_EARTH_RPART	0.625	0.66942	0.69444	0.71875	0.70139	0.81944	0.63194	0.72917	0.88889	0.51852	0.77083	0.69792	0.75694	0.58333	0.61157	0.63889	0.65278	0.82645	0.74306	0.67361	0.69762
MAXENT_GBM_RF_GLMSTEP_GAM_EARTH_RPART_SVME	0.60417	0.64463	0.69444	0.71875	0.69444	0.81944	0.63889	0.72222	0.88194	0.51852	0.78472	0.70486	0.75694	0.59028	0.6281	0.63889	0.65972	0.83471	0.75	0.66667	0.69762
MAXENT_GBM_RF_GAM_GAMSTEP_EARTH_RPART_SVME	0.59722	0.64463	0.68056	0.71875	0.70139	0.82639	0.64583	0.72222	0.86806	0.51852	0.79167	0.70486	0.76389	0.59722	0.6281	0.63194	0.65278	0.83471	0.75	0.67361	0.69762
MAXENT_GBM_RF_GAMSTEP_MGCV_EARTH_RPART_NNET_SVME	0.60417	0.6281	0.6875	0.72569	0.6875	0.81944	0.64583	0.72917	0.86806	0.51852	0.78472	0.72569	0.75694	0.59722	0.63636	0.64583	0.65278	0.84298	0.73611	0.65972	0.69762
MAXENT_RF_GLM_GLMSTEP_GAM_EARTH_RPART_NNET_SVME	0.60417	0.65289	0.66667	0.71875	0.6875	0.83333	0.625	0.72222	0.89583	0.51852	0.8125	0.69792	0.75694	0.63889	0.6281	0.63889	0.625	0.82645	0.72917	0.67361	0.69762
MAXENT_GBM_EARTH_SVME	0.61806	0.64463	0.6875	0.68403	0.70833	0.8125	0.64583	0.75	0.86111	0.49383	0.77778	0.67014	0.79861	0.6875	0.60331	0.65972	0.64583	0.79339	0.76389	0.64583	0.69759
MAXENT_GBM_RF_GAM_MGCV_EARTH_RPART_FDA	0.60417	0.66116	0.72222	0.75347	0.66667	0.80556	0.64583	0.71528	0.90278	0.49383	0.79861	0.72569	0.76389	0.5625	0.61983	0.67361	0.65972	0.76033	0.75694	0.65972	0.69759
MAXENT_GLMSTEP_GAMSTEP_RPART	0.61806	0.64463	0.69444	0.65625	0.65972	0.86111	0.65972	0.77778	0.86111	0.48148	0.77083	0.66319	0.81944	0.68056	0.60331	0.65972	0.63889	0.82645	0.74306	0.63194	0.69758
MAXENT_GBM_RF	0.61806	0.64463	0.75694	0.69097	0.69444	0.81944	0.64583	0.72222	0.83333	0.50617	0.77083	0.70486	0.76389	0.63889	0.57851	0.64583	0.67361	0.82645	0.75694	0.65972	0.69758
MAXENT_GAM_RPART_SVME	0.61111	0.66116	0.71528	0.67708	0.67361	0.86111	0.64583	0.77778	0.85417	0.49383	0.76389	0.65625	0.8125	0.68056	0.59504	0.65278	0.63889	0.82645	0.74306	0.61111	0.69757
MAXENT_GBM_GLMSTEP_GAMSTEP_MGCV_EARTH_RPART_FDA_SVME	0.60417	0.60331	0.71528	0.74653	0.67361	0.80556	0.63194	0.74306	0.91667	0.46914	0.79167	0.69097	0.8125	0.55556	0.61157	0.68056	0.6875	0.76033	0.75694	0.69444	0.69756
MAXENT_RF_GAM_RPART_BIOCLIM	0.59722	0.65289	0.69444	0.68403	0.70833	0.83333	0.68056	0.72917	0.82639	0.50617	0.8125	0.68403	0.79861	0.65278	0.57851	0.59028	0.65278	0.8595	0.75694	0.65278	0.69756
MAXENT_RF_GLM_MGCV_RPART_NNET_SVME	0.61111	0.66942	0.69444	0.70486	0.68056	0.84028	0.63194	0.74306	0.85417	0.50617	0.83333	0.69097	0.77778	0.63194	0.60331	0.64583	0.65278	0.81818	0.72222	0.63889	0.69756
MAXENT_RF_GLMSTEP_MGCV_RPART_NNET_BIOCLIM	0.58333	0.65289	0.70833	0.67708	0.70833	0.82639	0.67361	0.73611	0.85417	0.50617	0.80556	0.68403	0.79167	0.65972	0.57851	0.59722	0.64583	0.8595	0.74306	0.65972	0.69756
MAXENT_GBM_RF_GLM_GLMSTEP_MGCV_RPART_SVME	0.625	0.66942	0.71528	0.71181	0.69444	0.82639	0.625	0.74306	0.86111	0.50617	0.79861	0.69097	0.77083	0.58333	0.60331	0.63889	0.64583	0.81818	0.74306	0.68056	0.69756
MAXENT_GBM_GLMSTEP_GAM_EARTH_RPART_FDA_SVME	0.60417	0.61157	0.72222	0.73958	0.68056	0.8125	0.63194	0.73611	0.90278	0.48148	0.79167	0.69097	0.8125	0.5625	0.61983	0.66667	0.6875	0.75207	0.75694	0.6875	0.69755
MAXENT_RF_GAMSTEP_MGCV_EARTH_RPART_BIOCLIM	0.60417	0.65289	0.68056	0.69792	0.70833	0.8125	0.67361	0.74306	0.86111	0.51852	0.78472	0.69792	0.78472	0.64583	0.59504	0.59028	0.63194	0.85124	0.74306	0.67361	0.69755
MAXENT_GBM_RF_MGCV_EARTH_RPART_NNET_SVME	0.59722	0.63636	0.69444	0.71875	0.6875	0.82639	0.64583	0.73611	0.86111	0.51852	0.78472	0.71875	0.75	0.625	0.61983	0.64583	0.65972	0.84298	0.72917	0.65278	0.69755
MAXENT_RF_GLMSTEP_EARTH_RPART_FDA_SVME	0.61111	0.6281	0.73611	0.74653	0.65972	0.80556	0.63889	0.72222	0.90278	0.49383	0.8125	0.71875	0.74306	0.60417	0.60331	0.67361	0.6875	0.76033	0.74306	0.65972	0.69754
MAXENT_RF_GLMSTEP_GAM_MGCV_EARTH_RPART_FDA_SVME	0.61806	0.61983	0.71528	0.75347	0.68056	0.8125	0.63194	0.71528	0.90972	0.49383	0.81944	0.71875	0.75	0.57639	0.61157	0.65972	0.65972	0.76033	0.75694	0.6875	0.69754
MAXENT_GBM_GAM_MGCV_EARTH_RPART_NNET_FDA	0.59722	0.6281	0.69444	0.74653	0.67361	0.80556	0.64583	0.74306	0.90972	0.48148	0.77083	0.69097	0.80556	0.5625	0.6281	0.68056	0.6875	0.7686	0.75	0.68056	0.69754
MAXENT_GBM_RF_GAM_EARTH_RPART_NNET	0.59722	0.66942	0.68056	0.71875	0.68056	0.8125	0.65278	0.73611	0.86806	0.51852	0.77083	0.71181	0.76389	0.61806	0.61983	0.63194	0.65972	0.85124	0.73611	0.65278	0.69753
MAXENT_GBM_RF_GLM_GAM_GAMSTEP_EARTH_RPART_NNET	0.59028	0.65289	0.66667	0.71875	0.6875	0.83333	0.63889	0.72917	0.89583	0.51852	0.77778	0.71181	0.77083	0.57639	0.64463	0.63889	0.64583	0.84298	0.73611	0.67361	0.69753
MAXENT_RF_GLM_GLMSTEP_GAM_MGCV_RPART_SVME	0.625	0.66942	0.70139	0.69097	0.6875	0.86111	0.625	0.75694	0.86111	0.49383	0.82639	0.68403	0.77083	0.61111	0.60331	0.63889	0.63889	0.80165	0.74306	0.65972	0.69751
MAXENT_GBM_RF_GLM_GLMSTEP_MGCV_RPART	0.625	0.66942	0.71528	0.71181	0.69444	0.81944	0.63194	0.75	0.86806	0.50617	0.79167	0.69097	0.77083	0.58333	0.59504	0.63889	0.64583	0.81818	0.74306	0.68056	0.6975
MAXENT_RF_GAM_GAMSTEP_MGCV_RPART_SVME	0.61806	0.65289	0.70139	0.69792	0.6875	0.84028	0.64583	0.72917	0.85417	0.50617	0.82639	0.69097	0.77083	0.625	0.59504	0.63889	0.64583	0.83471	0.75	0.63889	0.6975
MAXENT_GLM_GLMSTEP_MGCV_EARTH_RPART_SVME	0.61806	0.66116	0.65972	0.68403	0.67361	0.85417	0.625	0.75694	0.92361	0.50617	0.76389	0.67708	0.82639	0.65278	0.61157	0.65278	0.625	0.80992	0.72917	0.63889	0.6975
MAXENT_MGCV_EARTH_RPART_FDA_SVME	0.625	0.61157	0.71528	0.73264	0.65972	0.82639	0.63194	0.75	0.94444	0.49383	0.77083	0.69097	0.79861	0.61111	0.60331	0.68056	0.6875	0.72727	0.75	0.63889	0.69749
MAXENT_GBM_GLMSTEP_EARTH_RPART_NNET_FDA_SVME	0.61111	0.61983	0.71528	0.74653	0.65972	0.79861	0.63889	0.75	0.90972	0.45679	0.79167	0.69097	0.79167	0.59028	0.61983	0.68056	0.69444	0.76033	0.74306	0.68056	0.69749
MAXENT_GLMSTEP_GAMSTEP_MGCV_EARTH_RPART_NNET_FDA_SVME	0.59722	0.59504	0.70833	0.73958	0.66667	0.81944	0.63889	0.75	0.94444	0.48148	0.77778	0.69097	0.79861	0.59722	0.61983	0.69444	0.67361	0.76033	0.75	0.64583	0.69749
MAXENT_GBM_RF_GLMSTEP_GAM_GAMSTEP_EARTH_RPART	0.59722	0.63636	0.69444	0.73264	0.69444	0.82639	0.65278	0.72222	0.88194	0.51852	0.77778	0.71181	0.76389	0.58333	0.6281	0.63889	0.63889	0.82645	0.74306	0.68056	0.69749
MAXENT_GBM_RF_GLMSTEP_GAM_GAMSTEP_MGCV_EARTH_RPART	0.60417	0.65289	0.6875	0.71875	0.70139	0.82639	0.65278	0.72917	0.88889	0.51852	0.77778	0.70486	0.76389	0.56944	0.61157	0.63889	0.65278	0.82645	0.74306	0.68056	0.69749
MAXENT_GBM_RF_GLM_GLMSTEP_GAMSTEP_MGCV_EARTH_RPART_NNET	0.61111	0.64463	0.67361	0.72569	0.69444	0.80556	0.63889	0.74306	0.89583	0.51852	0.79167	0.71181	0.76389	0.57639	0.63636	0.63889	0.65278	0.80992	0.73611	0.68056	0.69749
MAXENT_GBM_GLMSTEP_GAMSTEP_EARTH_RPART_NNET_FDA_SVME	0.59722	0.60331	0.70139	0.74653	0.66667	0.81944	0.63889	0.74306	0.90278	0.46914	0.79167	0.69097	0.79861	0.56944	0.63636	0.6875	0.6875	0.7686	0.75	0.68056	0.69748
MAXENT_GBM_RF_GAM_MGCV_RPART_NNET	0.60417	0.66942	0.70139	0.70486	0.67361	0.82639	0.65278	0.72917	0.85417	0.50617	0.79861	0.70486	0.77083	0.58333	0.61157	0.63889	0.67361	0.84298	0.72917	0.67361	0.69748
MAXENT_RF_GLMSTEP_MGCV_EARTH_RPART_FDA_SVME	0.625	0.6281	0.72222	0.75347	0.66667	0.80556	0.63889	0.71528	0.90972	0.49383	0.82639	0.71875	0.75694	0.58333	0.60331	0.66667	0.66667	0.75207	0.75	0.66667	0.69748
MAXENT_RF_MGCV_EARTH_RPART_NNET_FDA	0.59028	0.6281	0.70833	0.74653	0.65972	0.80556	0.64583	0.73611	0.90972	0.48148	0.80556	0.72569	0.75694	0.59028	0.6281	0.67361	0.66667	0.76033	0.75	0.68056	0.69747
MAXENT_GBM_RF_GLMSTEP_GAM_MGCV_EARTH_RPART_NNET	0.60417	0.66116	0.6875	0.72569	0.6875	0.8125	0.65278	0.72917	0.89583	0.51852	0.77083	0.70486	0.75694	0.58333	0.63636	0.63889	0.63889	0.83471	0.72917	0.68056	0.69747
MAXENT_GBM_GLM_GLMSTEP_GAM_MGCV_RPART_SVME	0.63194	0.67769	0.6875	0.69097	0.68056	0.83333	0.63194	0.77083	0.875	0.46914	0.79167	0.68403	0.81944	0.61806	0.61157	0.64583	0.63889	0.80165	0.74306	0.64583	0.69745
MAXENT_GLMSTEP_GAM_MGCV_EARTH_RPART	0.61806	0.66116	0.66667	0.69097	0.6875	0.84722	0.63889	0.75694	0.90972	0.49383	0.75694	0.67708	0.82639	0.65278	0.58678	0.65278	0.625	0.81818	0.73611	0.64583	0.69744
MAXENT_RF_GLMSTEP_GAMSTEP_MGCV_RPART_NNET_SVME	0.61111	0.65289	0.70139	0.69792	0.67361	0.83333	0.64583	0.75	0.86111	0.50617	0.82639	0.69097	0.77083	0.63194	0.60331	0.64583	0.63889	0.81818	0.73611	0.65278	0.69743
MAXENT_GBM_GLM_GAMSTEP_MGCV_RPART_NNET_SVME	0.61111	0.66942	0.66667	0.69097	0.66667	0.84722	0.625	0.75694	0.875	0.49383	0.80556	0.68403	0.82639	0.63889	0.61983	0.65278	0.63889	0.81818	0.72917	0.63194	0.69742
MAXENT_GLMSTEP_MGCV_EARTH_RPART_FDA_SVME	0.625	0.61983	0.71528	0.73264	0.63889	0.82639	0.63194	0.75	0.94444	0.48148	0.76389	0.69097	0.79861	0.61111	0.61157	0.68056	0.69444	0.73554	0.75	0.64583	0.69742
MAXENT_GBM_RF_GAM_RPART_BIOCLIM	0.59722	0.66116	0.69444	0.69097	0.70139	0.81944	0.68056	0.72222	0.83333	0.50617	0.80556	0.69792	0.79861	0.60417	0.59504	0.59722	0.65972	0.8595	0.75694	0.66667	0.69741
MAXENT_GBM_RF_GLM_GAM_MGCV_RPART	0.61806	0.68595	0.70833	0.70486	0.6875	0.83333	0.63889	0.72917	0.85417	0.50617	0.79861	0.69792	0.77083	0.57639	0.61157	0.64583	0.64583	0.81818	0.74306	0.67361	0.69741
MAXENT_GBM_RF_GLM_MGCV_RPART_NNET_SVME	0.61111	0.66942	0.70139	0.70486	0.67361	0.82639	0.63194	0.73611	0.85417	0.50617	0.79861	0.70486	0.77083	0.59028	0.61983	0.64583	0.67361	0.82645	0.72917	0.67361	0.69741
MAXENT_RF_GLMSTEP_GAM_GAMSTEP_RPART_NNET_SVME	0.60417	0.65289	0.6875	0.69792	0.68056	0.84028	0.64583	0.72222	0.85417	0.50617	0.82639	0.68403	0.77083	0.63194	0.61983	0.64583	0.63889	0.84298	0.73611	0.65972	0.69741
MAXENT_GBM_GLM_GLMSTEP_MGCV_EARTH_RPART_NNET_FDA	0.60417	0.60331	0.70139	0.73958	0.6875	0.8125	0.625	0.75	0.93056	0.49383	0.75694	0.69792	0.80556	0.5625	0.61983	0.6875	0.68056	0.75207	0.75	0.6875	0.69741
MAXENT_GBM_RF_GLM_GAMSTEP_EARTH_RPART	0.59722	0.65289	0.68056	0.71875	0.69444	0.82639	0.63889	0.72222	0.88194	0.51852	0.77083	0.70486	0.77083	0.59028	0.6281	0.63889	0.65278	0.84298	0.74306	0.67361	0.6974
MAXENT_GBM_RF_GLM_GAMSTEP_EARTH_RPART_SVME	0.59722	0.65289	0.68056	0.71875	0.70139	0.82639	0.63194	0.72222	0.875	0.51852	0.78472	0.70486	0.77083	0.58333	0.6281	0.63889	0.65278	0.84298	0.74306	0.67361	0.6974
MAXENT_RF_GLM_GLMSTEP_EARTH_RPART_SVME_BIOCLIM	0.59722	0.67769	0.68056	0.69792	0.71528	0.8125	0.64583	0.74306	0.84722	0.51852	0.79861	0.69792	0.78472	0.64583	0.58678	0.59028	0.625	0.8595	0.74306	0.68056	0.6974
MAXENT_GBM_RF_GLM_GAM_GAMSTEP_EARTH_RPART_SVME	0.60417	0.66116	0.68056	0.71875	0.70139	0.83333	0.63194	0.72222	0.88889	0.51852	0.77778	0.69792	0.77083	0.57639	0.63636	0.63889	0.64583	0.82645	0.74306	0.67361	0.6974
MAXENT_GBM_RF_GAM_GAMSTEP_MGCV_EARTH_RPART_NNET	0.60417	0.63636	0.67361	0.72569	0.6875	0.8125	0.65278	0.72917	0.90278	0.51852	0.77083	0.71181	0.77083	0.57639	0.64463	0.63889	0.64583	0.84298	0.72917	0.67361	0.6974
MAXENT_RF_GLMSTEP_GAM_EARTH_RPART_FDA_SVME	0.60417	0.6281	0.72222	0.74653	0.68056	0.80556	0.63889	0.72222	0.90972	0.50617	0.82639	0.71875	0.75694	0.57639	0.60331	0.65972	0.66667	0.75207	0.75694	0.66667	0.6974
MAXENT_GBM_GLM_GAMSTEP_EARTH_RPART_NNET_FDA	0.59028	0.61157	0.6875	0.73958	0.67361	0.80556	0.625	0.75	0.90972	0.49383	0.77083	0.69097	0.81944	0.56944	0.63636	0.6875	0.6875	0.7686	0.75	0.68056	0.69739
MAXENT_GBM_GLM_GLMSTEP_GAM_GAMSTEP_EARTH_RPART	0.61111	0.65289	0.65278	0.71875	0.69444	0.84028	0.63889	0.74306	0.89583	0.48148	0.75694	0.67708	0.82639	0.61806	0.61983	0.64583	0.64583	0.81818	0.74306	0.66667	0.69737
MAXENT_GBM_EARTH_RPART_FDA_SVME	0.625	0.61157	0.72917	0.75347	0.66667	0.80556	0.63194	0.73611	0.90972	0.48148	0.79167	0.68403	0.80556	0.60417	0.61157	0.65972	0.70139	0.73554	0.74306	0.65972	0.69736
MAXENT_RF_GLM_GLMSTEP_GAM_MGCV_EARTH_RPART	0.61806	0.66942	0.68056	0.70486	0.69444	0.82639	0.625	0.72917	0.88194	0.51852	0.79167	0.70486	0.75694	0.625	0.59504	0.63889	0.63194	0.80992	0.74306	0.70139	0.69735
MAXENT_RF_GLM_GLMSTEP_GAM_GAMSTEP_MGCV_EARTH_RPART_SVME	0.61806	0.65289	0.68056	0.70486	0.69444	0.83333	0.625	0.72917	0.88889	0.51852	0.8125	0.70486	0.76389	0.60417	0.61157	0.63889	0.625	0.80992	0.74306	0.6875	0.69735
MAXENT_GBM_GAM_GAMSTEP_EARTH_RPART_FDA	0.60417	0.60331	0.70833	0.74653	0.67361	0.81944	0.64583	0.73611	0.89583	0.46914	0.77083	0.69097	0.82639	0.55556	0.6281	0.67361	0.68056	0.76033	0.75694	0.70139	0.69735
MAXENT_GBM_RF_GLM_MGCV_RPART_NNET	0.61111	0.66942	0.70139	0.70486	0.67361	0.82639	0.63889	0.74306	0.85417	0.50617	0.79167	0.70486	0.77778	0.59028	0.61157	0.64583	0.67361	0.82645	0.72222	0.67361	0.69735
MAXENT_RF_GLMSTEP_GAM_RPART_SVME_BIOCLIM	0.59028	0.66942	0.70139	0.68403	0.71528	0.82639	0.67361	0.72917	0.82639	0.50617	0.8125	0.69097	0.79861	0.64583	0.57851	0.59722	0.63889	0.8595	0.75	0.65278	0.69735
MAXENT_GBM_RF_GLM_GLMSTEP_GAM_GAMSTEP_EARTH_RPART	0.60417	0.66116	0.69444	0.71181	0.69444	0.82639	0.63889	0.72917	0.89583	0.50617	0.78472	0.70486	0.77083	0.56944	0.61983	0.63889	0.65278	0.82645	0.74306	0.67361	0.69735
MAXENT_GAM_EARTH_RPART_NNET_FDA_SVME	0.59722	0.59504	0.70139	0.73958	0.65972	0.80556	0.63889	0.75694	0.94444	0.49383	0.78472	0.69097	0.8125	0.61111	0.61983	0.67361	0.68056	0.75207	0.75	0.63889	0.69734
MAXENT_GBM_GLMSTEP_GAM_EARTH_RPART_NNET_FDA	0.59722	0.60331	0.70833	0.74653	0.68056	0.80556	0.64583	0.74306	0.90278	0.48148	0.77083	0.69792	0.79167	0.5625	0.6281	0.68056	0.6875	0.7686	0.75	0.69444	0.69734
MAXENT_RF_GLMSTEP_GAM_EARTH_RPART_SVME_BIOCLIM	0.59028	0.67769	0.68056	0.70486	0.70833	0.8125	0.67361	0.72917	0.84722	0.51852	0.79861	0.69792	0.78472	0.63889	0.57851	0.58333	0.625	0.8595	0.75694	0.68056	0.69734
MAXENT_RF_GAM_MGCV_EARTH_RPART_SVME_BIOCLIM	0.59722	0.66942	0.6875	0.69792	0.70833	0.8125	0.67361	0.74306	0.84722	0.51852	0.79861	0.69792	0.78472	0.63889	0.59504	0.58333	0.63194	0.85124	0.72917	0.68056	0.69734
MAXENT_RF_GLM_EARTH_RPART_FDA_SVME	0.61806	0.65289	0.70833	0.74653	0.65972	0.8125	0.61806	0.72917	0.91667	0.50617	0.80556	0.71875	0.75	0.59028	0.61157	0.67361	0.66667	0.75207	0.75	0.65972	0.69732
MAXENT_GBM_GLMSTEP_GAMSTEP_MGCV_RPART_NNET	0.61111	0.65289	0.68056	0.69097	0.67361	0.84722	0.65278	0.76389	0.875	0.48148	0.78472	0.67708	0.82639	0.625	0.61983	0.64583	0.64583	0.80992	0.73611	0.64583	0.6973
MAXENT_GBM_GLMSTEP_GAMSTEP_MGCV_RPART	0.61806	0.65289	0.69444	0.69097	0.6875	0.84722	0.65278	0.75694	0.86806	0.48148	0.77778	0.67014	0.82639	0.625	0.60331	0.64583	0.63889	0.82645	0.74306	0.63889	0.6973
MAXENT_GAM_MGCV_EARTH_RPART	0.61111	0.66116	0.65972	0.69097	0.6875	0.85417	0.63889	0.75694	0.90278	0.49383	0.75	0.67708	0.81944	0.66667	0.59504	0.64583	0.625	0.83471	0.73611	0.63889	0.69729
MAXENT_EARTH_RPART_FDA_SVME	0.63194	0.60331	0.71528	0.75347	0.65278	0.81944	0.63194	0.75	0.9375	0.48148	0.77778	0.68403	0.80556	0.61111	0.60331	0.66667	0.70139	0.7438	0.74306	0.63194	0.69729
MAXENT_GAMSTEP_EARTH_RPART_FDA	0.61111	0.58678	0.71528	0.73264	0.65278	0.83333	0.63889	0.75	0.94444	0.50617	0.75694	0.69097	0.81944	0.61111	0.60331	0.68056	0.68056	0.73554	0.75	0.64583	0.69728
MAXENT_GBM_RF_GLM_GLMSTEP_RPART_NNET	0.60417	0.66116	0.70139	0.70486	0.68056	0.84722	0.63889	0.74306	0.85417	0.50617	0.79167	0.69792	0.77083	0.59028	0.61157	0.64583	0.66667	0.82645	0.72917	0.67361	0.69728
MAXENT_RF_GLM_GAMSTEP_MGCV_RPART_NNET_SVME	0.61111	0.66942	0.68056	0.69792	0.68056	0.83333	0.63194	0.75	0.86111	0.50617	0.82639	0.69097	0.77778	0.63194	0.61157	0.64583	0.63889	0.81818	0.73611	0.64583	0.69728
MAXENT_RF_MGCV_EARTH_RPART_FDA	0.625	0.64463	0.71528	0.74653	0.65972	0.80556	0.63889	0.72917	0.91667	0.48148	0.8125	0.71875	0.75	0.59028	0.59504	0.67361	0.67361	0.75207	0.75	0.66667	0.69727
MAXENT_RF_GLMSTEP_EARTH_RPART_NNET_FDA	0.59028	0.61983	0.73611	0.74653	0.65972	0.79167	0.64583	0.72222	0.90972	0.48148	0.81944	0.72569	0.74306	0.60417	0.61983	0.67361	0.68056	0.75207	0.74306	0.68056	0.69727
MAXENT_GBM_GLM_GLMSTEP_EARTH_RPART_FDA_SVME	0.60417	0.6281	0.71528	0.73958	0.67361	0.8125	0.61111	0.73611	0.90972	0.48148	0.79167	0.68403	0.8125	0.56944	0.61983	0.6875	0.6875	0.7438	0.75	0.6875	0.69727
MAXENT_GBM_RF_GLM_GLMSTEP_EARTH_RPART_SVME	0.61111	0.65289	0.69444	0.71875	0.70139	0.81944	0.625	0.72917	0.875	0.51852	0.77083	0.71181	0.75	0.59722	0.61983	0.63889	0.65972	0.83471	0.75	0.66667	0.69727
MAXENT_RF_GLMSTEP_GAM_GAMSTEP_EARTH_RPART_NNET_SVME	0.59028	0.63636	0.67361	0.71875	0.6875	0.83333	0.63889	0.72222	0.88889	0.51852	0.80556	0.69097	0.75694	0.63889	0.6281	0.63889	0.625	0.84298	0.73611	0.67361	0.69727
MAXENT_GBM_RF_GLMSTEP_GAM_GAMSTEP_MGCV_EARTH_RPART_NNET_FDA	0.59722	0.61157	0.72222	0.73958	0.68056	0.81944	0.64583	0.72917	0.90278	0.49383	0.80556	0.73264	0.76389	0.54861	0.6281	0.67361	0.65972	0.76033	0.74306	0.6875	0.69726
MAXENT_GBM_RF_GAM_GAMSTEP_MGCV_EARTH_RPART_FDA_SVME	0.59722	0.61983	0.72222	0.74653	0.68056	0.80556	0.63889	0.71528	0.90278	0.50617	0.8125	0.72569	0.77778	0.54861	0.6281	0.67361	0.65278	0.76033	0.75694	0.67361	0.69725
MAXENT_GBM_EARTH	0.61806	0.64463	0.67361	0.69097	0.70139	0.8125	0.65278	0.75694	0.86111	0.49383	0.75694	0.67014	0.79861	0.6875	0.60331	0.65972	0.65278	0.79339	0.76389	0.65278	0.69724
MAXENT_GBM_GLMSTEP_EARTH_SVME	0.61806	0.6281	0.67361	0.69097	0.70139	0.8125	0.65278	0.75	0.88194	0.49383	0.77083	0.67708	0.80556	0.65278	0.61157	0.66667	0.63889	0.80165	0.75	0.66667	0.69724
MAXENT_GAMSTEP_EARTH_RPART_NNET	0.57639	0.63636	0.65278	0.69792	0.68056	0.85417	0.63194	0.77778	0.90278	0.49383	0.75694	0.68403	0.81944	0.69444	0.6281	0.64583	0.625	0.81818	0.73611	0.63194	0.69723
MAXENT_GBM_RPART_NNET_SVME_BIOCLIM	0.5625	0.6281	0.6875	0.67708	0.71528	0.82639	0.6875	0.75694	0.83333	0.49383	0.79861	0.65625	0.8125	0.70833	0.60331	0.59722	0.64583	0.85124	0.76389	0.63889	0.69723
MAXENT_GBM_GLMSTEP_GAMSTEP_MGCV_RPART_NNET_SVME	0.61111	0.65289	0.6875	0.69097	0.66667	0.84722	0.63194	0.76389	0.875	0.49383	0.79861	0.67014	0.82639	0.625	0.61983	0.64583	0.64583	0.80992	0.73611	0.64583	0.69723
MAXENT_GLM_GAM_GAMSTEP_MGCV_EARTH_RPART_SVME	0.625	0.65289	0.64583	0.69097	0.6875	0.85417	0.61806	0.75	0.90278	0.49383	0.75	0.67014	0.84028	0.65972	0.61157	0.65278	0.63194	0.81818	0.73611	0.65278	0.69723
MAXENT_GLMSTEP_EARTH_RPART_NNET_FDA_SVME	0.61111	0.58678	0.70833	0.73958	0.64583	0.80556	0.63889	0.75694	0.94444	0.48148	0.78472	0.69097	0.8125	0.61111	0.61983	0.6875	0.6875	0.73554	0.74306	0.65278	0.69722
MAXENT_RF_GLM_RPART_BIOCLIM	0.61111	0.65289	0.68056	0.67708	0.70139	0.84722	0.66667	0.73611	0.83333	0.50617	0.8125	0.68403	0.79861	0.65972	0.57025	0.58333	0.64583	0.86777	0.76389	0.64583	0.69722
MAXENT_GBM_RF_GAMSTEP_RPART_BIOCLIM	0.59722	0.63636	0.70139	0.69097	0.70139	0.83333	0.68056	0.72222	0.83333	0.50617	0.80556	0.69792	0.79167	0.61111	0.59504	0.59722	0.65972	0.8595	0.76389	0.65972	0.69722
MAXENT_RF_GLMSTEP_GAM_RPART_BIOCLIM	0.59028	0.66116	0.70139	0.68403	0.70833	0.83333	0.68056	0.72917	0.82639	0.50617	0.8125	0.69097	0.79861	0.64583	0.57025	0.59722	0.63889	0.8595	0.75	0.65972	0.69722
MAXENT_GBM_RF_GAM_GAMSTEP_RPART_SVME	0.60417	0.63636	0.71528	0.71875	0.6875	0.83333	0.64583	0.70833	0.85417	0.50617	0.79861	0.69792	0.76389	0.59028	0.61983	0.63194	0.67361	0.83471	0.75694	0.66667	0.69722
MAXENT_GBM_RF_GAMSTEP_RPART_SVME_BIOCLIM	0.60417	0.63636	0.70139	0.69097	0.70139	0.82639	0.67361	0.72222	0.84028	0.50617	0.8125	0.69792	0.79167	0.61111	0.59504	0.59722	0.65972	0.8595	0.76389	0.65278	0.69722
MAXENT_RF_GLM_GAMSTEP_MGCV_RPART_NNET	0.61111	0.66942	0.68056	0.69792	0.67361	0.83333	0.63194	0.75694	0.86111	0.50617	0.81944	0.69097	0.77778	0.63194	0.60331	0.64583	0.63889	0.81818	0.73611	0.65972	0.69722
MAXENT_RF_GAMSTEP_MGCV_RPART_SVME_BIOCLIM	0.60417	0.65289	0.70139	0.67708	0.71528	0.82639	0.67361	0.73611	0.84028	0.50617	0.8125	0.69097	0.79861	0.64583	0.57851	0.59722	0.63889	0.8595	0.74306	0.64583	0.69722
MAXENT_GLM_GLMSTEP_MGCV_EARTH_RPART_NNET_SVME	0.61111	0.65289	0.64583	0.69097	0.65972	0.85417	0.625	0.77083	0.93056	0.50617	0.75694	0.69097	0.81944	0.65278	0.61983	0.65278	0.61111	0.81818	0.72917	0.64583	0.69722
MAXENT_RF_GLMSTEP_GAM_EARTH_RPART_NNET_SVME_BIOCLIM	0.59722	0.66116	0.67361	0.70486	0.70833	0.8125	0.66667	0.73611	0.86806	0.51852	0.79861	0.69792	0.78472	0.63889	0.58678	0.58333	0.625	0.85124	0.75	0.68056	0.6972
MAXENT_GBM_GAM_GAMSTEP_MGCV_EARTH_RPART_NNET_FDA_SVME	0.59722	0.61157	0.6875	0.74653	0.6875	0.81944	0.63889	0.75	0.90972	0.46914	0.78472	0.69097	0.80556	0.55556	0.63636	0.68056	0.67361	0.7686	0.75	0.68056	0.6972
MAXENT_GBM_GAM_EARTH_RPART_FDA_SVME	0.61111	0.61983	0.72222	0.73958	0.66667	0.8125	0.63194	0.73611	0.90278	0.49383	0.79861	0.69097	0.80556	0.56944	0.6281	0.65972	0.6875	0.7438	0.75	0.67361	0.69719
MAXENT_RF_GAM_EARTH_RPART_SVME_BIOCLIM	0.59028	0.66116	0.68056	0.70486	0.70139	0.8125	0.67361	0.73611	0.84028	0.53086	0.79861	0.69792	0.78472	0.65278	0.58678	0.58333	0.63889	0.8595	0.74306	0.66667	0.69719
MAXENT_GBM_RF_GLM_MGCV_EARTH_RPART	0.61806	0.67769	0.6875	0.71181	0.6875	0.82639	0.63194	0.72222	0.88194	0.51852	0.75694	0.71181	0.76389	0.59722	0.6281	0.63889	0.65278	0.83471	0.73611	0.65972	0.69719
MAXENT_RF_GLM_GAM_EARTH_RPART_FDA_SVME	0.61111	0.63636	0.70139	0.74653	0.67361	0.8125	0.625	0.72222	0.90972	0.50617	0.8125	0.71875	0.76389	0.56944	0.60331	0.67361	0.66667	0.76033	0.75694	0.67361	0.69718
MAXENT_GBM_RF_GAM_MGCV_EARTH_RPART_FDA_SVME	0.60417	0.65289	0.72222	0.75347	0.67361	0.80556	0.63194	0.71528	0.89583	0.50617	0.80556	0.71875	0.75694	0.5625	0.6281	0.67361	0.65972	0.76033	0.75694	0.65972	0.69717
MAXENT_RF_GLM_GLMSTEP_GAM_GAMSTEP_RPART	0.61111	0.66116	0.70139	0.69792	0.6875	0.86111	0.63889	0.74306	0.875	0.49383	0.81944	0.68403	0.77083	0.61111	0.59504	0.63889	0.63194	0.81818	0.74306	0.65972	0.69716
MAXENT_RF_GLMSTEP_GAMSTEP_RPART_BIOCLIM	0.58333	0.64463	0.71528	0.68403	0.70833	0.82639	0.6875	0.72917	0.84028	0.50617	0.8125	0.68403	0.79167	0.64583	0.57851	0.59722	0.63889	0.8595	0.75	0.65972	0.69715
MAXENT_GBM_RF_GLM_GAMSTEP_MGCV_RPART	0.61806	0.66116	0.70139	0.71181	0.6875	0.83333	0.63889	0.72917	0.86111	0.50617	0.79167	0.70486	0.77083	0.58333	0.59504	0.64583	0.65278	0.82645	0.74306	0.68056	0.69715
MAXENT_RF_GLMSTEP_GAMSTEP_RPART_SVME_BIOCLIM	0.58333	0.64463	0.70833	0.68403	0.71528	0.82639	0.68056	0.72917	0.84028	0.50617	0.81944	0.69097	0.79167	0.64583	0.57851	0.59722	0.63889	0.8595	0.75	0.65278	0.69715
MAXENT_RF_GLM_GLMSTEP_GAM_GAMSTEP_EARTH_RPART	0.61806	0.65289	0.68056	0.70486	0.6875	0.83333	0.63194	0.72917	0.88889	0.50617	0.79167	0.69792	0.76389	0.61806	0.60331	0.63889	0.625	0.82645	0.74306	0.70139	0.69715
MAXENT_GAM_MGCV_EARTH_RPART_FDA_SVME	0.61111	0.61983	0.70139	0.73264	0.67361	0.81944	0.63194	0.74306	0.94444	0.48148	0.76389	0.69097	0.8125	0.59722	0.61157	0.68056	0.6875	0.7438	0.75	0.64583	0.69714
MAXENT_GAM_GAMSTEP_EARTH_RPART_NNET_FDA_SVME	0.58333	0.58678	0.70139	0.73958	0.67361	0.81944	0.63889	0.75	0.94444	0.48148	0.77083	0.69097	0.82639	0.59722	0.6281	0.6875	0.66667	0.76033	0.75	0.64583	0.69714
MAXENT_RF_GLM_GLMSTEP_GAM_MGCV_EARTH_RPART_SVME	0.61806	0.66942	0.68056	0.70486	0.69444	0.82639	0.625	0.72917	0.88194	0.51852	0.80556	0.69097	0.75694	0.625	0.61157	0.63889	0.63194	0.80992	0.74306	0.68056	0.69714
MAXENT_GBM_RF_GLM_GLMSTEP_GAMSTEP_MGCV_EARTH_RPART_NNET_SVME	0.61111	0.64463	0.68056	0.72569	0.69444	0.80556	0.63194	0.74306	0.89583	0.51852	0.80556	0.71181	0.75	0.57639	0.63636	0.63889	0.65278	0.80992	0.73611	0.67361	0.69714
MAXENT_GBM_GLM_GAMSTEP_EARTH_RPART_FDA	0.60417	0.60331	0.69444	0.73958	0.66667	0.80556	0.625	0.74306	0.91667	0.49383	0.76389	0.69097	0.82639	0.56944	0.6281	0.6875	0.6875	0.75207	0.75694	0.6875	0.69713
MAXENT_GBM_RF_GAM_MGCV_EARTH_RPART_NNET_SVME	0.59722	0.65289	0.67361	0.72569	0.6875	0.81944	0.64583	0.72917	0.88889	0.51852	0.77083	0.71875	0.76389	0.58333	0.63636	0.64583	0.65278	0.84298	0.72917	0.65972	0.69712
MAXENT_RF_GAM_GAMSTEP_MGCV_EARTH_RPART_NNET_FDA_SVME	0.59722	0.6281	0.70139	0.74653	0.66667	0.81944	0.63889	0.72222	0.90972	0.49383	0.81944	0.72569	0.75694	0.5625	0.6281	0.67361	0.65278	0.7686	0.75	0.68056	0.69711
MAXENT_GBM_RF_GLMSTEP_MGCV_EARTH_RPART_NNET_FDA_SVME	0.59722	0.63636	0.72917	0.75347	0.66667	0.79861	0.63889	0.72222	0.88194	0.50617	0.81944	0.73264	0.74306	0.56944	0.63636	0.67361	0.66667	0.76033	0.75	0.65972	0.6971
MAXENT_GBM_GLM_GLMSTEP_MGCV_RPART_SVME	0.63194	0.66942	0.6875	0.68403	0.68056	0.85417	0.63194	0.76389	0.86806	0.46914	0.79861	0.67708	0.82639	0.61806	0.60331	0.65278	0.63889	0.81818	0.72917	0.63889	0.6971
MAXENT_GBM_GAMSTEP_EARTH_SVME	0.61806	0.63636	0.66667	0.69097	0.70833	0.8125	0.63889	0.74306	0.875	0.49383	0.77778	0.67708	0.8125	0.63194	0.61157	0.66667	0.65278	0.81818	0.74306	0.66667	0.69709
MAXENT_GAMSTEP_MGCV_RPART_SVME	0.625	0.65289	0.71528	0.65625	0.65972	0.85417	0.63889	0.77083	0.86806	0.49383	0.76389	0.66319	0.82639	0.68056	0.59504	0.65972	0.63194	0.81818	0.73611	0.63194	0.69709
MAXENT_RF_GLM_MGCV_RPART_NNET	0.61111	0.66942	0.69444	0.70486	0.67361	0.84722	0.63194	0.74306	0.85417	0.50617	0.81944	0.69097	0.77778	0.63194	0.58678	0.64583	0.65278	0.81818	0.72222	0.65972	0.69708
MAXENT_RF_GLMSTEP_GAM_MGCV_RPART_NNET	0.61111	0.65289	0.69444	0.69792	0.68056	0.82639	0.63889	0.74306	0.86806	0.50617	0.81944	0.69097	0.77778	0.63194	0.59504	0.64583	0.63889	0.82645	0.72917	0.66667	0.69708
MAXENT_GBM_RF_GLMSTEP_GAMSTEP_MGCV_RPART_SVME	0.625	0.64463	0.71528	0.72569	0.69444	0.82639	0.63889	0.72917	0.85417	0.50617	0.79167	0.69792	0.76389	0.58333	0.60331	0.63889	0.64583	0.82645	0.75	0.68056	0.69708
MAXENT_GBM_GLM_GLMSTEP_GAM_EARTH_RPART_NNET	0.60417	0.66116	0.64583	0.71181	0.6875	0.83333	0.63194	0.75694	0.89583	0.49383	0.76389	0.68403	0.81944	0.625	0.63636	0.64583	0.63889	0.80992	0.72222	0.67361	0.69708
MAXENT_GBM_GLM_GAM_MGCV_RPART_NNET_SVME	0.61111	0.66116	0.66667	0.69097	0.67361	0.84722	0.625	0.76389	0.875	0.49383	0.79167	0.68403	0.82639	0.63889	0.6281	0.65278	0.63194	0.81818	0.72917	0.63194	0.69708
MAXENT_GBM_GLM_GAM_EARTH_RPART_NNET_SVME	0.59722	0.66116	0.63889	0.70486	0.6875	0.84028	0.625	0.75694	0.89583	0.49383	0.77778	0.67708	0.82639	0.63889	0.6281	0.64583	0.64583	0.81818	0.72917	0.65278	0.69708
MAXENT_GBM_RF_GLM_GAM_MGCV_RPART_SVME	0.61806	0.68595	0.70833	0.70486	0.6875	0.83333	0.625	0.72917	0.85417	0.50617	0.80556	0.69097	0.77083	0.57639	0.61157	0.64583	0.64583	0.81818	0.74306	0.68056	0.69707
MAXENT_GBM_RF_MGCV_RPART_BIOCLIM	0.60417	0.66116	0.70833	0.69097	0.69444	0.82639	0.68056	0.72222	0.82639	0.50617	0.80556	0.69097	0.79861	0.60417	0.59504	0.59722	0.66667	0.8595	0.74306	0.65972	0.69707
MAXENT_GBM_RF_GLMSTEP_GAM_RPART_NNET_SVME	0.60417	0.65289	0.70139	0.71875	0.68056	0.82639	0.64583	0.72917	0.85417	0.50617	0.79861	0.69097	0.76389	0.59028	0.6281	0.64583	0.66667	0.83471	0.72917	0.67361	0.69707
MAXENT_GBM_RF_GLMSTEP_GAM_MGCV_RPART_NNET_SVME	0.60417	0.65289	0.70139	0.71181	0.69444	0.82639	0.64583	0.72917	0.86806	0.50617	0.79167	0.69792	0.76389	0.58333	0.6281	0.64583	0.64583	0.83471	0.72917	0.68056	0.69707
MAXENT_GBM_RF_GLM_EARTH_RPART_NNET	0.59722	0.66116	0.67361	0.71875	0.67361	0.82639	0.63889	0.73611	0.86806	0.51852	0.76389	0.71181	0.77083	0.61806	0.61983	0.65278	0.65972	0.84298	0.73611	0.65278	0.69705
MAXENT_GBM_RF_GLM_GLMSTEP_GAM_MGCV_EARTH_RPART_SVME	0.61806	0.67769	0.69444	0.71181	0.70139	0.81944	0.625	0.72917	0.88194	0.51852	0.78472	0.69097	0.75694	0.57639	0.61983	0.63889	0.65278	0.82645	0.74306	0.67361	0.69705
MAXENT_GBM_RF_GLM_GLMSTEP_GAM_MGCV_EARTH_RPART_NNET_FDA	0.61111	0.61157	0.71528	0.73958	0.68056	0.81944	0.625	0.72917	0.90278	0.49383	0.80556	0.72569	0.76389	0.54861	0.63636	0.67361	0.65972	0.7686	0.74306	0.6875	0.69705
MAXENT_GBM_RF_GLMSTEP_MGCV_SVME	0.61111	0.64463	0.73611	0.70486	0.70139	0.81944	0.64583	0.73611	0.84028	0.50617	0.77778	0.69097	0.77778	0.60417	0.58678	0.67361	0.65972	0.79339	0.75	0.68056	0.69703
MAXENT_GBM_GLMSTEP_GAM_GAMSTEP_RPART	0.61111	0.63636	0.6875	0.69097	0.68056	0.84722	0.65278	0.75694	0.86806	0.48148	0.77778	0.67014	0.83333	0.61806	0.60331	0.64583	0.63889	0.85124	0.74306	0.64583	0.69702
MAXENT_GBM_RPART_NNET_BIOCLIM	0.5625	0.6281	0.68056	0.68403	0.70833	0.81944	0.6875	0.77083	0.83333	0.49383	0.77778	0.64931	0.8125	0.71528	0.61983	0.59722	0.64583	0.85124	0.76389	0.63889	0.69701
MAXENT_GBM_GLM_GAM_RPART_NNET	0.59722	0.66942	0.67361	0.69097	0.66667	0.84722	0.63889	0.76389	0.86806	0.49383	0.78472	0.67708	0.82639	0.63889	0.61983	0.65278	0.65278	0.80992	0.73611	0.63194	0.69701
MAXENT_GBM_GLM_GAM_RPART_NNET_SVME	0.59722	0.66116	0.67361	0.69097	0.67361	0.84722	0.625	0.76389	0.86806	0.49383	0.79861	0.67708	0.82639	0.63889	0.6281	0.65278	0.65278	0.80992	0.73611	0.625	0.69701
MAXENT_GLM_GAMSTEP_EARTH_RPART_NNET_SVME	0.59722	0.65289	0.64583	0.69097	0.67361	0.85417	0.625	0.77083	0.91667	0.49383	0.75694	0.69097	0.82639	0.67361	0.6281	0.65278	0.60417	0.81818	0.73611	0.63194	0.69701
MAXENT_GBM_GLM_GLMSTEP_GAM_MGCV_EARTH_RPART_NNET	0.60417	0.66116	0.65278	0.71181	0.6875	0.83333	0.63194	0.75694	0.90278	0.49383	0.76389	0.68403	0.8125	0.61806	0.61983	0.64583	0.63889	0.81818	0.72917	0.67361	0.69701
MAXENT_GBM_GLM_GLMSTEP_GAM_EARTH_RPART_NNET_SVME	0.60417	0.65289	0.63889	0.71181	0.69444	0.84028	0.625	0.75	0.89583	0.49383	0.77778	0.68403	0.81944	0.625	0.63636	0.64583	0.63889	0.80992	0.72917	0.66667	0.69701
MAXENT_GBM_GLM_GLMSTEP_GAM_GAMSTEP_EARTH_RPART_NNET_SVME	0.60417	0.65289	0.64583	0.71875	0.69444	0.82639	0.625	0.75694	0.90278	0.49383	0.77778	0.69097	0.8125	0.61111	0.6281	0.64583	0.63889	0.81818	0.72917	0.66667	0.69701
MAXENT_GLMSTEP_GAM_MGCV_EARTH_RPART_FDA_SVME	0.61111	0.61983	0.70833	0.73958	0.68056	0.81944	0.63194	0.74306	0.9375	0.48148	0.76389	0.69097	0.80556	0.59722	0.59504	0.68056	0.6875	0.7438	0.75	0.65278	0.69701
MAXENT_RF_EARTH_RPART_NNET_BIOCLIM	0.5625	0.61983	0.68056	0.69792	0.70139	0.82639	0.67361	0.74306	0.84722	0.51852	0.79167	0.69792	0.78472	0.6875	0.60331	0.58333	0.64583	0.85124	0.76389	0.65972	0.69701
MAXENT_GBM_RF_GLMSTEP_RPART_SVME_BIOCLIM	0.58333	0.66942	0.70833	0.69097	0.70139	0.82639	0.67361	0.72222	0.82639	0.50617	0.81944	0.69097	0.79167	0.61111	0.57851	0.60417	0.66667	0.8595	0.75694	0.65278	0.697
MAXENT_GBM_RF_GAM_GAMSTEP_MGCV_RPART_NNET	0.60417	0.63636	0.70139	0.71875	0.6875	0.84028	0.65278	0.71528	0.85417	0.50617	0.79167	0.71181	0.77083	0.57639	0.6281	0.63889	0.65972	0.84298	0.72917	0.67361	0.697
MAXENT_GBM_RF_GAMSTEP_MGCV_RPART_NNET_SVME	0.60417	0.6281	0.70833	0.71875	0.68056	0.81944	0.64583	0.72917	0.84722	0.50617	0.79167	0.70486	0.76389	0.59028	0.63636	0.63889	0.67361	0.84298	0.73611	0.67361	0.697
MAXENT_GBM_RF_GLMSTEP_GAMSTEP_MGCV_RPART_NNET_SVME	0.61111	0.64463	0.70139	0.71875	0.6875	0.81944	0.64583	0.73611	0.85417	0.50617	0.79167	0.69792	0.76389	0.58333	0.6281	0.63889	0.65972	0.83471	0.73611	0.68056	0.697
MAXENT_GBM_GLM_GAM_GAMSTEP_MGCV_EARTH_RPART_NNET	0.60417	0.66116	0.64583	0.71875	0.6875	0.83333	0.63194	0.75694	0.90278	0.50617	0.75694	0.68403	0.81944	0.60417	0.6281	0.64583	0.63889	0.81818	0.72917	0.66667	0.697
MAXENT_GBM_GLM_EARTH_RPART_FDA_SVME	0.61111	0.6281	0.70833	0.73958	0.67361	0.80556	0.61111	0.74306	0.91667	0.48148	0.79861	0.68403	0.80556	0.58333	0.6281	0.6875	0.68056	0.7438	0.75	0.65972	0.69699
MAXENT_GBM_GAM_MGCV_EARTH_RPART_FDA	0.60417	0.63636	0.70833	0.74653	0.67361	0.80556	0.63889	0.73611	0.90972	0.48148	0.76389	0.69097	0.8125	0.5625	0.61157	0.68056	0.6875	0.75207	0.75694	0.68056	0.69699
MAXENT_GBM_RF_GLMSTEP_GAM_GAMSTEP_MGCV_RPART_NNET_FDA_SVME	0.61111	0.61157	0.74306	0.73958	0.67361	0.81944	0.63889	0.72222	0.875	0.48148	0.82639	0.72569	0.77778	0.54861	0.6281	0.67361	0.65278	0.76033	0.75	0.68056	0.69699
MAXENT_RF_GLMSTEP_GAM_GAMSTEP_MGCV_EARTH_RPART_NNET_FDA_SVME	0.60417	0.60331	0.70833	0.74653	0.66667	0.82639	0.63889	0.72917	0.90278	0.48148	0.8125	0.73264	0.75694	0.5625	0.6281	0.67361	0.65972	0.7686	0.74306	0.69444	0.69699
MAXENT_RF_GLM_EARTH_RPART_BIOCLIM	0.59722	0.66116	0.67361	0.70486	0.70139	0.81944	0.64583	0.73611	0.84722	0.51852	0.79167	0.69792	0.78472	0.66667	0.58678	0.59028	0.63194	0.86777	0.74306	0.67361	0.69699
MAXENT_GBM_RF_GLMSTEP_GAMSTEP_EARTH_RPART_NNET	0.59722	0.63636	0.69444	0.73264	0.68056	0.81944	0.65278	0.72917	0.86806	0.51852	0.76389	0.71875	0.75	0.61806	0.63636	0.63889	0.65278	0.84298	0.73611	0.65278	0.69699
MAXENT_GBM_RF_GLMSTEP_EARTH_RPART_NNET_BIOCLIM	0.58333	0.65289	0.6875	0.69792	0.70139	0.80556	0.68056	0.73611	0.85417	0.51852	0.78472	0.69792	0.79167	0.63889	0.61157	0.58333	0.63889	0.85124	0.75	0.67361	0.69699
MAXENT_GBM_RF_GLM_GLMSTEP_GAM_EARTH_RPART_SVME	0.61111	0.66942	0.69444	0.71875	0.70139	0.81944	0.625	0.72222	0.89583	0.51852	0.77778	0.69792	0.75694	0.58333	0.61983	0.63889	0.64583	0.82645	0.74306	0.67361	0.69699
MAXENT_GBM_RF_GLM_GLMSTEP_MGCV_EARTH_RPART_NNET	0.61111	0.66116	0.68056	0.71181	0.69444	0.81944	0.63889	0.74306	0.89583	0.51852	0.77083	0.70486	0.75694	0.58333	0.63636	0.63889	0.64583	0.81818	0.72917	0.68056	0.69699
MAXENT_GBM_RF_GLM_GLMSTEP_MGCV_EARTH_RPART_SVME	0.625	0.66942	0.6875	0.71875	0.70139	0.81944	0.625	0.72222	0.88194	0.51852	0.77778	0.69792	0.75694	0.58333	0.61983	0.63889	0.65278	0.82645	0.74306	0.67361	0.69699
MAXENT_GBM_RF_GLMSTEP_GAMSTEP_MGCV_EARTH_RPART_NNET	0.59722	0.63636	0.69444	0.72569	0.6875	0.8125	0.65278	0.72917	0.88889	0.51852	0.77083	0.71181	0.75	0.58333	0.63636	0.63889	0.64583	0.84298	0.73611	0.68056	0.69699
MAXENT_RF_GLMSTEP_GAM_MGCV_EARTH_RPART_SVME_BIOCLIM	0.59722	0.67769	0.6875	0.69792	0.71528	0.8125	0.66667	0.74306	0.84722	0.51852	0.80556	0.69792	0.77778	0.61111	0.58678	0.59028	0.63194	0.85124	0.74306	0.68056	0.69699
MAXENT_GBM_RF_GLMSTEP_GAMSTEP_MGCV_EARTH_RPART_NNET_SVME	0.59722	0.63636	0.69444	0.73264	0.6875	0.8125	0.64583	0.72917	0.88889	0.51852	0.78472	0.70486	0.75	0.58333	0.64463	0.63889	0.64583	0.83471	0.73611	0.67361	0.69699
MAXENT_RF_GAMSTEP_MGCV_EARTH_RPART_NNET_FDA_SVME	0.59028	0.61983	0.70833	0.75347	0.65972	0.8125	0.64583	0.72222	0.90972	0.49383	0.81944	0.73264	0.76389	0.57639	0.6281	0.67361	0.65972	0.76033	0.75	0.65972	0.69698
MAXENT_GLMSTEP_RPART_SVME	0.61806	0.64463	0.70139	0.67014	0.67361	0.84028	0.65972	0.77778	0.85417	0.48148	0.77778	0.65625	0.8125	0.70833	0.59504	0.65278	0.64583	0.80165	0.75	0.61806	0.69697
MAXENT_GBM_RF_GAM_GAMSTEP_MGCV_EARTH_RPART_NNET_FDA_SVME	0.59722	0.61983	0.71528	0.74653	0.67361	0.80556	0.63889	0.72222	0.90278	0.50617	0.8125	0.72569	0.77778	0.54861	0.63636	0.67361	0.65278	0.76033	0.75	0.67361	0.69697
MAXENT_GLM_GAM_MGCV_EARTH_RPART_SVME	0.625	0.66116	0.64583	0.69097	0.6875	0.85417	0.61806	0.75694	0.90278	0.49383	0.75694	0.67708	0.82639	0.65278	0.61983	0.65278	0.625	0.80992	0.72917	0.65278	0.69695
MAXENT_GLMSTEP_GAM_MGCV_EARTH_RPART_NNET	0.59722	0.65289	0.65278	0.69097	0.67361	0.84722	0.63889	0.77083	0.91667	0.49383	0.75694	0.69097	0.82639	0.65278	0.61983	0.64583	0.61806	0.81818	0.72917	0.64583	0.69695
MAXENT_GLMSTEP_GAM_GAMSTEP_EARTH_RPART_NNET_SVME	0.59722	0.63636	0.65972	0.69792	0.6875	0.84722	0.63194	0.75694	0.91667	0.49383	0.75694	0.68403	0.82639	0.65278	0.6281	0.64583	0.61111	0.82645	0.73611	0.64583	0.69695
MAXENT_GBM_GLM_GLMSTEP_GAM_MGCV_EARTH_RPART_SVME	0.61806	0.66116	0.65972	0.71181	0.70139	0.83333	0.61806	0.75	0.88889	0.49383	0.77778	0.67014	0.80556	0.61806	0.61157	0.64583	0.64583	0.81818	0.74306	0.66667	0.69695
MAXENT_GBM_GLM_GLMSTEP_GAM_GAMSTEP_MGCV_EARTH_RPART_SVME	0.625	0.65289	0.65278	0.71875	0.69444	0.84722	0.61806	0.75	0.89583	0.49383	0.77778	0.67708	0.8125	0.59722	0.61983	0.64583	0.63194	0.81818	0.74306	0.66667	0.69695
MAXENT_GBM_RF_MGCV_RPART_NNET_BIOCLIM	0.59722	0.64463	0.71528	0.68403	0.70139	0.82639	0.68056	0.72917	0.84028	0.50617	0.79167	0.69792	0.79167	0.61111	0.59504	0.59722	0.65278	0.8595	0.75	0.66667	0.69693
MAXENT_RF_GLM_GAM_RPART_NNET_SVME	0.61111	0.66942	0.6875	0.70486	0.68056	0.83333	0.63194	0.73611	0.85417	0.50617	0.84028	0.69097	0.77778	0.63194	0.60331	0.63889	0.64583	0.82645	0.72917	0.63889	0.69693
MAXENT_GBM_RF_GAM_GAMSTEP_MGCV_RPART_NNET_SVME	0.60417	0.63636	0.70139	0.71875	0.69444	0.84028	0.64583	0.70833	0.85417	0.50617	0.79861	0.71181	0.77083	0.57639	0.6281	0.63889	0.65972	0.83471	0.72917	0.68056	0.69693
MAXENT_GBM_GLM_GAM_GAMSTEP_MGCV_EARTH_RPART_NNET_SVME	0.60417	0.65289	0.65278	0.71875	0.69444	0.83333	0.625	0.75694	0.90278	0.50617	0.77083	0.68403	0.81944	0.60417	0.6281	0.64583	0.63889	0.81818	0.72917	0.65278	0.69693
MAXENT_GBM_EARTH_RPART_NNET_FDA_SVME	0.59722	0.59504	0.71528	0.74653	0.65972	0.80556	0.63889	0.73611	0.90972	0.49383	0.79861	0.69097	0.8125	0.60417	0.60331	0.66667	0.70139	0.76033	0.74306	0.65972	0.69693
MAXENT_GBM_GLMSTEP_GAM_EARTH_RPART_NNET_FDA_SVME	0.59722	0.60331	0.70833	0.74653	0.68056	0.80556	0.63889	0.74306	0.90278	0.48148	0.79167	0.69097	0.79167	0.5625	0.6281	0.68056	0.6875	0.76033	0.75	0.6875	0.69692
MAXENT_GBM_RF_MGCV_EARTH_RPART_BIOCLIM	0.61111	0.66116	0.6875	0.70486	0.70139	0.81944	0.68056	0.73611	0.83333	0.51852	0.77778	0.69792	0.78472	0.625	0.59504	0.58333	0.65278	0.85124	0.75	0.66667	0.69692
MAXENT_GBM_RF_MGCV_EARTH_RPART_NNET_BIOCLIM	0.59722	0.64463	0.69444	0.69792	0.70139	0.80556	0.67361	0.74306	0.85417	0.51852	0.78472	0.69792	0.79167	0.63194	0.61157	0.58333	0.63889	0.85124	0.75	0.66667	0.69692
MAXENT_RF_GLMSTEP_GAM_MGCV_EARTH_RPART_BIOCLIM	0.59722	0.67769	0.6875	0.69792	0.70833	0.8125	0.67361	0.73611	0.84722	0.51852	0.79861	0.69792	0.78472	0.61806	0.57851	0.59028	0.63889	0.85124	0.74306	0.68056	0.69692
MAXENT_GBM_RF_GLMSTEP_GAMSTEP_EARTH_RPART_NNET_SVME	0.59722	0.63636	0.69444	0.73264	0.6875	0.8125	0.64583	0.72222	0.86806	0.51852	0.78472	0.71181	0.75	0.61806	0.63636	0.63889	0.65278	0.83471	0.73611	0.65972	0.69692
MAXENT_GBM_GAM_EARTH_RPART_NNET_FDA_SVME	0.59722	0.60331	0.70833	0.73958	0.67361	0.80556	0.63889	0.74306	0.90278	0.49383	0.79167	0.69097	0.79861	0.56944	0.6281	0.66667	0.6875	0.7686	0.75	0.68056	0.69691
MAXENT_RF_GLMSTEP_GAM_EARTH_RPART_NNET_FDA_SVME	0.59028	0.61983	0.71528	0.74653	0.67361	0.80556	0.64583	0.72222	0.90278	0.50617	0.82639	0.71181	0.76389	0.56944	0.6281	0.67361	0.65972	0.76033	0.75	0.66667	0.6969
MAXENT_GBM_RF_GAM_EARTH_RPART_FDA	0.60417	0.65289	0.72222	0.74653	0.66667	0.8125	0.64583	0.71528	0.89583	0.49383	0.79861	0.72569	0.75694	0.56944	0.61983	0.65278	0.67361	0.7686	0.75694	0.65972	0.6969
MAXENT_GBM_GLM_GLMSTEP_GAM_RPART_SVME	0.61806	0.68595	0.68056	0.68403	0.68056	0.84722	0.63194	0.76389	0.86806	0.46914	0.79861	0.67014	0.82639	0.61806	0.60331	0.65278	0.63889	0.81818	0.73611	0.64583	0.69688
MAXENT_GBM_GLMSTEP_GAM_EARTH_SVME	0.625	0.65289	0.67361	0.68403	0.70833	0.80556	0.63889	0.73611	0.88194	0.49383	0.77083	0.68403	0.81944	0.60417	0.61157	0.66667	0.63889	0.81818	0.74306	0.68056	0.69688
MAXENT_GAMSTEP_MGCV_RPART_NNET_SVME	0.60417	0.63636	0.70139	0.65625	0.65972	0.85417	0.63889	0.77778	0.875	0.49383	0.77083	0.67014	0.82639	0.68056	0.61983	0.65972	0.61806	0.82645	0.73611	0.63194	0.69688
MAXENT_GLM_GLMSTEP_GAM_EARTH_RPART_SVME	0.61806	0.66116	0.66667	0.68403	0.6875	0.85417	0.625	0.75694	0.90278	0.49383	0.75694	0.67708	0.82639	0.65278	0.61157	0.65278	0.61806	0.80992	0.72917	0.65278	0.69688
MAXENT_GBM_GLMSTEP_GAMSTEP_MGCV_EARTH_RPART_FDA	0.60417	0.60331	0.71528	0.74653	0.68056	0.80556	0.63889	0.74306	0.91667	0.46914	0.77083	0.69097	0.8125	0.55556	0.61157	0.67361	0.6875	0.76033	0.75694	0.69444	0.69687
MAXENT_RF_GAM_MGCV_RPART_BIOCLIM	0.60417	0.66116	0.70139	0.68403	0.70139	0.82639	0.68056	0.73611	0.83333	0.50617	0.8125	0.69097	0.79861	0.64583	0.57025	0.59722	0.63889	0.8595	0.73611	0.65278	0.69687
MAXENT_GBM_RF_GLM_MGCV_RPART_SVME	0.625	0.67769	0.72222	0.70486	0.68056	0.82639	0.625	0.73611	0.84722	0.50617	0.77778	0.69792	0.77083	0.59028	0.59504	0.64583	0.68056	0.81818	0.73611	0.67361	0.69687
MAXENT_GBM_EARTH_RPART_NNET_SVME_BIOCLIM	0.5625	0.64463	0.66667	0.69792	0.70139	0.82639	0.67361	0.75	0.86111	0.50617	0.79167	0.65625	0.79861	0.70139	0.59504	0.59028	0.65972	0.85124	0.76389	0.63889	0.69687
MAXENT_GBM_RF_GLM_GLMSTEP_GAM_MGCV_RPART_SVME	0.61806	0.67769	0.70833	0.70486	0.69444	0.83333	0.625	0.73611	0.86111	0.50617	0.80556	0.69097	0.77083	0.56944	0.60331	0.63889	0.65278	0.80992	0.74306	0.6875	0.69687
MAXENT_GBM_GLMSTEP_GAM_GAMSTEP_RPART_NNET_SVME	0.59722	0.65289	0.68056	0.69097	0.67361	0.84028	0.63194	0.75694	0.86806	0.49383	0.79167	0.67014	0.82639	0.61806	0.6281	0.65278	0.63889	0.84298	0.73611	0.64583	0.69686
MAXENT_GBM_GAMSTEP_EARTH_RPART_FDA_SVME	0.61111	0.60331	0.72222	0.73958	0.66667	0.8125	0.63889	0.72917	0.90278	0.48148	0.79167	0.69097	0.8125	0.57639	0.6281	0.67361	0.68056	0.75207	0.75	0.67361	0.69686
MAXENT_RF_GAM_EARTH_RPART_NNET_SVME_BIOCLIM	0.59028	0.63636	0.67361	0.69792	0.70833	0.8125	0.67361	0.73611	0.84722	0.51852	0.79167	0.69792	0.79167	0.65278	0.60331	0.58333	0.63889	0.8595	0.75	0.67361	0.69686
MAXENT_GBM_RF_GLMSTEP_GAM_GAMSTEP_EARTH_RPART_SVME	0.59722	0.63636	0.69444	0.73264	0.70139	0.81944	0.64583	0.72222	0.875	0.51852	0.79861	0.70486	0.75694	0.57639	0.63636	0.63889	0.63889	0.82645	0.74306	0.67361	0.69686
MAXENT_RF_GLMSTEP_MGCV_EARTH_RPART_NNET_FDA_SVME	0.59028	0.61983	0.71528	0.75347	0.66667	0.80556	0.64583	0.72222	0.90972	0.49383	0.82639	0.73264	0.75694	0.58333	0.61983	0.67361	0.65278	0.75207	0.75	0.66667	0.69685
MAXENT_RF_GAM_GAMSTEP_MGCV_EARTH_RPART_FDA_SVME	0.61111	0.61983	0.70139	0.75347	0.68056	0.82639	0.63889	0.71528	0.90972	0.49383	0.8125	0.71875	0.76389	0.5625	0.61157	0.67361	0.65278	0.76033	0.75694	0.67361	0.69685
MAXENT_RF_GLMSTEP_GAM_MGCV_EARTH_RPART_NNET_FDA_SVME	0.60417	0.60331	0.70833	0.74653	0.66667	0.8125	0.63889	0.72222	0.90278	0.49383	0.82639	0.72569	0.75	0.57639	0.6281	0.67361	0.65972	0.76033	0.75	0.6875	0.69685
MAXENT_GBM_RF_GAM_GAMSTEP_MGCV_RPART_NNET_FDA_SVME	0.61111	0.6281	0.73611	0.73958	0.67361	0.82639	0.63889	0.71528	0.875	0.48148	0.81944	0.71875	0.77778	0.54861	0.63636	0.67361	0.65278	0.76033	0.75	0.67361	0.69684
MAXENT_GBM_RF_GLM_GLMSTEP_EARTH_RPART_FDA_SVME	0.60417	0.65289	0.72222	0.74653	0.68056	0.80556	0.61111	0.72222	0.89583	0.49383	0.8125	0.72569	0.75	0.5625	0.61983	0.67361	0.66667	0.76033	0.75694	0.67361	0.69683
MAXENT_GBM_MGCV_EARTH_SVME	0.63194	0.64463	0.67361	0.67708	0.70833	0.8125	0.64583	0.75	0.88194	0.50617	0.76389	0.67708	0.81944	0.63889	0.60331	0.66667	0.63889	0.79339	0.74306	0.65972	0.69682
MAXENT_GBM_RF_GLMSTEP_MGCV_EARTH_RPART_NNET_FDA	0.59722	0.63636	0.72917	0.75347	0.65972	0.79861	0.64583	0.72222	0.88194	0.50617	0.80556	0.73264	0.74306	0.56944	0.63636	0.67361	0.66667	0.7686	0.75	0.65972	0.69682
MAXENT_GLM_GAM_GAMSTEP_EARTH_RPART_SVME	0.60417	0.64463	0.64583	0.68403	0.70139	0.86111	0.625	0.75694	0.90278	0.49383	0.75694	0.67708	0.84028	0.65972	0.61983	0.65278	0.61806	0.80992	0.74306	0.63889	0.69681
MAXENT_RF_GLM_RPART_NNET	0.61111	0.66116	0.69444	0.69792	0.65972	0.84722	0.63194	0.74306	0.84722	0.50617	0.8125	0.69097	0.77083	0.65278	0.59504	0.63889	0.65972	0.82645	0.73611	0.65278	0.6968
MAXENT_RF_GLM_GAMSTEP_RPART_NNET	0.61111	0.66116	0.6875	0.70486	0.67361	0.83333	0.63194	0.74306	0.85417	0.50617	0.81944	0.69097	0.77778	0.63194	0.60331	0.64583	0.63889	0.81818	0.74306	0.65972	0.6968
MAXENT_RF_GLM_RPART_NNET_SVME	0.61111	0.66116	0.69444	0.70486	0.66667	0.85417	0.63194	0.73611	0.84722	0.50617	0.81944	0.69097	0.77083	0.65278	0.59504	0.63889	0.65972	0.82645	0.73611	0.63194	0.6968
MAXENT_RF_GLM_GLMSTEP_GAMSTEP_RPART_NNET	0.61111	0.66116	0.6875	0.69792	0.68056	0.82639	0.63194	0.75	0.86111	0.50617	0.8125	0.69097	0.77778	0.63194	0.60331	0.64583	0.63889	0.81818	0.73611	0.66667	0.6968
MAXENT_RF_GLM_GAM_MGCV_RPART_NNET_SVME	0.61806	0.66116	0.67361	0.70486	0.68056	0.83333	0.63194	0.74306	0.86806	0.50617	0.84028	0.69097	0.77778	0.625	0.60331	0.64583	0.63889	0.81818	0.72917	0.64583	0.6968
MAXENT_RF_GLMSTEP_GAM_MGCV_RPART_NNET_SVME	0.61111	0.65289	0.69444	0.69792	0.68056	0.82639	0.63889	0.74306	0.86806	0.50617	0.82639	0.69097	0.77083	0.63194	0.60331	0.64583	0.63889	0.82645	0.72917	0.65278	0.6968
MAXENT_GBM_RF_GLM_GAM_GAMSTEP_MGCV_RPART_SVME	0.61806	0.66116	0.69444	0.70486	0.69444	0.83333	0.63194	0.72917	0.875	0.50617	0.80556	0.69792	0.77778	0.57639	0.61157	0.64583	0.64583	0.80992	0.74306	0.67361	0.6968
MAXENT_GAMSTEP_MGCV_EARTH_RPART_FDA_SVME	0.61111	0.58678	0.71528	0.73264	0.65972	0.81944	0.63194	0.73611	0.94444	0.49383	0.76389	0.69097	0.8125	0.60417	0.61157	0.6875	0.6875	0.7438	0.75	0.65278	0.6968
MAXENT_GLMSTEP_GAM_EARTH_RPART_NNET_SVME	0.58333	0.65289	0.64583	0.69097	0.68056	0.84722	0.63889	0.77083	0.90278	0.49383	0.75694	0.68403	0.82639	0.65278	0.6281	0.64583	0.61111	0.83471	0.73611	0.65278	0.6968
MAXENT_GLMSTEP_GAM_MGCV_EARTH_RPART_NNET_FDA_SVME	0.59722	0.60331	0.70139	0.73264	0.67361	0.81944	0.63889	0.75	0.94444	0.48148	0.76389	0.69792	0.79861	0.59722	0.61157	0.69444	0.67361	0.76033	0.75	0.64583	0.69679
MAXENT_RF_GAM_GAMSTEP_EARTH_RPART_NNET_SVME_BIOCLIM	0.59028	0.63636	0.67361	0.70486	0.70833	0.8125	0.66667	0.73611	0.86806	0.51852	0.79861	0.69792	0.79167	0.63889	0.60331	0.59028	0.625	0.85124	0.75	0.67361	0.69679
MAXENT_GBM_GLMSTEP_GAMSTEP_EARTH_RPART_NNET_FDA	0.59722	0.60331	0.70833	0.74653	0.66667	0.8125	0.64583	0.74306	0.90278	0.46914	0.77083	0.69097	0.79861	0.56944	0.63636	0.68056	0.6875	0.7686	0.75	0.6875	0.69679
MAXENT_RF_GLMSTEP_GAMSTEP_EARTH_RPART_NNET_FDA	0.59028	0.61983	0.71528	0.75347	0.65972	0.8125	0.64583	0.72222	0.90972	0.46914	0.80556	0.73264	0.75694	0.58333	0.6281	0.67361	0.65972	0.76033	0.75	0.6875	0.69679
MAXENT_GBM_GAMSTEP_MGCV_EARTH_RPART_SVME_BIOCLIM	0.61111	0.65289	0.65972	0.69792	0.70833	0.8125	0.67361	0.75	0.85417	0.50617	0.77778	0.67014	0.8125	0.63194	0.60331	0.59028	0.64583	0.86777	0.75694	0.65278	0.69678
MAXENT_RF_GAM_GAMSTEP_MGCV_RPART_NNET_SVME	0.60417	0.66942	0.68056	0.69792	0.68056	0.84028	0.63889	0.72222	0.86111	0.50617	0.82639	0.69792	0.77083	0.625	0.61983	0.63889	0.63889	0.83471	0.73611	0.64583	0.69678
MAXENT_RF_GAMSTEP_EARTH_RPART_NNET_FDA	0.59028	0.6281	0.70833	0.74653	0.65972	0.8125	0.64583	0.72222	0.90278	0.48148	0.8125	0.73264	0.75694	0.59028	0.6281	0.65972	0.66667	0.76033	0.75	0.68056	0.69678
MAXENT_GBM_RF_GLMSTEP_GAM_GAMSTEP_EARTH_RPART_FDA_SVME	0.59722	0.61157	0.72917	0.75347	0.68056	0.8125	0.63889	0.71528	0.89583	0.50617	0.81944	0.72569	0.76389	0.54861	0.61983	0.66667	0.65972	0.76033	0.75694	0.67361	0.69677
MAXENT_GBM_GAMSTEP_MGCV_EARTH	0.625	0.64463	0.66667	0.69097	0.70139	0.8125	0.64583	0.74306	0.88194	0.49383	0.74306	0.69097	0.82639	0.61806	0.61983	0.66667	0.63889	0.80165	0.73611	0.6875	0.69675
MAXENT_GBM_GAMSTEP_MGCV_EARTH_SVME	0.625	0.64463	0.67361	0.68403	0.70833	0.8125	0.63889	0.73611	0.88194	0.49383	0.76389	0.68403	0.82639	0.61806	0.61983	0.67361	0.63889	0.80165	0.73611	0.67361	0.69675
MAXENT_GBM_GAM_GAMSTEP_MGCV_EARTH_SVME	0.61806	0.64463	0.66667	0.69792	0.70139	0.8125	0.63194	0.73611	0.88889	0.49383	0.77778	0.68403	0.83333	0.59722	0.61983	0.67361	0.63194	0.80165	0.74306	0.68056	0.69675
MAXENT_RF_GLM_RPART_SVME_BIOCLIM	0.61111	0.65289	0.6875	0.68403	0.70833	0.84028	0.65972	0.73611	0.83333	0.50617	0.81944	0.67708	0.79861	0.65972	0.56198	0.58333	0.64583	0.8595	0.76389	0.64583	0.69674
MAXENT_GBM_GLM_GAMSTEP_MGCV_EARTH_SVME	0.61806	0.64463	0.65972	0.69097	0.70833	0.8125	0.625	0.74306	0.88889	0.50617	0.77083	0.67708	0.83333	0.61111	0.6281	0.66667	0.63194	0.80165	0.73611	0.68056	0.69674
MAXENT_GAM_MGCV_EARTH_RPART_NNET_SVME	0.59722	0.65289	0.65278	0.69097	0.67361	0.85417	0.63889	0.76389	0.90278	0.49383	0.76389	0.68403	0.82639	0.65278	0.6281	0.65278	0.61111	0.82645	0.72917	0.63889	0.69673
MAXENT_RF_GLM_GLMSTEP_GAMSTEP_EARTH_RPART_NNET_SVME	0.59722	0.63636	0.67361	0.71875	0.6875	0.83333	0.63194	0.72222	0.88889	0.51852	0.80556	0.70486	0.75694	0.63889	0.6281	0.63889	0.625	0.81818	0.73611	0.67361	0.69672
MAXENT_GBM_RF_GLMSTEP_RPART_BIOCLIM	0.58333	0.66942	0.70833	0.69097	0.69444	0.82639	0.6875	0.72222	0.82639	0.50617	0.80556	0.69097	0.78472	0.61111	0.58678	0.59722	0.66667	0.8595	0.75694	0.65972	0.69672
MAXENT_GBM_RF_GAM_RPART_NNET_SVME	0.59722	0.66116	0.72222	0.71181	0.67361	0.82639	0.64583	0.72917	0.84028	0.50617	0.79861	0.69097	0.76389	0.60417	0.61157	0.63194	0.67361	0.84298	0.73611	0.66667	0.69672
MAXENT_GBM_RF_GAM_RPART_NNET_BIOCLIM	0.59028	0.64463	0.70833	0.68403	0.70139	0.81944	0.68056	0.71528	0.84722	0.50617	0.79861	0.69792	0.79167	0.61111	0.61157	0.59722	0.65278	0.8595	0.75	0.66667	0.69672
MAXENT_GBM_RF_GAM_RPART_SVME_BIOCLIM	0.59722	0.66116	0.69444	0.69097	0.69444	0.82639	0.67361	0.72222	0.82639	0.50617	0.8125	0.69792	0.79861	0.60417	0.59504	0.59722	0.65972	0.8595	0.75694	0.65972	0.69672
MAXENT_GBM_RF_GLM_GLMSTEP_GAM_RPART_SVME	0.61111	0.67769	0.70833	0.71181	0.69444	0.83333	0.63194	0.72917	0.85417	0.50617	0.79861	0.68403	0.77083	0.58333	0.61157	0.63889	0.63889	0.82645	0.74306	0.68056	0.69672
MAXENT_GBM_GLM_GAMSTEP_EARTH_RPART_NNET_FDA_SVME	0.59028	0.61157	0.6875	0.74653	0.67361	0.80556	0.61806	0.75	0.90972	0.48148	0.79167	0.69097	0.8125	0.56944	0.63636	0.6875	0.6875	0.76033	0.75	0.67361	0.69671
MAXENT_GBM_RF_GLM_EARTH_RPART_NNET_SVME	0.59722	0.66116	0.67361	0.71875	0.68056	0.81944	0.63194	0.73611	0.86806	0.51852	0.77083	0.71181	0.76389	0.61806	0.61983	0.65278	0.65972	0.84298	0.73611	0.65278	0.69671
MAXENT_RF_GLM_MGCV_EARTH_RPART_SVME_BIOCLIM	0.59722	0.67769	0.68056	0.69097	0.70833	0.8125	0.64583	0.75	0.84722	0.51852	0.79861	0.69792	0.78472	0.63889	0.59504	0.59028	0.625	0.85124	0.74306	0.68056	0.69671
MAXENT_GBM_RF_GLMSTEP_GAM_MGCV_EARTH_RPART_NNET_SVME	0.60417	0.65289	0.6875	0.72569	0.69444	0.8125	0.64583	0.72917	0.88889	0.51852	0.77778	0.70486	0.75	0.58333	0.63636	0.63889	0.64583	0.83471	0.72917	0.67361	0.69671
MAXENT_GBM_RF_GLMSTEP_MGCV_EARTH_RPART_FDA_SVME	0.61111	0.64463	0.73611	0.75347	0.67361	0.79167	0.63194	0.71528	0.88194	0.50617	0.80556	0.72569	0.74306	0.56944	0.61983	0.67361	0.67361	0.76033	0.75694	0.65972	0.69669
MAXENT_RF_GLM_GLMSTEP_MGCV_RPART_NNET	0.61111	0.65289	0.69444	0.70486	0.68056	0.84722	0.63194	0.76389	0.86806	0.49383	0.81944	0.69097	0.77083	0.63194	0.58678	0.63889	0.63194	0.81818	0.72917	0.66667	0.69668
MAXENT_GLMSTEP_GAM_GAMSTEP_MGCV_EARTH_RPART_SVME	0.61806	0.64463	0.66667	0.69097	0.69444	0.85417	0.63194	0.74306	0.90972	0.49383	0.75694	0.67014	0.81944	0.65278	0.60331	0.65278	0.625	0.80992	0.74306	0.65278	0.69668
MAXENT_RF_GLMSTEP_GAM_EARTH	0.60417	0.64463	0.6875	0.69097	0.70139	0.82639	0.65278	0.72222	0.86806	0.51852	0.78472	0.71181	0.76389	0.63194	0.57851	0.65972	0.64583	0.80992	0.75	0.68056	0.69668
MAXENT_RF_GLMSTEP_GAM_GAMSTEP_MGCV_RPART_NNET	0.61111	0.64463	0.6875	0.70486	0.6875	0.84028	0.63889	0.75694	0.86806	0.50617	0.8125	0.69792	0.77083	0.61111	0.60331	0.63889	0.625	0.81818	0.73611	0.67361	0.69667
MAXENT_GBM_GLMSTEP_EARTH_RPART_FDA_SVME	0.61806	0.61983	0.72917	0.73958	0.66667	0.80556	0.63194	0.74306	0.92361	0.45679	0.79167	0.68403	0.79861	0.59028	0.61157	0.66667	0.6875	0.75207	0.74306	0.67361	0.69667
MAXENT_GBM_RF_EARTH	0.61111	0.65289	0.70833	0.69097	0.6875	0.82639	0.64583	0.74306	0.84028	0.51852	0.77778	0.70486	0.75	0.63889	0.60331	0.64583	0.65972	0.81818	0.75	0.65972	0.69666
MAXENT_RF_GLM_GAM_GAMSTEP_RPART_NNET	0.60417	0.66942	0.67361	0.69792	0.67361	0.84722	0.63194	0.72222	0.86111	0.50617	0.81944	0.69097	0.77778	0.63194	0.61983	0.64583	0.63889	0.81818	0.73611	0.66667	0.69665
MAXENT_GBM_RF_MGCV_RPART_NNET_SVME_BIOCLIM	0.59722	0.64463	0.71528	0.68403	0.70833	0.82639	0.67361	0.72917	0.84028	0.50617	0.79167	0.69792	0.79167	0.61111	0.60331	0.59722	0.65278	0.8595	0.75	0.65278	0.69665
MAXENT_RF_GLMSTEP_GAM_RPART_NNET_SVME_BIOCLIM	0.57639	0.66116	0.69444	0.67708	0.70139	0.8125	0.67361	0.73611	0.85417	0.50617	0.8125	0.69097	0.79167	0.64583	0.58678	0.59722	0.64583	0.8595	0.75	0.65972	0.69665
MAXENT_GAMSTEP_EARTH_RPART_NNET_FDA_SVME	0.59722	0.59504	0.70833	0.73958	0.64583	0.8125	0.63889	0.75694	0.9375	0.49383	0.77083	0.69097	0.8125	0.61111	0.6281	0.68056	0.68056	0.7438	0.75	0.63889	0.69665
MAXENT_GBM_GLM_GLMSTEP_EARTH_RPART_NNET_FDA_SVME	0.60417	0.61157	0.70139	0.74653	0.66667	0.80556	0.61806	0.74306	0.91667	0.48148	0.78472	0.69097	0.80556	0.56944	0.6281	0.6875	0.6875	0.76033	0.75	0.67361	0.69664
MAXENT_GBM_GLM_GLMSTEP_GAMSTEP_EARTH_RPART_NNET_FDA_SVME	0.59722	0.60331	0.69444	0.73958	0.6875	0.8125	0.61806	0.75	0.91667	0.48148	0.77778	0.69792	0.79861	0.5625	0.63636	0.68056	0.68056	0.76033	0.75	0.6875	0.69664
MAXENT_RF_GAM_MGCV_EARTH_RPART_BIOCLIM	0.59722	0.66942	0.68056	0.70486	0.70833	0.8125	0.67361	0.74306	0.84722	0.51852	0.79167	0.69792	0.78472	0.63889	0.59504	0.58333	0.63194	0.85124	0.72917	0.67361	0.69664
MAXENT_GBM_RF_GLMSTEP_EARTH_RPART_SVME_BIOCLIM	0.59722	0.66942	0.6875	0.70486	0.70139	0.8125	0.67361	0.73611	0.83333	0.51852	0.79167	0.69792	0.78472	0.63194	0.59504	0.58333	0.65278	0.85124	0.75	0.65972	0.69664
MAXENT_RF_GLMSTEP_GAMSTEP_MGCV_EARTH_RPART_NNET_BIOCLIM	0.59028	0.66942	0.67361	0.69792	0.70833	0.8125	0.66667	0.74306	0.86111	0.51852	0.79861	0.69792	0.78472	0.63194	0.59504	0.59722	0.625	0.85124	0.72917	0.68056	0.69664
MAXENT_RF_GAM_MGCV_EARTH_RPART_NNET_SVME_BIOCLIM	0.59028	0.65289	0.67361	0.70486	0.70139	0.8125	0.66667	0.75	0.86111	0.51852	0.79861	0.69792	0.78472	0.63889	0.61157	0.58333	0.625	0.85124	0.73611	0.67361	0.69664
MAXENT_RF_GLMSTEP_GAMSTEP_MGCV_EARTH_RPART_NNET_SVME_BIOCLIM	0.59028	0.66116	0.67361	0.69792	0.70833	0.8125	0.66667	0.74306	0.86806	0.51852	0.80556	0.69792	0.78472	0.61806	0.60331	0.59722	0.625	0.85124	0.72917	0.68056	0.69664
MAXENT_GBM_GAM_EARTH_RPART_NNET_FDA	0.59722	0.61157	0.70833	0.73958	0.66667	0.79861	0.64583	0.74306	0.90278	0.49383	0.77083	0.69792	0.80556	0.56944	0.6281	0.66667	0.6875	0.7686	0.75	0.68056	0.69663
MAXENT_GBM_RF_GLMSTEP_GAMSTEP_MGCV_EARTH_RPART_FDA	0.61111	0.63636	0.74306	0.75347	0.66667	0.80556	0.64583	0.71528	0.88194	0.49383	0.80556	0.73264	0.75	0.55556	0.61157	0.67361	0.65972	0.76033	0.75	0.68056	0.69663
MAXENT_RF_GLMSTEP_GAMSTEP	0.61111	0.61983	0.72917	0.67708	0.68056	0.83333	0.65278	0.73611	0.85417	0.50617	0.79861	0.69097	0.77778	0.63889	0.59504	0.65972	0.65972	0.80165	0.74306	0.66667	0.69662
MAXENT_RF_GLM_GAMSTEP_EARTH_RPART_NNET_FDA_SVME	0.59722	0.61983	0.70139	0.73958	0.66667	0.80556	0.625	0.72917	0.90972	0.50617	0.81944	0.72569	0.76389	0.57639	0.63636	0.67361	0.65972	0.76033	0.75	0.66667	0.69662
MAXENT_GBM_RF_GLMSTEP_GAMSTEP_MGCV_EARTH_RPART_NNET_FDA_SVME	0.60417	0.61983	0.73611	0.75347	0.66667	0.79861	0.63889	0.72222	0.88889	0.50617	0.81944	0.72569	0.75	0.55556	0.63636	0.67361	0.65972	0.76033	0.74306	0.67361	0.69662
MAXENT_GLMSTEP_GAMSTEP_RPART_SVME	0.61806	0.63636	0.70139	0.65625	0.65972	0.85417	0.65972	0.77778	0.85417	0.49383	0.77778	0.66319	0.81944	0.68056	0.59504	0.65972	0.63889	0.81818	0.74306	0.625	0.69662
MAXENT_GBM_RF_GLM_MGCV_EARTH_RPART_FDA_SVME	0.61111	0.66942	0.72222	0.74653	0.67361	0.80556	0.61111	0.71528	0.89583	0.50617	0.79861	0.72569	0.75	0.5625	0.6281	0.67361	0.65972	0.76033	0.75694	0.65972	0.6966
MAXENT_GBM_GLM_GLMSTEP_GAM_GAMSTEP_MGCV_EARTH_RPART	0.625	0.66116	0.65278	0.71875	0.69444	0.84722	0.625	0.75	0.89583	0.49383	0.75	0.67708	0.81944	0.59722	0.61157	0.64583	0.63194	0.81818	0.74306	0.67361	0.6966
MAXENT_GBM_GLM_GLMSTEP_GAM_MGCV_EARTH_RPART_NNET_SVME	0.60417	0.65289	0.65278	0.71181	0.69444	0.82639	0.625	0.75694	0.90278	0.49383	0.77778	0.68403	0.8125	0.61806	0.61983	0.64583	0.63889	0.81818	0.72917	0.66667	0.6966
MAXENT_GLMSTEP_EARTH_RPART_NNET_FDA	0.61111	0.58678	0.70833	0.73958	0.63889	0.8125	0.63889	0.75694	0.94444	0.48148	0.76389	0.69792	0.8125	0.61111	0.61983	0.6875	0.6875	0.7438	0.74306	0.64583	0.69659
MAXENT_GLMSTEP_GAMSTEP_EARTH_RPART_NNET_FDA_SVME	0.60417	0.57851	0.70833	0.73264	0.65972	0.82639	0.63889	0.75	0.94444	0.48148	0.77083	0.69097	0.79167	0.61111	0.61983	0.69444	0.68056	0.75207	0.75	0.64583	0.69659
MAXENT_GBM_RF_GLM_GAMSTEP_RPART_SVME	0.61111	0.65289	0.70833	0.70486	0.6875	0.82639	0.63194	0.72222	0.85417	0.50617	0.79167	0.69792	0.77083	0.59028	0.61983	0.64583	0.66667	0.82645	0.75	0.66667	0.69659
MAXENT_GBM_RF_GLM_GLMSTEP_RPART_NNET_SVME	0.60417	0.65289	0.69444	0.71181	0.6875	0.84028	0.63194	0.74306	0.85417	0.50617	0.79167	0.69792	0.76389	0.59028	0.61983	0.64583	0.66667	0.82645	0.72917	0.67361	0.69659
MAXENT_RF_MGCV_RPART_FDA_SVME	0.61806	0.64463	0.75694	0.73958	0.65972	0.80556	0.63194	0.71528	0.89583	0.49383	0.85417	0.69792	0.76389	0.59028	0.57851	0.66667	0.6875	0.73554	0.75	0.64583	0.69658
MAXENT_GBM_GLMSTEP_GAM_MGCV_EARTH_RPART_NNET_FDA	0.60417	0.59504	0.70139	0.73958	0.68056	0.80556	0.64583	0.75	0.90972	0.48148	0.75694	0.69792	0.80556	0.55556	0.6281	0.68056	0.68056	0.7686	0.75	0.69444	0.69658
MAXENT_RF_GLMSTEP_GAM_GAMSTEP_MGCV_EARTH_RPART_NNET_FDA	0.60417	0.60331	0.70833	0.74653	0.67361	0.81944	0.63889	0.72917	0.90278	0.48148	0.80556	0.73264	0.75694	0.5625	0.61983	0.67361	0.65972	0.7686	0.74306	0.70139	0.69658
MAXENT_GBM_RF_GLMSTEP_EARTH_RPART_BIOCLIM	0.59722	0.66942	0.6875	0.70486	0.69444	0.81944	0.68056	0.73611	0.83333	0.51852	0.77778	0.69792	0.79167	0.63194	0.58678	0.58333	0.65278	0.85124	0.75	0.66667	0.69658
MAXENT_GBM_RF_GAMSTEP_MGCV_EARTH_RPART_NNET	0.60417	0.6281	0.6875	0.72569	0.68056	0.81944	0.65278	0.72917	0.86806	0.51852	0.76389	0.72569	0.75694	0.59722	0.63636	0.64583	0.65278	0.84298	0.73611	0.65972	0.69658
MAXENT_GBM_RF_MGCV_EARTH_RPART_SVME_BIOCLIM	0.61111	0.66116	0.6875	0.70486	0.70833	0.80556	0.67361	0.73611	0.83333	0.51852	0.79167	0.69792	0.78472	0.625	0.59504	0.59028	0.65278	0.85124	0.74306	0.65972	0.69658
MAXENT_RF_GAM_GAMSTEP_MGCV_EARTH_RPART_SVME_BIOCLIM	0.59722	0.64463	0.6875	0.69792	0.70833	0.81944	0.66667	0.72917	0.86111	0.51852	0.79167	0.69792	0.78472	0.61111	0.61157	0.59722	0.63194	0.85124	0.74306	0.68056	0.69658
MAXENT_GBM_GAM_EARTH_RPART_FDA	0.61111	0.6281	0.72222	0.73958	0.66667	0.8125	0.64583	0.73611	0.90278	0.49383	0.76389	0.69097	0.80556	0.56944	0.61983	0.65278	0.6875	0.75207	0.75	0.68056	0.69657
MAXENT_GBM_RF_GLM_GAM_EARTH_RPART_NNET_SVME	0.59028	0.66942	0.67361	0.71181	0.69444	0.81944	0.63194	0.72222	0.88889	0.51852	0.77778	0.71181	0.77083	0.58333	0.63636	0.64583	0.64583	0.84298	0.72917	0.66667	0.69656
MAXENT_GAM_GAMSTEP_RPART	0.60417	0.65289	0.69444	0.66319	0.65972	0.85417	0.64583	0.77083	0.85417	0.49383	0.77778	0.66319	0.82639	0.66667	0.59504	0.66667	0.625	0.83471	0.74306	0.63889	0.69653
MAXENT_GLM_GAMSTEP_EARTH_RPART	0.61111	0.64463	0.65278	0.69097	0.67361	0.85417	0.63194	0.76389	0.90278	0.49383	0.76389	0.67708	0.81944	0.68056	0.61157	0.65278	0.61111	0.82645	0.73611	0.63194	0.69653
MAXENT_GLMSTEP_GAMSTEP_MGCV_EARTH_RPART_NNET	0.59722	0.65289	0.65278	0.69097	0.67361	0.84722	0.63889	0.77083	0.91667	0.49383	0.75694	0.69097	0.82639	0.65278	0.61157	0.64583	0.61806	0.81818	0.73611	0.63889	0.69653
MAXENT_GLMSTEP_GAM_MGCV_EARTH_RPART_NNET_SVME	0.59722	0.65289	0.65972	0.69097	0.68056	0.84722	0.63889	0.77083	0.90972	0.49383	0.75694	0.69097	0.82639	0.65278	0.61983	0.64583	0.61806	0.80992	0.72222	0.64583	0.69653
MAXENT_RF_GLM_GAM_RPART_NNET	0.61111	0.66942	0.6875	0.70486	0.67361	0.83333	0.63194	0.73611	0.85417	0.50617	0.82639	0.69097	0.77778	0.63194	0.59504	0.63889	0.64583	0.82645	0.72917	0.65972	0.69652
MAXENT_RF_GLMSTEP_GAMSTEP_MGCV_RPART_BIOCLIM	0.61111	0.66116	0.70139	0.67014	0.71528	0.83333	0.68056	0.72917	0.84028	0.50617	0.80556	0.68403	0.79167	0.625	0.57025	0.59722	0.63889	0.8595	0.74306	0.66667	0.69652
MAXENT_GBM_MGCV_EARTH_RPART_FDA	0.61806	0.6281	0.72917	0.73958	0.65972	0.80556	0.63889	0.74306	0.91667	0.48148	0.75694	0.69097	0.79861	0.59028	0.61983	0.67361	0.6875	0.73554	0.75	0.66667	0.69651
MAXENT_RF_GLMSTEP_GAM_MGCV_EARTH_RPART_FDA	0.61806	0.61983	0.72222	0.75347	0.67361	0.81944	0.63194	0.71528	0.90278	0.48148	0.8125	0.71875	0.75	0.57639	0.60331	0.65972	0.65972	0.76033	0.75694	0.69444	0.69651
MAXENT_GLMSTEP_GAM_EARTH_RPART_NNET_FDA_SVME	0.59722	0.59504	0.70139	0.73264	0.66667	0.80556	0.63889	0.75	0.94444	0.48148	0.77083	0.68403	0.80556	0.59722	0.6281	0.69444	0.68056	0.76033	0.75	0.64583	0.69651
MAXENT_RF_GLM_EARTH_RPART_NNET_SVME_BIOCLIM	0.59722	0.63636	0.67361	0.69097	0.70833	0.81944	0.64583	0.74306	0.84722	0.51852	0.79167	0.69792	0.79167	0.65972	0.60331	0.59028	0.63889	0.8595	0.74306	0.67361	0.69651
MAXENT_RF_GLM_GLMSTEP_GAM_MGCV_EARTH_RPART_NNET_SVME	0.60417	0.65289	0.66667	0.71181	0.6875	0.81944	0.625	0.74306	0.89583	0.51852	0.80556	0.69097	0.75694	0.625	0.6281	0.63889	0.625	0.81818	0.72917	0.6875	0.69651
MAXENT_GBM_GAMSTEP_MGCV_EARTH_RPART_NNET_FDA	0.60417	0.61157	0.70139	0.74653	0.65972	0.80556	0.64583	0.73611	0.90972	0.46914	0.77083	0.69792	0.79861	0.56944	0.63636	0.68056	0.6875	0.7686	0.75	0.68056	0.69651
MAXENT_GBM_RF_GAM_MGCV_RPART_NNET_SVME	0.60417	0.66942	0.70139	0.70486	0.68056	0.81944	0.64583	0.71528	0.85417	0.50617	0.79861	0.70486	0.76389	0.58333	0.61983	0.63889	0.67361	0.84298	0.72917	0.67361	0.6965
MAXENT_RF_GLM_EARTH_RPART_FDA	0.61806	0.64463	0.70833	0.74653	0.65972	0.8125	0.625	0.72917	0.91667	0.49383	0.8125	0.71875	0.75	0.59028	0.59504	0.67361	0.66667	0.75207	0.75	0.66667	0.6965
MAXENT_GBM_GLM_GLMSTEP_GAM_MGCV_EARTH_RPART_FDA_SVME	0.59722	0.6281	0.70833	0.73958	0.6875	0.8125	0.61111	0.74306	0.90972	0.49383	0.78472	0.69097	0.80556	0.5625	0.61157	0.68056	0.68056	0.75207	0.75	0.68056	0.6965
MAXENT_RF_GLM_GLMSTEP_MGCV_EARTH_RPART_NNET_FDA_SVME	0.61111	0.60331	0.70833	0.73958	0.66667	0.81944	0.625	0.72222	0.91667	0.49383	0.81944	0.72569	0.75	0.57639	0.6281	0.67361	0.65278	0.76033	0.75	0.6875	0.6965
MAXENT_GBM_RF_GLMSTEP_EARTH_RPART_FDA	0.60417	0.64463	0.73611	0.74653	0.66667	0.80556	0.64583	0.72222	0.88194	0.48148	0.79861	0.72569	0.74306	0.58333	0.61983	0.67361	0.6875	0.76033	0.74306	0.65972	0.69649
MAXENT_GBM_RF_GLM_GAM_MGCV_EARTH_RPART_NNET_SVME	0.59722	0.67769	0.66667	0.71181	0.69444	0.81944	0.63194	0.72917	0.90278	0.51852	0.77778	0.70486	0.77083	0.57639	0.63636	0.63889	0.64583	0.82645	0.72917	0.67361	0.69649
MAXENT_GBM_GLMSTEP_GAM_MGCV_RPART	0.61806	0.66942	0.6875	0.68403	0.6875	0.84722	0.65278	0.76389	0.86806	0.46914	0.77778	0.67014	0.82639	0.61806	0.59504	0.64583	0.63889	0.83471	0.73611	0.63889	0.69647
MAXENT_GBM_GAMSTEP_NNET	0.58333	0.63636	0.69444	0.69097	0.70139	0.81944	0.63889	0.77778	0.84722	0.49383	0.77778	0.66319	0.81944	0.64583	0.6281	0.65972	0.65972	0.80992	0.74306	0.63889	0.69647
MAXENT_GAM_GAMSTEP_MGCV_EARTH_RPART	0.61806	0.64463	0.65278	0.69792	0.6875	0.85417	0.625	0.75694	0.90278	0.49383	0.75	0.67014	0.83333	0.65278	0.60331	0.65278	0.625	0.82645	0.73611	0.64583	0.69647
MAXENT_GLM_GLMSTEP_GAM_MGCV_EARTH_RPART_SVME	0.625	0.66116	0.66667	0.69097	0.6875	0.84722	0.625	0.75694	0.90278	0.49383	0.75694	0.67014	0.8125	0.65972	0.60331	0.65278	0.625	0.80992	0.72917	0.65278	0.69647
MAXENT_RF_GLM_GLMSTEP_GAM_GAMSTEP_MGCV_EARTH_RPART	0.61806	0.65289	0.68056	0.69792	0.69444	0.83333	0.63194	0.73611	0.88889	0.49383	0.79167	0.71875	0.76389	0.59722	0.60331	0.63889	0.625	0.81818	0.74306	0.70139	0.69647
MAXENT_GBM_RF_GLM_GAMSTEP_RPART	0.61111	0.65289	0.70833	0.70486	0.68056	0.83333	0.63889	0.72222	0.85417	0.50617	0.79167	0.69792	0.77083	0.59028	0.60331	0.64583	0.66667	0.82645	0.75694	0.66667	0.69645
MAXENT_RF_MGCV_RPART_NNET_BIOCLIM	0.57639	0.64463	0.70139	0.67708	0.69444	0.82639	0.67361	0.74306	0.84722	0.50617	0.8125	0.68403	0.79167	0.66667	0.58678	0.59028	0.65278	0.85124	0.75	0.65278	0.69645
MAXENT_GBM_RF_GLM_GAM_GAMSTEP_MGCV_RPART	0.61806	0.66116	0.69444	0.70486	0.69444	0.82639	0.63889	0.72917	0.875	0.50617	0.79861	0.71181	0.77778	0.57639	0.61157	0.63889	0.64583	0.80992	0.74306	0.66667	0.69645
MAXENT_RF_GLMSTEP_EARTH_RPART_FDA	0.61111	0.6281	0.73611	0.74653	0.65278	0.79861	0.63889	0.72222	0.90972	0.48148	0.8125	0.71875	0.74306	0.60417	0.58678	0.67361	0.6875	0.76033	0.74306	0.67361	0.69645
MAXENT_GBM_RF_GAM_EARTH	0.58333	0.66116	0.69444	0.69792	0.70139	0.8125	0.64583	0.72917	0.86111	0.51852	0.79167	0.70486	0.77778	0.61111	0.59504	0.63889	0.65972	0.83471	0.75	0.65972	0.69644
MAXENT_RF_GLMSTEP_MGCV_EARTH_RPART_NNET_FDA	0.59028	0.61983	0.71528	0.75347	0.65278	0.80556	0.64583	0.72222	0.90972	0.46914	0.8125	0.73264	0.75694	0.58333	0.61983	0.67361	0.65972	0.7686	0.75	0.6875	0.69644
MAXENT_GLMSTEP_GAM_EARTH_RPART_NNET_FDA	0.59722	0.59504	0.70139	0.73264	0.65972	0.8125	0.63889	0.75	0.94444	0.49383	0.75694	0.69097	0.80556	0.60417	0.61983	0.69444	0.68056	0.7686	0.75	0.63194	0.69643
MAXENT_GBM_GLM_GLMSTEP_MGCV_EARTH_RPART_FDA_SVME	0.60417	0.6281	0.70833	0.73958	0.68056	0.80556	0.61111	0.74306	0.91667	0.49383	0.77778	0.69097	0.80556	0.5625	0.61157	0.68056	0.6875	0.7438	0.75	0.6875	0.69643
MAXENT_RF_GLM_GAM_GAMSTEP_MGCV_EARTH_RPART_NNET_FDA_SVME	0.60417	0.60331	0.69444	0.73958	0.67361	0.83333	0.61806	0.72917	0.91667	0.49383	0.8125	0.73264	0.77083	0.5625	0.6281	0.67361	0.65972	0.75207	0.74306	0.6875	0.69643
MAXENT_GBM_RF_GAM_GAMSTEP_MGCV_RPART_NNET_FDA	0.61111	0.6281	0.73611	0.73958	0.66667	0.82639	0.64583	0.71528	0.875	0.48148	0.8125	0.72569	0.77778	0.54861	0.6281	0.67361	0.65278	0.76033	0.75	0.67361	0.69643
MAXENT_GBM_RF_GLMSTEP_EARTH_RPART_NNET_FDA	0.59722	0.6281	0.72917	0.74653	0.65972	0.8125	0.64583	0.72222	0.88194	0.49383	0.79861	0.73264	0.74306	0.57639	0.63636	0.67361	0.6875	0.76033	0.74306	0.65972	0.69642
MAXENT_GBM_RF_MGCV_EARTH_RPART_NNET_FDA_SVME	0.59722	0.6281	0.72917	0.75347	0.66667	0.8125	0.63889	0.72917	0.88194	0.49383	0.79861	0.73264	0.75	0.57639	0.6281	0.67361	0.65972	0.7686	0.75	0.65972	0.69642
MAXENT_GBM_RF_GLMSTEP_MGCV	0.60417	0.64463	0.72917	0.69792	0.70139	0.81944	0.64583	0.73611	0.84028	0.50617	0.77778	0.69792	0.77778	0.60417	0.58678	0.66667	0.65972	0.80165	0.75	0.68056	0.69641
MAXENT_GBM_RF_GLMSTEP_SVME	0.59722	0.63636	0.74306	0.69097	0.70139	0.81944	0.63889	0.73611	0.83333	0.50617	0.77778	0.69792	0.76389	0.61806	0.58678	0.65972	0.66667	0.80992	0.76389	0.68056	0.69641
MAXENT_GAMSTEP_MGCV_RPART	0.625	0.65289	0.70833	0.65625	0.65972	0.85417	0.65972	0.76389	0.86806	0.49383	0.75	0.66319	0.82639	0.68056	0.59504	0.65278	0.63194	0.81818	0.73611	0.63194	0.6964
MAXENT_GLMSTEP_GAMSTEP_MGCV_EARTH_RPART	0.61806	0.65289	0.66667	0.69097	0.66667	0.84722	0.63889	0.75694	0.91667	0.49383	0.75	0.67708	0.82639	0.65278	0.59504	0.65278	0.625	0.81818	0.73611	0.64583	0.6964
MAXENT_GLMSTEP_GAM_GAMSTEP_EARTH_RPART_SVME	0.61111	0.6281	0.66667	0.69097	0.69444	0.85417	0.63194	0.75	0.90278	0.49383	0.75694	0.67708	0.82639	0.65278	0.61157	0.65278	0.61806	0.82645	0.73611	0.64583	0.6964
MAXENT_RF_GLMSTEP_GAM_GAMSTEP_EARTH_SVME	0.61111	0.61157	0.6875	0.69792	0.70833	0.8125	0.63889	0.70833	0.875	0.51852	0.79167	0.71875	0.77083	0.61806	0.61157	0.66667	0.63889	0.81818	0.75	0.67361	0.69639
MAXENT_GBM_GLM_GLMSTEP_GAM_GAMSTEP_EARTH_RPART_NNET	0.60417	0.65289	0.64583	0.71875	0.6875	0.82639	0.63194	0.75694	0.90278	0.48148	0.75694	0.69097	0.81944	0.61806	0.6281	0.64583	0.63889	0.81818	0.72917	0.67361	0.69639
MAXENT_GBM_RF_EARTH_RPART_NNET_SVME	0.59722	0.61983	0.69444	0.71875	0.6875	0.81944	0.64583	0.74306	0.84722	0.50617	0.78472	0.70486	0.74306	0.65972	0.60331	0.63889	0.66667	0.85124	0.74306	0.65278	0.69639
MAXENT_GBM_RF_GLM_GAMSTEP_MGCV_RPART_SVME	0.61806	0.64463	0.70139	0.71181	0.69444	0.83333	0.63194	0.72222	0.86111	0.50617	0.79861	0.69792	0.77083	0.58333	0.61157	0.64583	0.65278	0.81818	0.74306	0.68056	0.69639
MAXENT_RF_GLM_GLMSTEP_GAM_RPART_NNET_SVME	0.61111	0.65289	0.68056	0.70486	0.68056	0.82639	0.63194	0.74306	0.86806	0.50617	0.83333	0.68403	0.77083	0.63194	0.60331	0.64583	0.63889	0.81818	0.73611	0.65972	0.69639
MAXENT_RF_GLM_GAM_GAMSTEP_MGCV_RPART_SVME	0.61111	0.66116	0.69444	0.69792	0.6875	0.84028	0.63194	0.74306	0.875	0.50617	0.82639	0.69097	0.77083	0.61111	0.59504	0.64583	0.63194	0.81818	0.74306	0.64583	0.69639
MAXENT_GAM_EARTH_RPART_FDA	0.61111	0.61157	0.70833	0.73264	0.66667	0.82639	0.63194	0.75	0.94444	0.49383	0.75694	0.69097	0.81944	0.61111	0.58678	0.66667	0.6875	0.73554	0.75	0.64583	0.69639
MAXENT_GAMSTEP_MGCV_EARTH_RPART_FDA	0.61111	0.59504	0.71528	0.73264	0.64583	0.82639	0.63194	0.74306	0.94444	0.49383	0.76389	0.69097	0.81944	0.60417	0.59504	0.6875	0.6875	0.7438	0.75	0.64583	0.69639
MAXENT_GAM_GAMSTEP_EARTH_RPART_FDA_SVME	0.59722	0.57851	0.70833	0.73264	0.67361	0.82639	0.63889	0.74306	0.9375	0.49383	0.76389	0.69097	0.82639	0.59722	0.61157	0.68056	0.68056	0.7438	0.75	0.65278	0.69639
MAXENT_GLM_GAMSTEP_EARTH_RPART_NNET	0.59722	0.66116	0.64583	0.68403	0.66667	0.84722	0.625	0.77083	0.91667	0.49383	0.75	0.69097	0.82639	0.68056	0.6281	0.65278	0.60417	0.81818	0.73611	0.63194	0.69638
MAXENT_GLMSTEP_GAM_EARTH_RPART_NNET	0.58333	0.65289	0.64583	0.69097	0.67361	0.84722	0.63889	0.77083	0.90278	0.49383	0.75	0.69792	0.82639	0.65972	0.61983	0.64583	0.61806	0.83471	0.73611	0.63889	0.69638
MAXENT_GAM_GAMSTEP_EARTH_RPART_NNET	0.58333	0.65289	0.64583	0.69097	0.68056	0.84722	0.63194	0.77083	0.90972	0.49383	0.75	0.68403	0.82639	0.66667	0.6281	0.64583	0.61111	0.82645	0.74306	0.63889	0.69638
MAXENT_GBM_GLM_GAMSTEP_MGCV_RPART_NNET	0.61111	0.66942	0.66667	0.69097	0.65972	0.84722	0.63889	0.75694	0.875	0.49383	0.77083	0.68403	0.82639	0.63194	0.6281	0.65278	0.63889	0.80992	0.72917	0.64583	0.69638
MAXENT_RF_GLMSTEP_GAMSTEP_MGCV_EARTH_RPART_FDA_SVME	0.61806	0.60331	0.71528	0.75347	0.66667	0.81944	0.63194	0.71528	0.91667	0.48148	0.81944	0.72569	0.75	0.57639	0.61157	0.66667	0.65972	0.75207	0.75694	0.6875	0.69638
MAXENT_RF_GAM_GAMSTEP_EARTH_RPART_SVME_BIOCLIM	0.58333	0.64463	0.6875	0.69792	0.70833	0.8125	0.67361	0.72917	0.85417	0.51852	0.79861	0.69792	0.78472	0.63889	0.58678	0.59028	0.63194	0.85124	0.75694	0.68056	0.69638
MAXENT_GBM_RF_GLM_GLMSTEP_GAM_GAMSTEP_RPART_SVME	0.61806	0.65289	0.70139	0.70486	0.70139	0.83333	0.63194	0.72917	0.86806	0.51852	0.8125	0.68403	0.77083	0.56944	0.61157	0.63889	0.63889	0.81818	0.74306	0.68056	0.69638
MAXENT_GBM_RF_GAM_RPART_NNET	0.59722	0.66116	0.70833	0.71181	0.66667	0.82639	0.65278	0.72917	0.85417	0.50617	0.79167	0.69792	0.76389	0.60417	0.61157	0.63194	0.67361	0.84298	0.73611	0.65972	0.69637
MAXENT_GBM_RF_GLMSTEP_GAM_RPART_BIOCLIM	0.59722	0.67769	0.70139	0.69097	0.70139	0.81944	0.68056	0.72917	0.83333	0.50617	0.79861	0.69792	0.78472	0.59722	0.57851	0.59722	0.64583	0.8595	0.76389	0.66667	0.69637
MAXENT_GBM_GAMSTEP_MGCV_EARTH_RPART_BIOCLIM	0.61111	0.65289	0.65278	0.69792	0.70833	0.81944	0.68056	0.75694	0.85417	0.50617	0.77083	0.67014	0.8125	0.63194	0.59504	0.58333	0.63889	0.86777	0.75694	0.65972	0.69637
MAXENT_GBM_RF_GLM_GLMSTEP_GAMSTEP_RPART_NNET	0.60417	0.65289	0.6875	0.71181	0.69444	0.82639	0.63889	0.73611	0.86111	0.50617	0.78472	0.69792	0.77083	0.58333	0.63636	0.63889	0.65972	0.82645	0.72917	0.68056	0.69637
MAXENT_RF_GLM_GLMSTEP_MGCV_EARTH_RPART_NNET_FDA	0.61111	0.59504	0.70833	0.73958	0.66667	0.81944	0.625	0.72917	0.91667	0.49383	0.80556	0.72569	0.75694	0.57639	0.61983	0.67361	0.65972	0.76033	0.75	0.69444	0.69637
MAXENT_GBM_GLM_MGCV_EARTH_RPART_FDA_SVME	0.60417	0.64463	0.70139	0.74653	0.67361	0.80556	0.61111	0.73611	0.90972	0.48148	0.79167	0.68403	0.8125	0.56944	0.61983	0.6875	0.6875	0.7438	0.75	0.66667	0.69636
MAXENT_RF_GAMSTEP_MGCV_EARTH_RPART_NNET_FDA	0.59028	0.61983	0.70833	0.75347	0.65278	0.8125	0.64583	0.72222	0.90972	0.48148	0.80556	0.73264	0.76389	0.57639	0.6281	0.67361	0.65972	0.76033	0.75	0.68056	0.69636
MAXENT_RF_GLM_MGCV_EARTH_RPART_BIOCLIM	0.60417	0.66942	0.68056	0.69792	0.70833	0.8125	0.64583	0.75	0.84722	0.51852	0.79167	0.69792	0.78472	0.63889	0.59504	0.59028	0.625	0.8595	0.73611	0.67361	0.69636
MAXENT_RF_GLM_GLMSTEP_MGCV_EARTH_RPART_SVME_BIOCLIM	0.59722	0.68595	0.68056	0.69792	0.71528	0.8125	0.64583	0.74306	0.84722	0.51852	0.80556	0.69792	0.78472	0.61806	0.58678	0.59722	0.63194	0.85124	0.73611	0.67361	0.69636
MAXENT_RF_GLM_GAM_MGCV_EARTH_RPART_SVME_BIOCLIM	0.60417	0.67769	0.6875	0.69792	0.70139	0.81944	0.64583	0.73611	0.84722	0.51852	0.79861	0.69792	0.77778	0.61111	0.59504	0.59722	0.63194	0.85124	0.75	0.68056	0.69636
MAXENT_GBM_RF_GLMSTEP_GAM_EARTH_RPART_NNET	0.59722	0.64463	0.6875	0.71875	0.6875	0.82639	0.65278	0.72222	0.88889	0.51852	0.76389	0.71181	0.75694	0.59028	0.63636	0.63889	0.65278	0.84298	0.72917	0.65972	0.69636
MAXENT_GBM_RF_GLM_GAM_GAMSTEP_EARTH_RPART_NNET_SVME	0.59028	0.64463	0.66667	0.71875	0.69444	0.82639	0.63194	0.72222	0.88889	0.51852	0.79167	0.70486	0.77083	0.57639	0.64463	0.63889	0.64583	0.83471	0.74306	0.67361	0.69636
MAXENT_GBM_RF_GLMSTEP_GAM_MGCV_EARTH_RPART_NNET_FDA	0.60417	0.61983	0.72222	0.74653	0.66667	0.79861	0.64583	0.72222	0.90278	0.49383	0.79861	0.73264	0.75694	0.55556	0.6281	0.67361	0.65972	0.7686	0.75	0.68056	0.69635
MAXENT_GBM_RF_GLMSTEP_GAM_GAMSTEP_EARTH_RPART_NNET_FDA_SVME	0.59028	0.61157	0.72222	0.75347	0.67361	0.8125	0.63889	0.71528	0.89583	0.49383	0.81944	0.71875	0.77083	0.54861	0.63636	0.67361	0.65972	0.7686	0.75	0.67361	0.69635
MAXENT_GBM_RF_MGCV_SVME	0.60417	0.65289	0.74306	0.69097	0.70139	0.82639	0.63889	0.72917	0.83333	0.50617	0.77778	0.70486	0.78472	0.61111	0.57851	0.65972	0.67361	0.79339	0.75	0.66667	0.69634
MAXENT_GLM_EARTH_RPART_NNET_SVME	0.58333	0.63636	0.64583	0.69792	0.68056	0.84722	0.63194	0.78472	0.90972	0.49383	0.75694	0.69097	0.81944	0.6875	0.61157	0.65278	0.61111	0.80992	0.74306	0.63194	0.69633
MAXENT_GBM_RF_GLMSTEP_GAM_SVME	0.59722	0.65289	0.72222	0.71181	0.70139	0.8125	0.64583	0.74306	0.84028	0.50617	0.78472	0.69097	0.77083	0.58333	0.59504	0.65972	0.66667	0.81818	0.75	0.67361	0.69632
MAXENT_GBM_RF_GLMSTEP_GAM_GAMSTEP_MGCV_EARTH_NNET	0.59028	0.6281	0.68056	0.71181	0.70139	0.81944	0.64583	0.72917	0.88889	0.51852	0.79167	0.71181	0.76389	0.5625	0.6281	0.66667	0.64583	0.81818	0.74306	0.68056	0.69631
MAXENT_GBM_RF_GLMSTEP_MGCV_RPART_BIOCLIM	0.60417	0.66942	0.70139	0.68403	0.70139	0.82639	0.68056	0.73611	0.82639	0.50617	0.79861	0.69792	0.78472	0.60417	0.57851	0.60417	0.65278	0.8595	0.75	0.65972	0.69631
MAXENT_GBM_RF_GLMSTEP_GAM_GAMSTEP_RPART_NNET	0.59028	0.63636	0.70139	0.71181	0.6875	0.82639	0.65278	0.72222	0.85417	0.50617	0.78472	0.70486	0.76389	0.58333	0.63636	0.64583	0.65972	0.83471	0.73611	0.6875	0.69631
MAXENT_GLMSTEP_GAM_MGCV_EARTH_RPART_NNET_FDA	0.59722	0.60331	0.70139	0.73264	0.66667	0.81944	0.63889	0.75	0.94444	0.49383	0.75694	0.69792	0.79861	0.59722	0.60331	0.69444	0.67361	0.76033	0.75	0.64583	0.6963
MAXENT_GBM_GLM_GLMSTEP_EARTH_RPART_NNET_FDA	0.60417	0.60331	0.70139	0.73264	0.66667	0.80556	0.625	0.75	0.91667	0.48148	0.77083	0.69097	0.80556	0.56944	0.6281	0.6875	0.6875	0.7686	0.75	0.68056	0.6963
MAXENT_RF_GAMSTEP_MGCV_RPART_NNET_FDA_SVME	0.60417	0.6281	0.74306	0.73958	0.65278	0.8125	0.63889	0.71528	0.89583	0.48148	0.84722	0.71875	0.77778	0.56944	0.61983	0.67361	0.65278	0.75207	0.75	0.65278	0.6963
MAXENT_GBM_RF_GLMSTEP_GAMSTEP_EARTH_RPART_NNET_BIOCLIM	0.58333	0.64463	0.68056	0.70486	0.70139	0.8125	0.67361	0.73611	0.86111	0.51852	0.79861	0.69792	0.78472	0.61111	0.61983	0.58333	0.625	0.85124	0.75694	0.68056	0.69629
MAXENT_RF_GLM_GAM_MGCV_EARTH_RPART_NNET_FDA_SVME	0.60417	0.61983	0.69444	0.73958	0.67361	0.81944	0.625	0.72222	0.91667	0.49383	0.81944	0.72569	0.75694	0.5625	0.6281	0.67361	0.65278	0.76033	0.75	0.6875	0.69629
MAXENT_GBM_RF_GLM_GLMSTEP_GAM_GAMSTEP_EARTH_RPART_NNET_FDA_SVME	0.60417	0.61157	0.71528	0.73958	0.68056	0.81944	0.61806	0.72222	0.90972	0.49383	0.81944	0.72569	0.76389	0.54861	0.63636	0.67361	0.65972	0.76033	0.75	0.67361	0.69629
MAXENT_MGCV_RPART	0.63194	0.66116	0.70139	0.67708	0.66667	0.84722	0.65972	0.77778	0.86806	0.48148	0.76389	0.65625	0.8125	0.69444	0.58678	0.65278	0.63889	0.79339	0.73611	0.61806	0.69628
MAXENT_RPART_NNET	0.58333	0.6281	0.70139	0.67014	0.64583	0.84028	0.65972	0.77778	0.86806	0.48148	0.77083	0.65625	0.8125	0.75694	0.61983	0.63889	0.63889	0.79339	0.76389	0.61806	0.69628
MAXENT_GBM_RF_GLM_GAMSTEP_EARTH_RPART_FDA_SVME	0.59028	0.6281	0.72222	0.74653	0.68056	0.80556	0.61806	0.71528	0.90278	0.50617	0.8125	0.72569	0.76389	0.5625	0.6281	0.67361	0.65972	0.76033	0.75694	0.66667	0.69627
MAXENT_GBM_RF_GAMSTEP_MGCV_EARTH_RPART_NNET_FDA_SVME	0.59722	0.61983	0.72222	0.75347	0.66667	0.80556	0.63889	0.72222	0.88194	0.50617	0.81944	0.73958	0.75	0.5625	0.63636	0.67361	0.65972	0.76033	0.75	0.65972	0.69627
MAXENT_GBM_GLM_GLMSTEP_GAM_GAMSTEP_RPART_SVME	0.61806	0.65289	0.67361	0.69792	0.6875	0.85417	0.63889	0.75694	0.88194	0.46914	0.79167	0.67708	0.82639	0.61111	0.61157	0.64583	0.63194	0.80992	0.74306	0.64583	0.69627
MAXENT_GBM_GAMSTEP_NNET_SVME	0.58333	0.6281	0.70139	0.69097	0.70139	0.8125	0.63194	0.77778	0.84722	0.49383	0.79167	0.66319	0.81944	0.64583	0.61983	0.66667	0.65972	0.80165	0.75	0.63889	0.69627
MAXENT_GBM_RF_GLM_EARTH_RPART_FDA_SVME	0.61111	0.66942	0.72222	0.74653	0.67361	0.80556	0.61806	0.72222	0.89583	0.49383	0.79861	0.72569	0.75	0.5625	0.6281	0.67361	0.65972	0.75207	0.75694	0.65972	0.69627
MAXENT_GAM_EARTH_RPART_NNET	0.57639	0.65289	0.64583	0.69792	0.67361	0.84722	0.63194	0.77778	0.90278	0.49383	0.75	0.67708	0.81944	0.69444	0.61157	0.64583	0.625	0.82645	0.74306	0.63194	0.69625
MAXENT_GLM_GAM_EARTH_RPART_NNET_SVME	0.59722	0.64463	0.63889	0.68403	0.68056	0.84722	0.625	0.77083	0.90278	0.49383	0.77083	0.69097	0.82639	0.65972	0.6281	0.65972	0.61111	0.81818	0.72917	0.64583	0.69625
MAXENT_GAM_GAMSTEP_MGCV_EARTH_RPART_NNET_SVME	0.59722	0.64463	0.65278	0.69097	0.6875	0.84722	0.63194	0.76389	0.91667	0.49383	0.75	0.68403	0.82639	0.65278	0.6281	0.64583	0.61111	0.81818	0.73611	0.64583	0.69625
MAXENT_GBM_GLMSTEP_GAM_GAMSTEP_RPART_NNET	0.59722	0.65289	0.67361	0.69097	0.66667	0.84722	0.63889	0.75694	0.86806	0.48148	0.77778	0.67708	0.82639	0.61806	0.6281	0.65278	0.63889	0.84298	0.73611	0.65278	0.69624
MAXENT_GBM_GLM_GAM_MGCV_EARTH_SVME	0.61806	0.66942	0.65972	0.68403	0.70833	0.80556	0.61806	0.73611	0.89583	0.50617	0.76389	0.67014	0.83333	0.61111	0.6281	0.67361	0.63194	0.80165	0.73611	0.67361	0.69624
MAXENT_GAM_MGCV_EARTH_RPART_FDA	0.61111	0.61983	0.70139	0.73264	0.66667	0.82639	0.63194	0.74306	0.94444	0.49383	0.75	0.69097	0.8125	0.59722	0.59504	0.68056	0.6875	0.7438	0.75	0.64583	0.69624
MAXENT_GBM_GLM_GAM_EARTH_RPART_FDA_SVME	0.60417	0.61983	0.70139	0.74653	0.68056	0.80556	0.61111	0.74306	0.90972	0.48148	0.77778	0.68403	0.81944	0.5625	0.61983	0.6875	0.6875	0.75207	0.75694	0.67361	0.69623
MAXENT_GLM_GAM_EARTH_RPART_NNET_FDA_SVME	0.59028	0.60331	0.6875	0.72569	0.66667	0.81944	0.625	0.75694	0.94444	0.48148	0.77083	0.69097	0.80556	0.60417	0.6281	0.69444	0.68056	0.76033	0.75	0.63889	0.69623
MAXENT_RF_GLM_GLMSTEP_EARTH_RPART_NNET_SVME_BIOCLIM	0.60417	0.66116	0.67361	0.70486	0.70139	0.8125	0.64583	0.74306	0.86111	0.51852	0.79861	0.69792	0.78472	0.63889	0.59504	0.58333	0.625	0.85124	0.74306	0.68056	0.69623
MAXENT_RF_GLM_EARTH_RPART_NNET_BIOCLIM	0.59722	0.63636	0.66667	0.69792	0.70139	0.81944	0.64583	0.74306	0.85417	0.51852	0.79167	0.69792	0.79167	0.65972	0.61157	0.58333	0.63889	0.8595	0.74306	0.66667	0.69623
MAXENT_GBM_RF_GLMSTEP_EARTH_RPART_NNET_SVME_BIOCLIM	0.58333	0.65289	0.6875	0.69792	0.70833	0.80556	0.67361	0.73611	0.85417	0.51852	0.79167	0.69792	0.78472	0.63889	0.60331	0.58333	0.63889	0.85124	0.75	0.66667	0.69623
MAXENT_RF_GLM_GLMSTEP_MGCV_EARTH_RPART_NNET_BIOCLIM	0.59722	0.66942	0.67361	0.69792	0.70139	0.8125	0.64583	0.74306	0.86111	0.51852	0.79167	0.71181	0.79167	0.63194	0.58678	0.59722	0.63194	0.85124	0.72222	0.6875	0.69623
MAXENT_RF_GLMSTEP_EARTH_RPART_NNET_FDA_SVME	0.59028	0.6281	0.72917	0.74653	0.66667	0.79861	0.64583	0.72222	0.90278	0.49383	0.80556	0.71875	0.74306	0.60417	0.61983	0.67361	0.67361	0.75207	0.74306	0.66667	0.69622
MAXENT_RF_GLMSTEP_GAMSTEP_EARTH_RPART_NNET_FDA_SVME	0.59028	0.61157	0.71528	0.75347	0.66667	0.8125	0.64583	0.71528	0.90972	0.49383	0.81944	0.71875	0.75	0.58333	0.6281	0.67361	0.65972	0.76033	0.75	0.66667	0.69622
MAXENT_GBM_RF_GLM_GLMSTEP_GAMSTEP_MGCV_EARTH_RPART_NNET_FDA	0.61111	0.61157	0.72222	0.73958	0.67361	0.81944	0.625	0.72917	0.90278	0.49383	0.80556	0.73264	0.76389	0.54861	0.6281	0.67361	0.65972	0.76033	0.73611	0.6875	0.69622
MAXENT_GBM_RF_GLM_GAM_GAMSTEP_MGCV_EARTH_RPART_FDA_SVME	0.625	0.6281	0.71528	0.73958	0.68056	0.8125	0.61806	0.72222	0.90972	0.49383	0.80556	0.71875	0.77083	0.55556	0.61157	0.67361	0.65972	0.76033	0.75	0.67361	0.69622
MAXENT_GBM_RF_GLM_GAM_MGCV_EARTH_RPART_NNET	0.59722	0.67769	0.66667	0.71181	0.6875	0.8125	0.63889	0.72917	0.90278	0.51852	0.77083	0.70486	0.77083	0.57639	0.63636	0.63889	0.64583	0.83471	0.72917	0.67361	0.69621
MAXENT_RF_GLMSTEP_GAMSTEP_SVME	0.61111	0.61983	0.73611	0.67708	0.6875	0.83333	0.63889	0.73611	0.84722	0.50617	0.80556	0.69097	0.77778	0.63889	0.58678	0.66667	0.65972	0.80165	0.74306	0.65972	0.69621
MAXENT_RF_GAM_EARTH_RPART_FDA_SVME	0.61111	0.64463	0.70833	0.74653	0.67361	0.80556	0.64583	0.71528	0.90278	0.50617	0.8125	0.71875	0.75694	0.58333	0.61157	0.65278	0.66667	0.75207	0.75	0.65972	0.69621
MAXENT_GBM_RF_GLMSTEP_GAM_EARTH_RPART_FDA_SVME	0.59722	0.61983	0.72917	0.75347	0.67361	0.8125	0.63889	0.71528	0.89583	0.50617	0.8125	0.71875	0.74306	0.5625	0.6281	0.65972	0.66667	0.76033	0.75694	0.67361	0.69621
MAXENT_GBM_RF_GAMSTEP_MGCV_EARTH_RPART_FDA_SVME	0.60417	0.6281	0.72917	0.75347	0.67361	0.80556	0.63889	0.71528	0.88194	0.50617	0.8125	0.73264	0.75	0.5625	0.6281	0.67361	0.65972	0.75207	0.75694	0.65972	0.69621
MAXENT_GBM_RF_GAM_GAMSTEP_MGCV_EARTH_RPART_NNET_FDA	0.59722	0.61983	0.71528	0.74653	0.67361	0.80556	0.64583	0.72222	0.90278	0.50617	0.79861	0.72569	0.77778	0.54861	0.6281	0.67361	0.65278	0.76033	0.75	0.67361	0.69621
MAXENT_GLM_GLMSTEP_EARTH_RPART_NNET	0.59722	0.64463	0.64583	0.68403	0.65972	0.84722	0.63889	0.77778	0.92361	0.49383	0.74306	0.69097	0.82639	0.68056	0.61983	0.65278	0.61111	0.81818	0.73611	0.63194	0.69618
MAXENT_GLM_GAMSTEP_MGCV_EARTH_RPART	0.625	0.66116	0.65278	0.68403	0.67361	0.84722	0.625	0.76389	0.92361	0.49383	0.73611	0.67708	0.82639	0.65278	0.60331	0.65278	0.625	0.81818	0.73611	0.64583	0.69618
MAXENT_GAMSTEP_RPART_NNET	0.57639	0.6281	0.70139	0.66319	0.65278	0.86111	0.65972	0.78472	0.85417	0.49383	0.76389	0.67014	0.81944	0.70139	0.6281	0.65278	0.625	0.82645	0.74306	0.61806	0.69618
MAXENT_GAM_EARTH_RPART_NNET_SVME	0.57639	0.64463	0.65278	0.69792	0.68056	0.83333	0.63194	0.77778	0.90278	0.49383	0.76389	0.67014	0.81944	0.69444	0.61157	0.64583	0.625	0.82645	0.74306	0.63194	0.69618
MAXENT_GLM_GLMSTEP_GAM_MGCV_EARTH_RPART_NNET_SVME	0.61111	0.65289	0.65278	0.69097	0.6875	0.84028	0.625	0.76389	0.91667	0.49383	0.76389	0.68403	0.81944	0.65972	0.61983	0.64583	0.61111	0.80992	0.72917	0.64583	0.69618
MAXENT_RF_GLMSTEP_GAM_EARTH_SVME	0.60417	0.64463	0.6875	0.69792	0.70833	0.80556	0.63194	0.72222	0.86806	0.51852	0.79167	0.71181	0.76389	0.63194	0.60331	0.65972	0.64583	0.80992	0.75	0.66667	0.69618
MAXENT_GBM_RF_GLM_GAM_GAMSTEP_RPART	0.61806	0.66116	0.70139	0.71181	0.6875	0.84028	0.63889	0.72222	0.85417	0.50617	0.79167	0.69097	0.77083	0.57639	0.60331	0.64583	0.65972	0.82645	0.74306	0.67361	0.69617
MAXENT_RF_GLM_GAMSTEP_RPART_NNET_SVME	0.61111	0.66116	0.68056	0.70486	0.68056	0.83333	0.63194	0.72917	0.85417	0.50617	0.83333	0.69097	0.77778	0.63194	0.61157	0.64583	0.63889	0.81818	0.74306	0.63889	0.69617
MAXENT_GBM_RF_GLM_GAM_GAMSTEP_RPART_SVME	0.61806	0.66116	0.70139	0.71181	0.69444	0.84028	0.63194	0.70833	0.85417	0.50617	0.80556	0.69097	0.77083	0.57639	0.61157	0.64583	0.65972	0.81818	0.74306	0.67361	0.69617
MAXENT_RF_GAM_GAMSTEP_MGCV_EARTH_RPART_FDA	0.61111	0.61983	0.70139	0.75347	0.67361	0.82639	0.63889	0.71528	0.90972	0.48148	0.80556	0.71875	0.76389	0.5625	0.60331	0.67361	0.65278	0.76033	0.75694	0.69444	0.69616
MAXENT_GBM_RF_GLM_GAMSTEP_MGCV_EARTH_RPART	0.61806	0.65289	0.68056	0.71181	0.69444	0.8125	0.63889	0.72222	0.90278	0.51852	0.77083	0.70486	0.76389	0.58333	0.61983	0.63889	0.64583	0.82645	0.74306	0.67361	0.69616
MAXENT_GBM_RF_GLM_GLMSTEP_GAMSTEP_EARTH_RPART_SVME	0.61111	0.64463	0.68056	0.71875	0.70139	0.81944	0.63194	0.72222	0.88889	0.51852	0.78472	0.69792	0.76389	0.58333	0.6281	0.63889	0.64583	0.82645	0.74306	0.67361	0.69616
MAXENT_GBM_RF_GLM_GAMSTEP_MGCV_EARTH_RPART_SVME	0.61806	0.64463	0.68056	0.71181	0.70139	0.81944	0.625	0.72222	0.90278	0.51852	0.77778	0.69792	0.76389	0.58333	0.63636	0.63889	0.64583	0.81818	0.74306	0.67361	0.69616
MAXENT_GBM_GLMSTEP_SVME	0.61806	0.63636	0.70833	0.69097	0.70833	0.81944	0.65972	0.77083	0.83333	0.49383	0.79167	0.66319	0.80556	0.65972	0.58678	0.66667	0.65972	0.7686	0.74306	0.63889	0.69615
MAXENT_GBM_RF_GLM_GLMSTEP_GAM_GAMSTEP_MGCV_EARTH_RPART_NNET_FDA	0.61806	0.60331	0.71528	0.73264	0.68056	0.8125	0.625	0.72917	0.90278	0.49383	0.80556	0.73264	0.75694	0.55556	0.6281	0.67361	0.65972	0.76033	0.74306	0.69444	0.69615
MAXENT_GBM_GAM_GAMSTEP_EARTH_RPART_NNET_FDA_SVME	0.58333	0.61983	0.69444	0.74653	0.6875	0.80556	0.63889	0.74306	0.90278	0.48148	0.79167	0.69097	0.79861	0.55556	0.63636	0.66667	0.68056	0.7686	0.75	0.68056	0.69615
MAXENT_GBM_RF_GAM_MGCV_EARTH_RPART_NNET	0.59722	0.66116	0.68056	0.71875	0.68056	0.81944	0.65278	0.72917	0.88889	0.51852	0.75694	0.71181	0.77083	0.58333	0.63636	0.63194	0.65278	0.84298	0.72917	0.65972	0.69615
MAXENT_RF_GLM_MGCV_EARTH_RPART_FDA_SVME	0.61806	0.64463	0.70833	0.74653	0.67361	0.80556	0.61806	0.71528	0.91667	0.50617	0.8125	0.71875	0.75694	0.57639	0.60331	0.67361	0.66667	0.75207	0.75	0.65972	0.69614
MAXENT_GBM_RF_GAM_EARTH_RPART_FDA_SVME	0.60417	0.64463	0.72222	0.74653	0.67361	0.8125	0.63889	0.71528	0.89583	0.49383	0.79861	0.72569	0.75	0.56944	0.6281	0.65278	0.67361	0.76033	0.75694	0.65972	0.69614
MAXENT_GBM_RF_GAMSTEP_MGCV	0.60417	0.63636	0.72222	0.71181	0.69444	0.82639	0.64583	0.72917	0.84722	0.50617	0.78472	0.69792	0.77778	0.58333	0.60331	0.65972	0.66667	0.80165	0.74306	0.68056	0.69612
MAXENT_GBM_RF_GAM_MGCV_EARTH_RPART_NNET_FDA_SVME	0.59722	0.63636	0.71528	0.75347	0.66667	0.80556	0.63889	0.72222	0.89583	0.50617	0.79861	0.72569	0.75	0.5625	0.63636	0.67361	0.65972	0.7686	0.75	0.65972	0.69612
MAXENT_GBM_GAM_GAMSTEP_EARTH_NNET_SVME	0.60417	0.64463	0.66667	0.69792	0.70833	0.80556	0.63889	0.74306	0.88889	0.49383	0.76389	0.69097	0.82639	0.61806	0.6281	0.65278	0.63194	0.80165	0.74306	0.67361	0.69612
MAXENT_GLM_GLMSTEP_GAMSTEP_EARTH_RPART_SVME	0.61806	0.65289	0.65972	0.68403	0.67361	0.85417	0.625	0.75694	0.91667	0.49383	0.75	0.67708	0.82639	0.65278	0.61157	0.65278	0.61806	0.80992	0.73611	0.65278	0.69612
MAXENT_GLM_GAM_GAMSTEP_MGCV_EARTH_RPART	0.61806	0.65289	0.64583	0.69097	0.68056	0.85417	0.61806	0.75694	0.90278	0.49383	0.74306	0.67708	0.84028	0.65972	0.60331	0.65278	0.63194	0.81818	0.73611	0.64583	0.69612
MAXENT_GBM_GLMSTEP_GAM_MGCV_RPART_NNET_SVME	0.61111	0.65289	0.67361	0.69097	0.66667	0.84722	0.63194	0.76389	0.875	0.49383	0.80556	0.67014	0.82639	0.625	0.61157	0.64583	0.64583	0.80992	0.72917	0.64583	0.69612
MAXENT_EARTH_RPART_FDA	0.625	0.60331	0.71528	0.75347	0.64583	0.81944	0.63194	0.75694	0.9375	0.48148	0.75694	0.68403	0.8125	0.61111	0.58678	0.66667	0.70139	0.7438	0.74306	0.64583	0.69612
MAXENT_RF_GAM_GAMSTEP_MGCV_EARTH	0.625	0.65289	0.68056	0.69792	0.70139	0.8125	0.64583	0.71528	0.88194	0.51852	0.76389	0.71875	0.77083	0.61806	0.59504	0.65972	0.63194	0.80165	0.75	0.68056	0.69611
MAXENT_GBM_GAM_GAMSTEP_MGCV_EARTH_RPART_FDA	0.60417	0.59504	0.70139	0.74653	0.68056	0.82639	0.64583	0.74306	0.90278	0.46914	0.75694	0.68403	0.82639	0.55556	0.61157	0.6875	0.68056	0.76033	0.75694	0.6875	0.69611
MAXENT_RF_GLMSTEP_GAMSTEP_MGCV_RPART_SVME_BIOCLIM	0.61111	0.66116	0.70139	0.67014	0.71528	0.83333	0.67361	0.72917	0.84028	0.50617	0.8125	0.69097	0.78472	0.625	0.56198	0.59722	0.63889	0.8595	0.74306	0.66667	0.69611
MAXENT_GAM_EARTH_RPART_FDA_SVME	0.61111	0.61157	0.70833	0.73264	0.67361	0.81944	0.63194	0.75	0.94444	0.49383	0.77083	0.69097	0.8125	0.61111	0.59504	0.65972	0.6875	0.73554	0.75	0.63194	0.6961
MAXENT_MGCV_EARTH_RPART_NNET_FDA_SVME	0.61111	0.59504	0.70833	0.73264	0.63194	0.80556	0.63889	0.75694	0.94444	0.49383	0.78472	0.69792	0.8125	0.61111	0.61983	0.6875	0.68056	0.72727	0.75	0.63194	0.6961
MAXENT_RF_GLMSTEP_GAM_EARTH_RPART_FDA	0.60417	0.6281	0.72222	0.74653	0.67361	0.80556	0.64583	0.72222	0.90972	0.48148	0.81944	0.71875	0.75694	0.57639	0.59504	0.65972	0.66667	0.75207	0.75	0.6875	0.6961
MAXENT_GBM_GLMSTEP_GAM_MGCV_EARTH_RPART_FDA	0.61111	0.61983	0.71528	0.74653	0.67361	0.79861	0.63889	0.74306	0.90278	0.48148	0.75694	0.69097	0.81944	0.54861	0.60331	0.68056	0.6875	0.75207	0.75694	0.69444	0.6961
MAXENT_GBM_RF_GAMSTEP_EARTH_RPART_NNET_BIOCLIM	0.59028	0.6281	0.69444	0.69792	0.70139	0.80556	0.68056	0.73611	0.85417	0.51852	0.78472	0.69792	0.79861	0.61806	0.61157	0.58333	0.63194	0.85124	0.75694	0.68056	0.6961
MAXENT_RF_GLM_GLMSTEP_GAM_MGCV_EARTH_RPART_NNET	0.60417	0.65289	0.66667	0.71181	0.6875	0.81944	0.625	0.74306	0.89583	0.51852	0.79167	0.70486	0.75694	0.625	0.61983	0.63889	0.625	0.81818	0.72917	0.6875	0.6961
MAXENT_GBM_RF_GAMSTEP_EARTH_RPART_FDA_SVME	0.60417	0.63636	0.73611	0.75347	0.67361	0.8125	0.63889	0.71528	0.88889	0.48148	0.80556	0.73264	0.75	0.57639	0.6281	0.65972	0.65972	0.75207	0.75694	0.65972	0.69608
MAXENT_GBM_GLM_MGCV_EARTH_RPART_NNET_FDA	0.60417	0.6281	0.6875	0.73958	0.66667	0.80556	0.625	0.75	0.91667	0.48148	0.76389	0.69097	0.80556	0.56944	0.6281	0.6875	0.6875	0.76033	0.75	0.67361	0.69608
MAXENT_GBM_RF_GLM_GLMSTEP_EARTH_RPART_NNET	0.59722	0.66116	0.68056	0.71181	0.6875	0.82639	0.63889	0.72917	0.88194	0.51852	0.76389	0.71181	0.75694	0.60417	0.6281	0.63889	0.65278	0.84298	0.72917	0.65972	0.69608
MAXENT_GBM_RF_GLM_GLMSTEP_GAM_EARTH_RPART_NNET	0.59028	0.66116	0.68056	0.71875	0.6875	0.81944	0.63889	0.72917	0.90278	0.51852	0.77083	0.70486	0.76389	0.58333	0.63636	0.63889	0.63889	0.83471	0.72917	0.67361	0.69608
MAXENT_GBM_RF_MGCV_RPART_NNET_FDA_SVME	0.60417	0.6281	0.76389	0.74653	0.65278	0.8125	0.63889	0.71528	0.875	0.50617	0.82639	0.71181	0.76389	0.56944	0.61983	0.66667	0.66667	0.7438	0.75	0.65972	0.69608
MAXENT_GBM_RF_MGCV_EARTH_RPART_NNET_FDA	0.59722	0.6281	0.72917	0.75347	0.65972	0.8125	0.64583	0.72917	0.88194	0.49383	0.79167	0.73264	0.75	0.57639	0.6281	0.67361	0.65972	0.7686	0.75	0.65972	0.69607
MAXENT_RF_GAM_GAMSTEP_EARTH_RPART_NNET_FDA_SVME	0.58333	0.61983	0.70139	0.75347	0.66667	0.81944	0.63889	0.71528	0.90278	0.49383	0.82639	0.73264	0.76389	0.56944	0.63636	0.65972	0.65278	0.7686	0.75	0.66667	0.69607
MAXENT_EARTH_RPART_BIOCLIM	0.60417	0.61983	0.63889	0.67708	0.70833	0.83333	0.69444	0.77778	0.85417	0.49383	0.75694	0.65625	0.80556	0.71528	0.58678	0.59722	0.625	0.8595	0.77083	0.64583	0.69605
MAXENT_GLM_GAMSTEP_RPART_SVME	0.61111	0.65289	0.6875	0.65625	0.66667	0.85417	0.64583	0.77083	0.875	0.49383	0.77083	0.66319	0.82639	0.68056	0.59504	0.66667	0.625	0.81818	0.73611	0.625	0.69605
MAXENT_GAMSTEP_RPART_NNET_SVME	0.57639	0.6281	0.70833	0.66319	0.65972	0.86111	0.65278	0.78472	0.85417	0.49383	0.77083	0.67014	0.81944	0.70139	0.61983	0.65278	0.625	0.81818	0.74306	0.61806	0.69605
MAXENT_GBM_GAM_GAMSTEP_MGCV_EARTH	0.61806	0.65289	0.66667	0.69097	0.70139	0.8125	0.63889	0.74306	0.88889	0.49383	0.74306	0.69097	0.83333	0.60417	0.61157	0.66667	0.63194	0.80165	0.74306	0.6875	0.69605
MAXENT_GBM_GAM_GAMSTEP_EARTH_SVME	0.61111	0.63636	0.66667	0.69097	0.70833	0.8125	0.63889	0.74306	0.88194	0.49383	0.75694	0.68403	0.83333	0.61806	0.61983	0.65278	0.63889	0.80992	0.75	0.67361	0.69605
MAXENT_RF_GLM_GLMSTEP_GAM_GAMSTEP_RPART_SVME	0.61111	0.66116	0.70139	0.69792	0.6875	0.85417	0.63194	0.74306	0.875	0.49383	0.82639	0.67708	0.77083	0.61111	0.59504	0.63889	0.63194	0.80992	0.74306	0.65972	0.69605
MAXENT_GBM_RF_GLMSTEP_EARTH_SVME	0.59028	0.6281	0.70833	0.69792	0.69444	0.82639	0.64583	0.72917	0.85417	0.51852	0.78472	0.71875	0.75	0.61806	0.60331	0.66667	0.65278	0.80992	0.75694	0.66667	0.69605
MAXENT_RF_MGCV_RPART_NNET_SVME_BIOCLIM	0.58333	0.64463	0.70139	0.67708	0.70139	0.82639	0.67361	0.73611	0.84722	0.50617	0.81944	0.68403	0.79167	0.65972	0.57851	0.59028	0.65278	0.85124	0.75	0.64583	0.69604
MAXENT_RF_GLM_GLMSTEP_GAMSTEP_RPART_NNET_SVME	0.61111	0.64463	0.6875	0.69792	0.68056	0.83333	0.63194	0.74306	0.85417	0.50617	0.82639	0.69097	0.77083	0.63194	0.61157	0.64583	0.63889	0.81818	0.73611	0.65972	0.69604
MAXENT_GBM_RF_GLM_GLMSTEP_GAMSTEP_MGCV_RPART_NNET	0.61806	0.65289	0.68056	0.71181	0.6875	0.83333	0.63889	0.75	0.875	0.50617	0.78472	0.70486	0.77083	0.56944	0.61157	0.63889	0.64583	0.80992	0.73611	0.69444	0.69604
MAXENT_GLM_GLMSTEP_EARTH_RPART_FDA_SVME	0.61111	0.6281	0.70833	0.73264	0.65972	0.82639	0.61806	0.75694	0.94444	0.48148	0.76389	0.68403	0.79861	0.60417	0.60331	0.68056	0.6875	0.73554	0.75	0.64583	0.69603
MAXENT_RF_GAM_GAMSTEP_EARTH_RPART_BIOCLIM	0.58333	0.64463	0.6875	0.69792	0.70833	0.8125	0.67361	0.72917	0.86111	0.51852	0.78472	0.69792	0.78472	0.63889	0.58678	0.59028	0.63194	0.85124	0.75694	0.68056	0.69603
MAXENT_GBM_RF_GLM_GLMSTEP_GAMSTEP_MGCV_EARTH_RPART_SVME	0.61806	0.65289	0.6875	0.71875	0.70139	0.8125	0.625	0.72917	0.88889	0.51852	0.79167	0.70486	0.75694	0.57639	0.6281	0.63889	0.65278	0.80165	0.74306	0.67361	0.69603
MAXENT_GBM_RF_GLM_GAMSTEP_MGCV_RPART_NNET	0.61111	0.66942	0.6875	0.71181	0.67361	0.81944	0.63889	0.74306	0.86111	0.50617	0.78472	0.71181	0.77083	0.57639	0.6281	0.64583	0.65278	0.81818	0.72917	0.68056	0.69602
MAXENT_GAM_GAMSTEP_EARTH_RPART_NNET_FDA	0.58333	0.58678	0.69444	0.73958	0.65972	0.81944	0.63889	0.75	0.94444	0.49383	0.75694	0.69792	0.82639	0.59722	0.61983	0.6875	0.66667	0.7686	0.75	0.63889	0.69602
MAXENT_GBM_GLM_GAMSTEP_MGCV_EARTH_RPART_NNET_FDA_SVME	0.59028	0.61157	0.6875	0.73958	0.6875	0.81944	0.61806	0.75	0.91667	0.48148	0.78472	0.69097	0.8125	0.5625	0.63636	0.6875	0.67361	0.76033	0.73611	0.67361	0.69602
MAXENT_RF_GLM_MGCV_EARTH_RPART_NNET_SVME_BIOCLIM	0.60417	0.66116	0.67361	0.69792	0.70139	0.8125	0.64583	0.75694	0.85417	0.51852	0.79861	0.69792	0.78472	0.63889	0.61157	0.58333	0.625	0.85124	0.72917	0.67361	0.69601
MAXENT_RF_GLM_GLMSTEP_GAM_GAMSTEP_EARTH_RPART_NNET_FDA	0.60417	0.60331	0.70139	0.74653	0.66667	0.83333	0.61806	0.72222	0.90972	0.50617	0.79861	0.72569	0.76389	0.5625	0.61157	0.67361	0.65972	0.7686	0.74306	0.70139	0.69601
MAXENT_GBM_RF_GLMSTEP_GAM_GAMSTEP_EARTH_RPART_NNET_FDA	0.59028	0.61157	0.72222	0.74653	0.67361	0.8125	0.64583	0.71528	0.89583	0.49383	0.80556	0.72569	0.76389	0.54861	0.63636	0.67361	0.65972	0.7686	0.75	0.68056	0.696
MAXENT_GBM_RF_GLMSTEP_GAMSTEP_EARTH_RPART_NNET_FDA_SVME	0.59722	0.61983	0.72917	0.75347	0.66667	0.80556	0.63889	0.70833	0.88194	0.50617	0.81944	0.72569	0.75	0.56944	0.63636	0.67361	0.65278	0.7686	0.75	0.66667	0.69599
MAXENT_GLM_MGCV_RPART_SVME	0.625	0.65289	0.69444	0.64931	0.66667	0.86806	0.64583	0.77778	0.86806	0.49383	0.76389	0.67014	0.81944	0.67361	0.58678	0.65972	0.625	0.81818	0.73611	0.625	0.69599
MAXENT_GLM_GAM_GAMSTEP_EARTH_RPART	0.60417	0.63636	0.64583	0.68403	0.68056	0.86111	0.63194	0.75694	0.90278	0.49383	0.75694	0.67708	0.84028	0.65972	0.60331	0.65278	0.61806	0.81818	0.74306	0.65278	0.69599
MAXENT_GLMSTEP_GAMSTEP_RPART_NNET	0.58333	0.64463	0.68056	0.66319	0.66667	0.85417	0.65972	0.77778	0.86806	0.48148	0.77083	0.67014	0.81944	0.68056	0.61983	0.65278	0.625	0.82645	0.74306	0.63194	0.69598
MAXENT_GBM_RF_RPART_SVME_BIOCLIM	0.59028	0.64463	0.71528	0.69097	0.70833	0.83333	0.67361	0.72222	0.81944	0.50617	0.79167	0.69097	0.79167	0.63194	0.57851	0.58333	0.67361	0.84298	0.76389	0.66667	0.69598
MAXENT_GBM_GLMSTEP_GAM_MGCV_EARTH_SVME	0.625	0.66116	0.67361	0.68403	0.70139	0.79167	0.63889	0.74306	0.88889	0.50617	0.77778	0.67014	0.82639	0.60417	0.60331	0.67361	0.63889	0.80165	0.73611	0.67361	0.69598
MAXENT_RF_GLM_GLMSTEP_MGCV_RPART_NNET_SVME	0.61111	0.64463	0.69444	0.70486	0.68056	0.83333	0.63194	0.75	0.86806	0.50617	0.82639	0.69097	0.77083	0.63194	0.60331	0.63889	0.63194	0.81818	0.72917	0.65278	0.69598
MAXENT_RF_GLMSTEP_GAM_GAMSTEP_MGCV_RPART_NNET_SVME	0.61111	0.64463	0.6875	0.70486	0.6875	0.84028	0.63889	0.75	0.86806	0.50617	0.81944	0.69792	0.77083	0.61111	0.60331	0.63889	0.625	0.81818	0.73611	0.65972	0.69598
MAXENT_GAMSTEP_EARTH_RPART_FDA_SVME	0.61111	0.57851	0.71528	0.73264	0.65972	0.82639	0.63194	0.75	0.94444	0.49383	0.76389	0.69097	0.80556	0.61111	0.61157	0.68056	0.68056	0.73554	0.75	0.64583	0.69597
MAXENT_GLM_GAM_MGCV_EARTH_RPART_NNET_SVME	0.61111	0.65289	0.63194	0.69097	0.67361	0.85417	0.625	0.77083	0.90972	0.49383	0.76389	0.69097	0.82639	0.65278	0.6281	0.64583	0.61111	0.81818	0.72917	0.63889	0.69597
MAXENT_GLM_MGCV_EARTH_RPART_FDA_SVME	0.61806	0.6281	0.70139	0.73264	0.65972	0.82639	0.61806	0.74306	0.95139	0.48148	0.76389	0.68403	0.8125	0.59722	0.61157	0.69444	0.6875	0.71901	0.75	0.63889	0.69597
MAXENT_GBM_RF_GLM_GLMSTEP_GAMSTEP_MGCV_EARTH_RPART	0.61806	0.65289	0.6875	0.71875	0.70139	0.8125	0.63194	0.72917	0.88889	0.51852	0.77778	0.70486	0.77083	0.57639	0.61157	0.63889	0.65278	0.80992	0.74306	0.67361	0.69596
MAXENT_GBM_GLMSTEP_MGCV_EARTH_RPART_FDA	0.61111	0.6281	0.72917	0.73958	0.65278	0.80556	0.63889	0.72917	0.90972	0.46914	0.77083	0.69097	0.80556	0.57639	0.61983	0.68056	0.69444	0.7438	0.75	0.67361	0.69596
MAXENT_GBM_RF_GLM_RPART_BIOCLIM	0.59722	0.66116	0.69444	0.69097	0.70139	0.83333	0.65972	0.72222	0.83333	0.50617	0.80556	0.69792	0.79861	0.59722	0.58678	0.59722	0.65972	0.8595	0.75694	0.65972	0.69596
MAXENT_GBM_GLMSTEP_EARTH_RPART_BIOCLIM	0.58333	0.66942	0.64583	0.70486	0.72222	0.82639	0.6875	0.75694	0.85417	0.50617	0.77083	0.65625	0.79861	0.65278	0.58678	0.58333	0.64583	0.85124	0.76389	0.65278	0.69596
MAXENT_GBM_MGCV_EARTH_RPART_BIOCLIM	0.59028	0.66116	0.64583	0.70486	0.71528	0.82639	0.68056	0.75694	0.84722	0.50617	0.77083	0.65625	0.80556	0.66667	0.59504	0.58333	0.65278	0.85124	0.75	0.65278	0.69596
MAXENT_GBM_MGCV_EARTH_RPART_SVME_BIOCLIM	0.59028	0.66116	0.65278	0.70486	0.70833	0.82639	0.67361	0.75694	0.84722	0.50617	0.78472	0.65625	0.80556	0.66667	0.59504	0.58333	0.65278	0.85124	0.75	0.64583	0.69596
MAXENT_GBM_RF_GLM_GAM_GAMSTEP_MGCV_RPART_NNET	0.61111	0.66116	0.68056	0.71181	0.67361	0.83333	0.63889	0.72917	0.875	0.50617	0.79167	0.70486	0.77778	0.57639	0.6281	0.64583	0.63889	0.81818	0.74306	0.67361	0.69596
MAXENT_RF_MGCV_RPART_NNET_FDA_SVME	0.60417	0.61983	0.74306	0.73958	0.64583	0.81944	0.63889	0.72222	0.89583	0.49383	0.85417	0.71181	0.75694	0.59028	0.60331	0.66667	0.67361	0.7438	0.75	0.64583	0.69596
MAXENT_RF_GAMSTEP_MGCV_EARTH_RPART_FDA_SVME	0.61806	0.60331	0.70833	0.75347	0.67361	0.8125	0.63889	0.71528	0.90972	0.49383	0.81944	0.72569	0.75694	0.57639	0.61157	0.67361	0.66667	0.75207	0.75	0.65972	0.69596
MAXENT_RF_GLM_GLMSTEP_MGCV_EARTH_RPART_BIOCLIM	0.59722	0.68595	0.68056	0.69792	0.72222	0.8125	0.64583	0.74306	0.84722	0.51852	0.78472	0.69792	0.79167	0.625	0.57851	0.59028	0.63194	0.85124	0.73611	0.68056	0.69595
MAXENT_GBM_RF_GLMSTEP_GAM_EARTH_RPART_NNET_SVME	0.59722	0.63636	0.68056	0.71875	0.69444	0.82639	0.64583	0.72222	0.88889	0.51852	0.77083	0.70486	0.75694	0.59028	0.63636	0.63889	0.65278	0.84298	0.73611	0.65972	0.69595
MAXENT_GBM_RF_GLMSTEP_GAM_GAMSTEP_EARTH_RPART_NNET_SVME	0.59028	0.63636	0.6875	0.72569	0.69444	0.8125	0.64583	0.72222	0.88194	0.51852	0.79167	0.70486	0.75694	0.57639	0.64463	0.63889	0.64583	0.83471	0.73611	0.67361	0.69595
MAXENT_RF_GLM_GAM_MGCV_EARTH_RPART_NNET_FDA	0.61111	0.61983	0.69444	0.73958	0.66667	0.81944	0.625	0.72222	0.91667	0.49383	0.80556	0.71875	0.76389	0.5625	0.6281	0.67361	0.65278	0.76033	0.75	0.69444	0.69594
MAXENT_RF_GLM_GAMSTEP_MGCV_EARTH_RPART_NNET_FDA_SVME	0.59722	0.6281	0.70139	0.74653	0.66667	0.81944	0.625	0.72222	0.91667	0.49383	0.81944	0.72569	0.75694	0.56944	0.6281	0.67361	0.65278	0.75207	0.74306	0.68056	0.69594
MAXENT_GBM_RF_GLMSTEP_GAM_EARTH_RPART_FDA	0.59722	0.63636	0.72222	0.75347	0.67361	0.79861	0.64583	0.71528	0.89583	0.50617	0.80556	0.71875	0.75694	0.5625	0.61983	0.65972	0.66667	0.76033	0.75694	0.66667	0.69593
MAXENT_GBM_RF_GLMSTEP_EARTH_RPART_NNET_FDA_SVME	0.59028	0.6281	0.72917	0.75347	0.66667	0.8125	0.63889	0.72222	0.88194	0.50617	0.79861	0.72569	0.73611	0.57639	0.6281	0.67361	0.6875	0.76033	0.74306	0.65972	0.69593
MAXENT_GBM_GLM_GLMSTEP_MGCV_RPART_NNET_SVME	0.61806	0.65289	0.67361	0.69097	0.66667	0.85417	0.625	0.77083	0.875	0.46914	0.80556	0.68403	0.82639	0.625	0.61157	0.64583	0.63889	0.80992	0.72917	0.64583	0.69593
MAXENT_GLMSTEP_GAM_GAMSTEP_EARTH_RPART	0.60417	0.6281	0.66667	0.69097	0.6875	0.85417	0.64583	0.75694	0.89583	0.49383	0.75694	0.67708	0.82639	0.65278	0.59504	0.65278	0.61806	0.82645	0.73611	0.65278	0.69592
MAXENT_RF_GLMSTEP_GAM_GAMSTEP_EARTH	0.61111	0.61157	0.6875	0.69792	0.70139	0.8125	0.64583	0.71528	0.875	0.51852	0.77083	0.71875	0.77083	0.61806	0.59504	0.66667	0.63889	0.81818	0.75	0.69444	0.69592
MAXENT_RF_GAM	0.61111	0.66942	0.71528	0.67014	0.69444	0.83333	0.64583	0.74306	0.84722	0.50617	0.78472	0.68403	0.77778	0.64583	0.57851	0.64583	0.65972	0.80992	0.74306	0.65278	0.69591
MAXENT_GBM_RF_GLM_GLMSTEP_GAMSTEP_MGCV_RPART	0.61806	0.64463	0.69444	0.70486	0.70139	0.83333	0.63889	0.74306	0.875	0.50617	0.78472	0.69792	0.77083	0.57639	0.60331	0.63889	0.64583	0.80992	0.74306	0.6875	0.69591
MAXENT_GLM_GAM_MGCV_EARTH_RPART	0.625	0.66116	0.64583	0.69097	0.67361	0.84722	0.625	0.75694	0.90278	0.49383	0.75	0.68403	0.82639	0.65278	0.61157	0.65278	0.625	0.81818	0.72917	0.64583	0.6959
MAXENT_GLM_GAMSTEP_RPART_NNET_SVME	0.59028	0.64463	0.67361	0.64931	0.66667	0.85417	0.64583	0.77083	0.86806	0.49383	0.77778	0.67014	0.82639	0.68056	0.61983	0.65972	0.61806	0.82645	0.74306	0.63889	0.6959
MAXENT_GLMSTEP_GAM_GAMSTEP_EARTH_RPART_NNET	0.59722	0.63636	0.65278	0.69097	0.67361	0.84722	0.63194	0.76389	0.91667	0.49383	0.75	0.69097	0.82639	0.65278	0.6281	0.64583	0.61111	0.82645	0.73611	0.64583	0.6959
MAXENT_GBM_GLM_GLMSTEP_GAM_MGCV_EARTH_RPART	0.61806	0.66942	0.65278	0.71181	0.70139	0.83333	0.625	0.75	0.88889	0.49383	0.75694	0.67014	0.80556	0.61806	0.60331	0.64583	0.64583	0.81818	0.74306	0.66667	0.6959
MAXENT_RF_GAM_EARTH_SVME	0.60417	0.66116	0.6875	0.68403	0.71528	0.80556	0.63889	0.72917	0.86111	0.51852	0.78472	0.70486	0.77778	0.64583	0.59504	0.64583	0.64583	0.80992	0.75	0.65278	0.6959
MAXENT_GBM_RF_GLM_RPART_NNET	0.60417	0.66942	0.70139	0.70486	0.66667	0.84028	0.63889	0.72917	0.85417	0.50617	0.77778	0.69792	0.77083	0.61806	0.60331	0.63889	0.67361	0.82645	0.72917	0.66667	0.69589
MAXENT_GBM_RF_GAMSTEP_RPART_NNET_BIOCLIM	0.59028	0.63636	0.70833	0.68403	0.70139	0.81944	0.68056	0.71528	0.84028	0.50617	0.79861	0.69792	0.79167	0.61111	0.60331	0.59722	0.65278	0.8595	0.75694	0.66667	0.69589
MAXENT_RF_GLMSTEP_GAM_RPART_NNET_BIOCLIM	0.57639	0.65289	0.69444	0.67708	0.69444	0.81944	0.67361	0.73611	0.85417	0.50617	0.8125	0.69097	0.79167	0.64583	0.58678	0.59722	0.64583	0.8595	0.75	0.65278	0.69589
MAXENT_GBM_RF_GLMSTEP_GAM_RPART_NNET_BIOCLIM	0.59028	0.66116	0.70833	0.69097	0.70139	0.81944	0.68056	0.72917	0.84722	0.50617	0.79861	0.69792	0.78472	0.59722	0.58678	0.59722	0.64583	0.85124	0.75	0.67361	0.69589
MAXENT_GBM_RF_GLMSTEP_GAM_GAMSTEP_RPART_NNET_SVME	0.59028	0.63636	0.70139	0.71875	0.69444	0.83333	0.64583	0.71528	0.85417	0.50617	0.79861	0.69097	0.76389	0.58333	0.63636	0.64583	0.65972	0.82645	0.73611	0.68056	0.69589
MAXENT_RF_GAM_GAMSTEP_MGCV_EARTH_RPART_BIOCLIM	0.59722	0.64463	0.68056	0.69792	0.70833	0.81944	0.66667	0.72917	0.86111	0.51852	0.78472	0.69792	0.78472	0.61806	0.61157	0.59722	0.63194	0.85124	0.73611	0.68056	0.69588
MAXENT_GBM_RF_GLM_GLMSTEP_GAM_GAMSTEP_EARTH_RPART_NNET_FDA	0.60417	0.61157	0.70833	0.73958	0.67361	0.81944	0.625	0.72222	0.90972	0.49383	0.80556	0.73264	0.76389	0.54861	0.6281	0.67361	0.65972	0.76033	0.75	0.6875	0.69587
MAXENT_GBM_RF_GLMSTEP_GAM_GAMSTEP_MGCV_EARTH_RPART_FDA_SVME	0.59722	0.6281	0.72917	0.73958	0.68056	0.8125	0.63889	0.71528	0.88889	0.49383	0.82639	0.72569	0.76389	0.54861	0.61157	0.66667	0.65972	0.76033	0.75	0.68056	0.69587
MAXENT_GBM_RF_GLMSTEP_GAM_GAMSTEP_MGCV_EARTH_RPART_NNET_FDA_SVME	0.59722	0.61157	0.72222	0.73958	0.67361	0.81944	0.63889	0.72222	0.90278	0.49383	0.81944	0.73264	0.75694	0.54861	0.6281	0.67361	0.65972	0.76033	0.74306	0.67361	0.69587
MAXENT_GLMSTEP_RPART	0.61806	0.64463	0.6875	0.67708	0.66667	0.84028	0.65278	0.78472	0.85417	0.48148	0.77083	0.65625	0.8125	0.70833	0.59504	0.65278	0.64583	0.79339	0.75	0.625	0.69587
MAXENT_GBM_RF_GLM_GAM_EARTH_RPART_NNET	0.59028	0.66942	0.67361	0.71181	0.6875	0.81944	0.63889	0.72222	0.88889	0.51852	0.77083	0.71181	0.77083	0.58333	0.63636	0.63889	0.64583	0.84298	0.72917	0.66667	0.69586
MAXENT_GBM_RF_GAMSTEP_MGCV_EARTH_RPART_FDA	0.60417	0.6281	0.73611	0.75347	0.66667	0.80556	0.64583	0.71528	0.88194	0.50617	0.80556	0.72569	0.75	0.5625	0.6281	0.67361	0.65972	0.75207	0.75694	0.65972	0.69586
MAXENT_RF_GLM_EARTH_RPART_NNET_FDA_SVME	0.59028	0.61983	0.70139	0.74653	0.65972	0.80556	0.625	0.73611	0.90972	0.50617	0.80556	0.72569	0.75694	0.59028	0.6281	0.67361	0.66667	0.76033	0.75	0.65972	0.69586
MAXENT_GBM_GLM_GLMSTEP_MGCV_RPART_NNET	0.61806	0.65289	0.67361	0.68403	0.66667	0.85417	0.64583	0.77083	0.875	0.46914	0.78472	0.68403	0.82639	0.63194	0.60331	0.64583	0.64583	0.80992	0.72917	0.64583	0.69586
MAXENT_GBM_GLM_GLMSTEP_GAMSTEP_MGCV_RPART_SVME	0.63194	0.64463	0.68056	0.69097	0.6875	0.83333	0.63194	0.76389	0.875	0.46914	0.79167	0.67708	0.81944	0.61806	0.61157	0.65278	0.63889	0.80992	0.74306	0.64583	0.69586
MAXENT_GBM_RF_GLM_GLMSTEP_MGCV_EARTH_RPART_NNET_FDA_SVME	0.60417	0.63636	0.72222	0.74653	0.67361	0.79861	0.61806	0.72222	0.90278	0.49383	0.79167	0.72569	0.75694	0.5625	0.63636	0.67361	0.65972	0.7686	0.75	0.67361	0.69585
MAXENT_GBM_GAMSTEP	0.59722	0.64463	0.70833	0.69792	0.69444	0.82639	0.66667	0.77083	0.84028	0.49383	0.75694	0.65625	0.8125	0.63889	0.59504	0.67361	0.65972	0.80165	0.74306	0.63889	0.69585
MAXENT_GBM_RF_GAM_MGCV_EARTH_RPART_NNET_FDA	0.59722	0.63636	0.71528	0.75347	0.65972	0.80556	0.64583	0.72222	0.90278	0.49383	0.79167	0.73264	0.75694	0.5625	0.63636	0.67361	0.65278	0.7686	0.75	0.65972	0.69585
MAXENT_GBM_GLMSTEP_GAM_GAMSTEP_MGCV_RPART_SVME	0.625	0.64463	0.6875	0.69097	0.6875	0.84722	0.625	0.75	0.875	0.48148	0.79167	0.67708	0.82639	0.61111	0.61157	0.64583	0.63194	0.81818	0.74306	0.64583	0.69585
MAXENT_GLM_GLMSTEP_GAM_GAMSTEP_EARTH_RPART_SVME	0.61806	0.64463	0.65972	0.69097	0.6875	0.85417	0.61806	0.74306	0.89583	0.48148	0.75694	0.67014	0.83333	0.65972	0.61157	0.65278	0.625	0.81818	0.75	0.64583	0.69585
MAXENT_GBM_RF_GLMSTEP_MGCV_NNET	0.59028	0.63636	0.70833	0.69792	0.69444	0.82639	0.64583	0.73611	0.84722	0.50617	0.78472	0.69097	0.77778	0.60417	0.61157	0.67361	0.66667	0.80165	0.73611	0.68056	0.69584
MAXENT_GBM_GAM_EARTH	0.61806	0.66942	0.66667	0.67708	0.70139	0.81944	0.64583	0.74306	0.88194	0.49383	0.72222	0.67014	0.81944	0.63889	0.59504	0.66667	0.64583	0.81818	0.75	0.67361	0.69584
MAXENT_GBM_GLM_GAM_GAMSTEP_RPART	0.61806	0.66116	0.67361	0.69097	0.67361	0.85417	0.64583	0.75694	0.86806	0.49383	0.75694	0.67014	0.84028	0.63194	0.60331	0.65278	0.625	0.81818	0.73611	0.64583	0.69584
MAXENT_GBM_RF_MGCV_EARTH_SVME	0.61111	0.64463	0.70833	0.69097	0.70139	0.81944	0.63889	0.72917	0.85417	0.51852	0.78472	0.70486	0.77083	0.61111	0.60331	0.65278	0.65972	0.80992	0.74306	0.65972	0.69583
MAXENT_GBM_GAMSTEP_MGCV_EARTH_RPART_FDA	0.60417	0.60331	0.71528	0.74653	0.65972	0.80556	0.63889	0.73611	0.91667	0.46914	0.77083	0.69097	0.8125	0.5625	0.61983	0.69444	0.6875	0.75207	0.75	0.68056	0.69583
MAXENT_RF_GAM_GAMSTEP_RPART_BIOCLIM	0.57639	0.65289	0.69444	0.68403	0.70833	0.81944	0.68056	0.73611	0.84028	0.50617	0.8125	0.68403	0.79861	0.63194	0.57851	0.59722	0.63889	0.8595	0.75694	0.65972	0.69583
MAXENT_GBM_RF_GLM_RPART_NNET_SVME	0.60417	0.66116	0.70833	0.71181	0.67361	0.84028	0.63194	0.72917	0.83333	0.50617	0.78472	0.70486	0.76389	0.61806	0.60331	0.63889	0.67361	0.82645	0.73611	0.66667	0.69583
MAXENT_RF_GAM_MGCV_RPART_SVME_BIOCLIM	0.60417	0.66116	0.69444	0.68403	0.71528	0.81944	0.67361	0.73611	0.83333	0.50617	0.8125	0.69097	0.79861	0.63889	0.57025	0.59722	0.63889	0.8595	0.73611	0.64583	0.69583
MAXENT_GBM_RF_GLMSTEP_MGCV_RPART_NNET_BIOCLIM	0.59028	0.65289	0.70833	0.68403	0.71528	0.82639	0.68056	0.73611	0.84722	0.50617	0.79167	0.69792	0.78472	0.60417	0.58678	0.59722	0.64583	0.85124	0.74306	0.66667	0.69583
MAXENT_GLMSTEP_MGCV_EARTH_RPART_FDA	0.625	0.61983	0.71528	0.73264	0.63194	0.82639	0.63194	0.74306	0.93056	0.49383	0.76389	0.69097	0.79861	0.61111	0.59504	0.68056	0.69444	0.73554	0.75	0.64583	0.69582
MAXENT_RF_GAM_MGCV_RPART_FDA_SVME	0.61806	0.64463	0.74306	0.73958	0.65972	0.8125	0.63194	0.70833	0.88889	0.48148	0.85417	0.69792	0.77778	0.56944	0.59504	0.66667	0.66667	0.7438	0.75694	0.65972	0.69582
MAXENT_GBM_RF_GLMSTEP_GAM_GAMSTEP_MGCV_RPART_FDA	0.60417	0.61983	0.75694	0.73264	0.68056	0.81944	0.64583	0.72917	0.875	0.48148	0.81944	0.71875	0.77778	0.54861	0.61157	0.65972	0.65278	0.75207	0.75	0.68056	0.69582
MAXENT_RF_GLM_GLMSTEP_EARTH_RPART_NNET_BIOCLIM	0.60417	0.66116	0.66667	0.70486	0.69444	0.82639	0.64583	0.74306	0.86111	0.51852	0.79167	0.69792	0.79167	0.63889	0.58678	0.58333	0.625	0.85124	0.74306	0.68056	0.69582
MAXENT_RF_GAM_MGCV_EARTH_RPART_NNET_BIOCLIM	0.59028	0.65289	0.67361	0.70486	0.69444	0.8125	0.66667	0.75	0.86111	0.51852	0.79167	0.69792	0.79167	0.63889	0.59504	0.58333	0.625	0.85124	0.73611	0.68056	0.69582
MAXENT_GBM_RF_GLMSTEP_GAMSTEP_MGCV_EARTH_RPART_BIOCLIM	0.59722	0.64463	0.6875	0.69792	0.70833	0.81944	0.67361	0.72917	0.85417	0.51852	0.80556	0.69792	0.78472	0.59722	0.60331	0.59028	0.63194	0.85124	0.73611	0.6875	0.69582
MAXENT_GBM_GLMSTEP_GAM_GAMSTEP_EARTH_RPART_NNET_FDA_SVME	0.59722	0.61157	0.70139	0.74653	0.6875	0.80556	0.63889	0.73611	0.90278	0.46914	0.77778	0.69097	0.79861	0.54861	0.63636	0.68056	0.68056	0.7686	0.75	0.6875	0.69581
MAXENT_GBM_GAM_EARTH_RPART_BIOCLIM	0.57639	0.67769	0.65972	0.70486	0.70139	0.81944	0.68056	0.75	0.84722	0.50617	0.76389	0.66319	0.8125	0.65278	0.59504	0.58333	0.65278	0.8595	0.75694	0.65278	0.69581
MAXENT_GBM_RF_GAMSTEP_MGCV_RPART_FDA	0.61111	0.63636	0.75	0.75347	0.66667	0.8125	0.64583	0.70833	0.875	0.49383	0.8125	0.71181	0.76389	0.5625	0.61157	0.67361	0.65972	0.7438	0.75694	0.66667	0.69581
MAXENT_GBM_GLM_GLMSTEP_GAM_MGCV_EARTH_RPART_FDA	0.59722	0.63636	0.70833	0.73958	0.6875	0.8125	0.61806	0.74306	0.90972	0.49383	0.75694	0.69097	0.80556	0.5625	0.60331	0.68056	0.68056	0.75207	0.75	0.6875	0.69581
MAXENT_GBM_RF_GLMSTEP_GAMSTEP_EARTH_RPART_FDA_SVME	0.59722	0.6281	0.73611	0.75347	0.66667	0.80556	0.63889	0.70833	0.88194	0.50617	0.8125	0.73264	0.75	0.5625	0.61983	0.67361	0.66667	0.75207	0.75694	0.66667	0.69579
MAXENT_GLMSTEP_GAM_RPART	0.61806	0.66116	0.70139	0.65625	0.66667	0.86111	0.65972	0.78472	0.84028	0.48148	0.77083	0.66319	0.81944	0.66667	0.59504	0.65278	0.63194	0.80992	0.74306	0.63194	0.69578
MAXENT_GBM_RF_GLMSTEP	0.59028	0.63636	0.74306	0.69097	0.69444	0.81944	0.64583	0.75	0.83333	0.50617	0.77083	0.69097	0.76389	0.61806	0.57851	0.65972	0.66667	0.82645	0.75694	0.67361	0.69578
MAXENT_GBM_GAM_GAMSTEP_EARTH	0.61111	0.64463	0.65972	0.69097	0.70139	0.81944	0.64583	0.74306	0.875	0.49383	0.73611	0.68403	0.83333	0.625	0.61983	0.65278	0.63889	0.80992	0.75	0.68056	0.69577
MAXENT_EARTH_RPART_SVME_BIOCLIM	0.60417	0.61983	0.63889	0.67708	0.71528	0.83333	0.69444	0.77083	0.85417	0.49383	0.75	0.65625	0.80556	0.71528	0.59504	0.59722	0.625	0.8595	0.77083	0.63889	0.69577
MAXENT_GLM_GLMSTEP_MGCV_EARTH_RPART	0.625	0.66116	0.65972	0.68403	0.67361	0.85417	0.625	0.75694	0.91667	0.49383	0.75	0.67708	0.82639	0.65278	0.59504	0.65278	0.625	0.81818	0.72917	0.63889	0.69577
MAXENT_RF_GLM_GLMSTEP_GAM_RPART_NNET	0.61111	0.65289	0.68056	0.70486	0.67361	0.82639	0.63194	0.74306	0.86806	0.49383	0.82639	0.69097	0.77778	0.63194	0.60331	0.64583	0.63889	0.81818	0.72917	0.66667	0.69577
MAXENT_GLM_EARTH_RPART_FDA_SVME	0.61111	0.61157	0.70139	0.73264	0.65972	0.82639	0.61806	0.75	0.95139	0.48148	0.77778	0.69097	0.80556	0.61111	0.59504	0.6875	0.6875	0.72727	0.75	0.63889	0.69577
MAXENT_GLMSTEP_GAMSTEP_EARTH_RPART_FDA_SVME	0.61111	0.57851	0.71528	0.73264	0.65972	0.81944	0.63194	0.74306	0.9375	0.48148	0.77083	0.69097	0.79861	0.61111	0.61983	0.6875	0.6875	0.73554	0.75	0.65278	0.69577
MAXENT_RF_GLMSTEP_GAMSTEP_MGCV_EARTH_RPART_FDA	0.61806	0.61157	0.71528	0.75347	0.67361	0.81944	0.63194	0.71528	0.90278	0.46914	0.80556	0.72569	0.75694	0.57639	0.60331	0.66667	0.65972	0.75207	0.75694	0.70139	0.69576
MAXENT_MGCV_EARTH_RPART_FDA	0.625	0.61157	0.71528	0.73264	0.64583	0.81944	0.63194	0.75	0.94444	0.49383	0.75	0.69097	0.80556	0.61111	0.59504	0.68056	0.6875	0.73554	0.75	0.63889	0.69576
MAXENT_GBM_GLMSTEP_EARTH_RPART_NNET_FDA	0.60417	0.61157	0.71528	0.73958	0.65278	0.79861	0.64583	0.75	0.90972	0.45679	0.76389	0.69097	0.79861	0.59028	0.61983	0.68056	0.69444	0.7686	0.74306	0.68056	0.69576
MAXENT_GBM_GAM_RPART_NNET_FDA	0.59028	0.60331	0.72917	0.73264	0.65972	0.80556	0.64583	0.74306	0.88889	0.48148	0.81944	0.69097	0.81944	0.57639	0.6281	0.67361	0.69444	0.7438	0.75	0.63889	0.69575
MAXENT_GLM_GLMSTEP_EARTH_RPART_NNET_FDA_SVME	0.59722	0.61157	0.70139	0.73264	0.64583	0.8125	0.625	0.76389	0.94444	0.48148	0.77083	0.69097	0.80556	0.60417	0.61983	0.69444	0.68056	0.7438	0.75	0.63889	0.69575
MAXENT_RF_GAM_GAMSTEP_EARTH_RPART_NNET_BIOCLIM	0.59028	0.63636	0.66667	0.70486	0.70833	0.8125	0.66667	0.73611	0.86111	0.51852	0.79167	0.69792	0.79167	0.63889	0.60331	0.58333	0.625	0.85124	0.75	0.68056	0.69575
MAXENT_RF_GLM_GLMSTEP_GAM_GAMSTEP_EARTH_RPART_NNET_SVME	0.59722	0.63636	0.65972	0.71181	0.6875	0.83333	0.625	0.72917	0.89583	0.51852	0.79861	0.70486	0.76389	0.61806	0.63636	0.63889	0.625	0.81818	0.73611	0.68056	0.69575
MAXENT_GBM_GAM_GAMSTEP_MGCV_EARTH_RPART_NNET_FDA	0.59722	0.61157	0.6875	0.73958	0.68056	0.82639	0.64583	0.75	0.90972	0.46914	0.75	0.69097	0.80556	0.55556	0.6281	0.68056	0.67361	0.7686	0.75	0.69444	0.69575
MAXENT_GBM_RF_GLMSTEP_GAM_RPART_SVME_BIOCLIM	0.59722	0.67769	0.70139	0.69097	0.70139	0.81944	0.67361	0.72222	0.83333	0.50617	0.8125	0.69792	0.78472	0.59722	0.58678	0.59722	0.64583	0.8595	0.75	0.65972	0.69574
MAXENT_RF_GLM_GLMSTEP_EARTH_RPART_FDA_SVME	0.61111	0.6281	0.71528	0.74653	0.68056	0.8125	0.61806	0.72222	0.91667	0.49383	0.81944	0.71875	0.75694	0.57639	0.60331	0.66667	0.66667	0.75207	0.75	0.65972	0.69574
MAXENT_RF_GAM_GAMSTEP_EARTH_RPART_FDA_SVME	0.59028	0.61157	0.70139	0.74653	0.68056	0.8125	0.64583	0.71528	0.90972	0.49383	0.81944	0.72569	0.77083	0.56944	0.61983	0.65972	0.66667	0.75207	0.75694	0.66667	0.69574
MAXENT_RF_GLMSTEP_GAM_MGCV_EARTH_RPART_NNET_FDA	0.60417	0.59504	0.71528	0.74653	0.65972	0.8125	0.63889	0.72222	0.90278	0.49383	0.80556	0.72569	0.75	0.57639	0.61983	0.67361	0.65972	0.7686	0.75	0.69444	0.69574
MAXENT_RF_GLM_GAM_GAMSTEP_MGCV_EARTH_RPART_NNET_FDA	0.60417	0.60331	0.69444	0.73958	0.66667	0.83333	0.61806	0.72917	0.91667	0.49383	0.79861	0.73264	0.77083	0.5625	0.6281	0.67361	0.65972	0.75207	0.74306	0.69444	0.69574
MAXENT_GBM_GLM_EARTH_RPART_NNET_FDA	0.59028	0.61983	0.70139	0.73958	0.66667	0.79861	0.625	0.75	0.90972	0.48148	0.76389	0.69792	0.79861	0.58333	0.6281	0.68056	0.6875	0.7686	0.75	0.67361	0.69573
MAXENT_RF_GAM_GAMSTEP_MGCV_EARTH_RPART_NNET_FDA	0.59722	0.61983	0.70139	0.74653	0.66667	0.81944	0.63889	0.72222	0.90278	0.48148	0.80556	0.72569	0.75694	0.5625	0.6281	0.67361	0.65278	0.7686	0.75	0.69444	0.69573
MAXENT_GBM_RF_GAM_GAMSTEP_MGCV_EARTH_RPART_FDA	0.59722	0.61983	0.72222	0.74653	0.67361	0.80556	0.64583	0.71528	0.90278	0.50617	0.79861	0.72569	0.77778	0.54861	0.61157	0.67361	0.65278	0.76033	0.75694	0.67361	0.69573
MAXENT_RF_GLM_GLMSTEP_GAM_GAMSTEP_EARTH_RPART_NNET_FDA_SVME	0.60417	0.60331	0.70139	0.74653	0.67361	0.82639	0.61806	0.72222	0.90972	0.50617	0.80556	0.71875	0.76389	0.5625	0.61983	0.67361	0.65972	0.7686	0.74306	0.6875	0.69573
MAXENT_GBM_GAMSTEP_SVME	0.59722	0.6281	0.71528	0.69792	0.70139	0.82639	0.65278	0.77083	0.83333	0.49383	0.77778	0.65625	0.8125	0.63889	0.59504	0.67361	0.65972	0.80165	0.74306	0.63889	0.69572
MAXENT_GBM_RF_GLM_GLMSTEP_MGCV_EARTH_RPART_FDA_SVME	0.61111	0.65289	0.72917	0.73958	0.68056	0.80556	0.61111	0.71528	0.90278	0.49383	0.79861	0.71875	0.75694	0.5625	0.61157	0.67361	0.65972	0.76033	0.75694	0.67361	0.69572
MAXENT_GBM_RF_GAMSTEP_MGCV_SVME	0.60417	0.63636	0.72222	0.71181	0.70139	0.81944	0.64583	0.72917	0.84722	0.50617	0.78472	0.69792	0.77778	0.58333	0.59504	0.65972	0.66667	0.80165	0.75	0.67361	0.69571
MAXENT_GBM_GLM_GLMSTEP_GAM_MGCV_RPART	0.63194	0.67769	0.68056	0.69097	0.68056	0.83333	0.63889	0.77083	0.86806	0.46914	0.76389	0.68403	0.81944	0.61806	0.60331	0.64583	0.63889	0.80992	0.74306	0.64583	0.69571
MAXENT_GBM_GLM_GLMSTEP_GAMSTEP_RPART_SVME	0.61806	0.65289	0.68056	0.68403	0.68056	0.84722	0.63194	0.75694	0.86806	0.46914	0.79167	0.67014	0.82639	0.61806	0.61983	0.65278	0.63889	0.81818	0.74306	0.64583	0.69571
MAXENT_GAM_GAMSTEP_RPART_SVME	0.60417	0.64463	0.69444	0.66319	0.66667	0.85417	0.63889	0.77083	0.85417	0.49383	0.78472	0.66319	0.82639	0.66667	0.59504	0.66667	0.625	0.82645	0.74306	0.63194	0.69571
MAXENT_GAMSTEP_EARTH_RPART_NNET_SVME	0.57639	0.6281	0.65278	0.69792	0.67361	0.84028	0.63194	0.77778	0.90278	0.49383	0.77083	0.67708	0.81944	0.69444	0.61983	0.64583	0.625	0.81818	0.73611	0.63194	0.69571
MAXENT_RF_GLM_GLMSTEP_GAMSTEP_MGCV_RPART_NNET	0.61111	0.65289	0.68056	0.69097	0.68056	0.83333	0.63194	0.77083	0.86806	0.49383	0.8125	0.69097	0.77083	0.63194	0.59504	0.63889	0.63194	0.81818	0.73611	0.67361	0.69571
MAXENT_GBM_GLMSTEP_RPART_NNET_FDA	0.61111	0.61983	0.73611	0.72569	0.63889	0.80556	0.64583	0.74306	0.88194	0.44444	0.81944	0.68403	0.81944	0.59722	0.61983	0.6875	0.70833	0.7438	0.75	0.63194	0.6957
MAXENT_GBM_RF_GLM_GLMSTEP_GAM_GAMSTEP_MGCV_RPART	0.61806	0.65289	0.69444	0.69792	0.69444	0.83333	0.63889	0.73611	0.875	0.50617	0.80556	0.69792	0.77083	0.56944	0.61157	0.63889	0.64583	0.80992	0.74306	0.67361	0.69569
MAXENT_GBM_GAMSTEP_EARTH_RPART_BIOCLIM	0.5625	0.65289	0.65278	0.70486	0.70139	0.81944	0.6875	0.75	0.85417	0.49383	0.77083	0.67014	0.81944	0.65972	0.59504	0.59028	0.65278	0.8595	0.76389	0.65278	0.69569
MAXENT_GLM_GAM_EARTH_RPART_FDA_SVME	0.59722	0.61983	0.69444	0.73264	0.65972	0.81944	0.61806	0.75	0.94444	0.48148	0.77778	0.68403	0.82639	0.59722	0.61157	0.68056	0.6875	0.73554	0.75	0.64583	0.69569
MAXENT_GLM_GLMSTEP_MGCV_EARTH_RPART_NNET_FDA_SVME	0.60417	0.61157	0.70139	0.73264	0.65972	0.81944	0.625	0.75	0.95139	0.48148	0.76389	0.69792	0.79861	0.59722	0.61157	0.69444	0.67361	0.7438	0.75	0.64583	0.69569
MAXENT_GBM_RF_GAMSTEP_EARTH_RPART_SVME_BIOCLIM	0.59722	0.63636	0.69444	0.70486	0.70139	0.80556	0.67361	0.73611	0.84028	0.51852	0.79167	0.69792	0.79167	0.61806	0.59504	0.58333	0.64583	0.85124	0.76389	0.66667	0.69568
MAXENT_MGCV_EARTH_RPART_NNET_FDA	0.61111	0.59504	0.70833	0.73264	0.63194	0.80556	0.63889	0.75694	0.94444	0.50617	0.76389	0.69792	0.8125	0.61111	0.61983	0.6875	0.68056	0.72727	0.75	0.63194	0.69568
MAXENT_GBM_RF_GLM_GLMSTEP_GAM_RPART_NNET	0.60417	0.66116	0.6875	0.71181	0.67361	0.84028	0.63889	0.73611	0.86111	0.50617	0.79167	0.69792	0.77083	0.58333	0.63636	0.63889	0.64583	0.81818	0.72917	0.68056	0.69568
MAXENT_GBM_RF_GAM_RPART_NNET_SVME_BIOCLIM	0.59028	0.64463	0.70833	0.68403	0.70833	0.81944	0.67361	0.71528	0.84028	0.50617	0.79861	0.69792	0.79167	0.61111	0.61157	0.59722	0.65278	0.8595	0.75	0.65278	0.69568
MAXENT_GBM_GLM_GLMSTEP_MGCV_EARTH_RPART_FDA	0.60417	0.6281	0.71528	0.73958	0.68056	0.80556	0.61806	0.74306	0.91667	0.49383	0.75694	0.69097	0.80556	0.55556	0.60331	0.68056	0.6875	0.7438	0.75	0.69444	0.69567
MAXENT_GBM_RF_GLMSTEP_GAM_GAMSTEP_RPART_NNET_FDA_SVME	0.59028	0.61983	0.74306	0.73958	0.67361	0.81944	0.63889	0.70833	0.875	0.48148	0.82639	0.71875	0.77083	0.54861	0.6281	0.67361	0.65972	0.76033	0.75694	0.68056	0.69567
MAXENT_RF_GLM_GLMSTEP_GAM_EARTH_RPART_FDA	0.61806	0.64463	0.71528	0.73958	0.66667	0.8125	0.625	0.72222	0.90278	0.48148	0.8125	0.70486	0.75694	0.56944	0.60331	0.65972	0.65972	0.76033	0.75694	0.70139	0.69567
MAXENT_GLMSTEP_MGCV_RPART	0.63194	0.64463	0.70139	0.66319	0.66667	0.85417	0.65972	0.78472	0.875	0.46914	0.76389	0.66319	0.8125	0.68056	0.57851	0.65278	0.625	0.81818	0.73611	0.63194	0.69566
MAXENT_GBM_RF_GLM_GLMSTEP_GAM_MGCV_EARTH_RPART_NNET_FDA_SVME	0.61111	0.61157	0.71528	0.73958	0.68056	0.81944	0.61806	0.72222	0.90278	0.49383	0.8125	0.71875	0.76389	0.54861	0.63636	0.67361	0.65972	0.7686	0.74306	0.67361	0.69566
MAXENT_GLMSTEP_RPART_NNET	0.57639	0.63636	0.68056	0.66319	0.65972	0.84028	0.66667	0.79167	0.86111	0.48148	0.77083	0.67014	0.81944	0.71528	0.61157	0.65278	0.63194	0.80165	0.75694	0.625	0.69565
MAXENT_GBM_RF_GLMSTEP_GAMSTEP	0.59722	0.61157	0.72917	0.71181	0.69444	0.8125	0.64583	0.73611	0.84722	0.50617	0.79167	0.69097	0.77778	0.59028	0.59504	0.65972	0.66667	0.81818	0.75694	0.67361	0.69565
MAXENT_GBM_RF_GLMSTEP_GAM_EARTH_RPART_NNET_FDA_SVME	0.59722	0.6281	0.72222	0.75347	0.66667	0.8125	0.63889	0.71528	0.89583	0.50617	0.80556	0.71875	0.75	0.5625	0.63636	0.67361	0.65278	0.76033	0.75	0.66667	0.69565
MAXENT_GBM_GLM_GLMSTEP_GAMSTEP_RPART	0.61806	0.66116	0.68056	0.68403	0.68056	0.84722	0.65278	0.76389	0.86806	0.46914	0.77083	0.67014	0.82639	0.625	0.60331	0.64583	0.63889	0.81818	0.74306	0.64583	0.69564
MAXENT_GBM_MGCV_RPART_FDA_SVME	0.61806	0.63636	0.75	0.72569	0.66667	0.82639	0.63194	0.74306	0.88889	0.44444	0.83333	0.67708	0.8125	0.58333	0.60331	0.67361	0.6875	0.73554	0.75	0.625	0.69564
MAXENT_GBM_RF_GLMSTEP_GAM	0.59722	0.66116	0.72222	0.69792	0.69444	0.81944	0.64583	0.74306	0.84028	0.50617	0.78472	0.69097	0.77778	0.58333	0.58678	0.65278	0.66667	0.81818	0.75	0.67361	0.69563
MAXENT_GBM_RF_EARTH_SVME	0.60417	0.64463	0.70833	0.69097	0.69444	0.82639	0.63889	0.74306	0.83333	0.50617	0.78472	0.70486	0.75	0.63889	0.60331	0.64583	0.65972	0.81818	0.75694	0.65972	0.69563
MAXENT_GBM_RF_GLM_GLMSTEP_GAM_GAMSTEP_MGCV_RPART_NNET	0.61806	0.64463	0.68056	0.70486	0.6875	0.83333	0.63889	0.73611	0.88194	0.50617	0.80556	0.69792	0.77083	0.56944	0.61983	0.63889	0.64583	0.80165	0.74306	0.6875	0.69563
MAXENT_GBM_RF_GLM_GLMSTEP_GAM_GAMSTEP_MGCV_RPART_NNET_SVME	0.61806	0.63636	0.68056	0.70486	0.6875	0.83333	0.63194	0.73611	0.88194	0.50617	0.8125	0.69792	0.77083	0.56944	0.6281	0.63889	0.64583	0.80165	0.74306	0.6875	0.69563
MAXENT_GBM_GLM_GAM_GAMSTEP_RPART_NNET_SVME	0.60417	0.66116	0.66667	0.69792	0.67361	0.84028	0.625	0.75694	0.875	0.49383	0.79167	0.67708	0.82639	0.625	0.61983	0.65278	0.63194	0.81818	0.72917	0.64583	0.69562
MAXENT_GBM_GAM_GAMSTEP_MGCV_RPART_NNET_SVME	0.60417	0.66116	0.67361	0.69792	0.67361	0.84028	0.63194	0.75694	0.86806	0.49383	0.79861	0.67708	0.82639	0.61806	0.61983	0.65278	0.63194	0.81818	0.72917	0.63889	0.69562
MAXENT_GBM_GLM_GLMSTEP_GAM_GAMSTEP_MGCV_EARTH_RPART_NNET_SVME	0.60417	0.65289	0.64583	0.71181	0.6875	0.84028	0.625	0.75694	0.90278	0.49383	0.77778	0.69097	0.80556	0.59722	0.6281	0.64583	0.63194	0.81818	0.72917	0.66667	0.69562
MAXENT_GLMSTEP_GAM_EARTH_RPART_FDA_SVME	0.61806	0.60331	0.70833	0.73264	0.67361	0.81944	0.63194	0.74306	0.9375	0.48148	0.76389	0.69097	0.79861	0.59722	0.61157	0.67361	0.6875	0.7438	0.75	0.64583	0.69562
MAXENT_GBM_GLMSTEP_GAM_GAMSTEP_MGCV_EARTH_RPART_NNET_FDA	0.60417	0.59504	0.70139	0.73958	0.6875	0.81944	0.64583	0.75	0.90972	0.46914	0.75694	0.69792	0.79861	0.54861	0.6281	0.68056	0.68056	0.7686	0.73611	0.69444	0.69561
MAXENT_GBM_GLMSTEP_GAM_GAMSTEP_MGCV_EARTH_RPART_NNET_FDA_SVME	0.60417	0.59504	0.69444	0.74653	0.6875	0.81944	0.63889	0.75	0.90972	0.46914	0.78472	0.69097	0.79861	0.54861	0.6281	0.68056	0.68056	0.7686	0.73611	0.68056	0.69561
MAXENT_GBM_RF_GAMSTEP_MGCV_RPART_BIOCLIM	0.59722	0.65289	0.69444	0.67708	0.69444	0.83333	0.68056	0.73611	0.84028	0.50617	0.80556	0.69792	0.78472	0.59722	0.59504	0.59722	0.64583	0.8595	0.75	0.66667	0.69561
MAXENT_GBM_GAMSTEP_EARTH_RPART_SVME_BIOCLIM	0.5625	0.65289	0.65278	0.70486	0.70833	0.8125	0.67361	0.75	0.85417	0.50617	0.78472	0.67014	0.8125	0.65278	0.59504	0.59028	0.65278	0.8595	0.76389	0.65278	0.69561
MAXENT_RF_GLM_GAM_GAMSTEP_RPART_NNET_SVME	0.60417	0.66116	0.67361	0.69792	0.68056	0.84722	0.63194	0.72222	0.86111	0.50617	0.83333	0.69097	0.77083	0.61806	0.6281	0.64583	0.63889	0.81818	0.73611	0.64583	0.69561
MAXENT_GAM_EARTH_RPART_NNET_FDA	0.59722	0.59504	0.70139	0.73264	0.64583	0.80556	0.63889	0.75694	0.94444	0.49383	0.76389	0.69792	0.8125	0.61111	0.61983	0.67361	0.68056	0.75207	0.75	0.63889	0.69561
MAXENT_GBM_GLM_GAM_EARTH_RPART_FDA	0.60417	0.6281	0.70139	0.74653	0.67361	0.80556	0.625	0.74306	0.90972	0.48148	0.74306	0.68403	0.81944	0.5625	0.61983	0.6875	0.6875	0.75207	0.75694	0.68056	0.6956
MAXENT_GBM_RF_GLMSTEP_GAMSTEP_MGCV_RPART_NNET_FDA	0.61111	0.6281	0.75	0.73958	0.66667	0.80556	0.64583	0.72222	0.875	0.48148	0.8125	0.72569	0.75694	0.55556	0.61983	0.67361	0.65972	0.75207	0.75	0.68056	0.6956
MAXENT_GBM_RF_GLM_GLMSTEP_EARTH_RPART_NNET_SVME	0.59722	0.64463	0.68056	0.71181	0.69444	0.82639	0.63194	0.72917	0.88889	0.51852	0.77083	0.71875	0.75	0.59722	0.6281	0.63889	0.65278	0.84298	0.72917	0.65972	0.6956
MAXENT_GBM_RF_GLMSTEP_GAM_EARTH_RPART_NNET_BIOCLIM	0.59028	0.65289	0.69444	0.69792	0.70139	0.80556	0.67361	0.72917	0.86111	0.51852	0.80556	0.69792	0.78472	0.60417	0.61157	0.58333	0.625	0.85124	0.74306	0.68056	0.6956
MAXENT_GBM_RF_GLMSTEP_MGCV_EARTH_RPART_NNET_SVME_BIOCLIM	0.59722	0.66116	0.6875	0.69792	0.70139	0.79861	0.66667	0.73611	0.86111	0.51852	0.80556	0.70486	0.78472	0.60417	0.60331	0.59028	0.63194	0.85124	0.73611	0.67361	0.6956
MAXENT_RF_GLM_GLMSTEP_GAM_GAMSTEP_MGCV_EARTH_RPART_NNET_FDA	0.61111	0.60331	0.70139	0.73264	0.68056	0.81944	0.61806	0.73611	0.90972	0.50617	0.79861	0.72569	0.76389	0.5625	0.61157	0.67361	0.65972	0.76033	0.73611	0.70139	0.6956
MAXENT_RF_GLM_GLMSTEP_GAMSTEP_MGCV_EARTH_RPART_NNET_FDA_SVME	0.60417	0.59504	0.70833	0.73958	0.66667	0.81944	0.61806	0.72917	0.91667	0.50617	0.81944	0.73264	0.75694	0.5625	0.61983	0.67361	0.65972	0.76033	0.73611	0.6875	0.6956
MAXENT_RF_GLM_EARTH_RPART_NNET_FDA	0.59028	0.61983	0.70139	0.74653	0.65278	0.80556	0.625	0.73611	0.90972	0.49383	0.80556	0.72569	0.75694	0.59028	0.6281	0.67361	0.66667	0.76033	0.75	0.67361	0.69559
MAXENT_GBM_RF_GLMSTEP_GAM_MGCV_EARTH_RPART_FDA	0.61111	0.63636	0.72917	0.74653	0.67361	0.79861	0.63889	0.71528	0.89583	0.49383	0.79167	0.73264	0.75694	0.55556	0.61157	0.66667	0.65972	0.76033	0.75694	0.68056	0.69559
MAXENT_GBM_RF_GLMSTEP_GAMSTEP_MGCV_EARTH_RPART_NNET_FDA	0.60417	0.61983	0.73611	0.74653	0.66667	0.79861	0.64583	0.72222	0.88889	0.49383	0.80556	0.73264	0.75	0.55556	0.6281	0.67361	0.65972	0.76033	0.74306	0.68056	0.69559
MAXENT_GLMSTEP_MGCV_RPART_SVME	0.63194	0.63636	0.70833	0.65625	0.65972	0.85417	0.65278	0.78472	0.86806	0.48148	0.76389	0.65625	0.81944	0.68056	0.58678	0.65972	0.625	0.81818	0.74306	0.625	0.69558
MAXENT_GBM_RF_GLM_GAMSTEP_EARTH_RPART_FDA	0.59028	0.6281	0.72222	0.74653	0.67361	0.80556	0.625	0.71528	0.90278	0.50617	0.79861	0.72569	0.76389	0.5625	0.6281	0.67361	0.65972	0.76033	0.75694	0.66667	0.69558
MAXENT_GBM_RF_GAMSTEP_MGCV_EARTH_RPART_NNET_FDA	0.59722	0.61983	0.72917	0.75347	0.65972	0.80556	0.64583	0.72222	0.88194	0.50617	0.80556	0.73264	0.75	0.5625	0.63636	0.67361	0.65972	0.76033	0.75	0.65972	0.69558
MAXENT_GBM_RF_GLM_GAMSTEP_MGCV_EARTH_RPART_FDA_SVME	0.61111	0.6281	0.71528	0.73958	0.68056	0.80556	0.61806	0.71528	0.90278	0.50617	0.8125	0.71875	0.77083	0.54861	0.6281	0.67361	0.65278	0.76033	0.75	0.67361	0.69558
MAXENT_GBM_GLMSTEP_GAM_GAMSTEP_MGCV_RPART	0.625	0.65289	0.68056	0.69097	0.6875	0.84722	0.64583	0.76389	0.875	0.46914	0.76389	0.67708	0.82639	0.61111	0.60331	0.64583	0.63889	0.81818	0.74306	0.64583	0.69558
MAXENT_GLM_GAMSTEP_RPART	0.61111	0.64463	0.6875	0.64931	0.65972	0.85417	0.65972	0.77778	0.875	0.49383	0.76389	0.66319	0.82639	0.68056	0.58678	0.66667	0.625	0.81818	0.73611	0.63194	0.69557
MAXENT_GLMSTEP_GAM_GAMSTEP_MGCV_EARTH_RPART	0.61111	0.64463	0.65972	0.69097	0.69444	0.85417	0.63889	0.75694	0.90972	0.49383	0.74306	0.67014	0.81944	0.65278	0.59504	0.65278	0.625	0.80992	0.74306	0.64583	0.69557
MAXENT_RF_GLMSTEP_GAMSTEP_MGCV_EARTH	0.61806	0.63636	0.69444	0.68403	0.70139	0.8125	0.64583	0.72222	0.875	0.51852	0.77083	0.71181	0.76389	0.63194	0.59504	0.66667	0.63194	0.79339	0.75	0.6875	0.69557
MAXENT_GBM_GLM_GAMSTEP_MGCV_RPART	0.625	0.66942	0.68056	0.68403	0.67361	0.84722	0.63889	0.75694	0.86111	0.49383	0.76389	0.67014	0.83333	0.63194	0.60331	0.65278	0.63194	0.81818	0.73611	0.63889	0.69556
MAXENT_GLM_GAM_GAMSTEP_EARTH_RPART_NNET_SVME	0.59722	0.64463	0.63889	0.69097	0.6875	0.84722	0.625	0.76389	0.91667	0.49383	0.75	0.69097	0.82639	0.65972	0.6281	0.64583	0.61111	0.81818	0.73611	0.63889	0.69556
MAXENT_GAM_GAMSTEP_MGCV_EARTH_RPART_FDA_SVME	0.60417	0.58678	0.69444	0.73958	0.6875	0.82639	0.63194	0.74306	0.9375	0.48148	0.76389	0.68403	0.81944	0.58333	0.61157	0.68056	0.67361	0.75207	0.75	0.65972	0.69555
MAXENT_GBM_RF_GLMSTEP_GAM_GAMSTEP_MGCV_EARTH	0.60417	0.64463	0.6875	0.70486	0.70833	0.82639	0.64583	0.71528	0.88194	0.51852	0.77778	0.71181	0.76389	0.5625	0.60331	0.66667	0.64583	0.81818	0.74306	0.68056	0.69555
MAXENT_GBM_RF_GLM_RPART_SVME_BIOCLIM	0.59722	0.66116	0.69444	0.69097	0.70139	0.83333	0.64583	0.72222	0.82639	0.50617	0.82639	0.69792	0.79861	0.59722	0.57851	0.59722	0.65972	0.8595	0.75694	0.65972	0.69555
MAXENT_GBM_RF_GLMSTEP_GAMSTEP_RPART_BIOCLIM	0.59722	0.65289	0.69444	0.69097	0.70833	0.81944	0.68056	0.72917	0.83333	0.50617	0.80556	0.69792	0.78472	0.59722	0.58678	0.59722	0.64583	0.8595	0.75694	0.66667	0.69555
MAXENT_GBM_RF_GAMSTEP_RPART_NNET_SVME_BIOCLIM	0.59028	0.6281	0.71528	0.68403	0.70833	0.81944	0.67361	0.71528	0.84028	0.50617	0.79861	0.69792	0.79167	0.61111	0.61157	0.59722	0.65278	0.8595	0.75694	0.65278	0.69555
MAXENT_GBM_GLM_EARTH_RPART_FDA	0.61111	0.6281	0.71528	0.73958	0.66667	0.8125	0.61806	0.74306	0.91667	0.48148	0.76389	0.69097	0.80556	0.58333	0.61983	0.68056	0.68056	0.7438	0.75	0.65972	0.69554
MAXENT_GBM_RF_GLMSTEP_MGCV_RPART_FDA	0.61111	0.64463	0.76389	0.74653	0.67361	0.80556	0.63889	0.72222	0.875	0.48148	0.8125	0.69792	0.75694	0.5625	0.60331	0.67361	0.66667	0.7438	0.75694	0.67361	0.69554
MAXENT_GBM_GLM_GLMSTEP_EARTH_RPART_FDA	0.60417	0.6281	0.71528	0.73958	0.66667	0.80556	0.61806	0.74306	0.90972	0.48148	0.76389	0.68403	0.8125	0.56944	0.61157	0.68056	0.6875	0.75207	0.75	0.6875	0.69554
MAXENT_GBM_RF_GLM_GLMSTEP_GAMSTEP_EARTH_RPART	0.61111	0.64463	0.68056	0.71875	0.69444	0.81944	0.63889	0.72222	0.88194	0.51852	0.77083	0.69792	0.76389	0.58333	0.6281	0.63889	0.64583	0.83471	0.74306	0.67361	0.69553
MAXENT_RF_GLM_MGCV_EARTH_RPART_NNET_BIOCLIM	0.60417	0.65289	0.67361	0.69792	0.69444	0.8125	0.64583	0.75694	0.86111	0.51852	0.79167	0.69792	0.78472	0.63889	0.59504	0.58333	0.625	0.8595	0.72917	0.6875	0.69553
MAXENT_RF_GLM_GAMSTEP_EARTH_RPART_NNET_FDA	0.59722	0.6281	0.70139	0.73958	0.65972	0.8125	0.625	0.72222	0.90972	0.46914	0.8125	0.73264	0.76389	0.57639	0.6281	0.67361	0.65972	0.7686	0.75	0.68056	0.69553
MAXENT_GBM_RF_GLM_GAM_GAMSTEP_MGCV_EARTH_RPART_FDA	0.625	0.6281	0.71528	0.73958	0.67361	0.8125	0.625	0.72222	0.90278	0.49383	0.79167	0.72569	0.77083	0.55556	0.61157	0.67361	0.65972	0.76033	0.75	0.67361	0.69552
MAXENT_GBM_RF_GLMSTEP_GAM_GAMSTEP_MGCV_EARTH_RPART_FDA	0.59722	0.6281	0.72917	0.73958	0.68056	0.8125	0.64583	0.72222	0.88889	0.49383	0.80556	0.72569	0.77083	0.54861	0.61157	0.65972	0.65972	0.76033	0.75	0.68056	0.69552
MAXENT_RF_GLMSTEP	0.61111	0.6281	0.73611	0.66319	0.6875	0.82639	0.65972	0.75	0.84028	0.50617	0.79167	0.68403	0.77778	0.66667	0.57851	0.65278	0.64583	0.80165	0.75	0.65278	0.69551
MAXENT_GBM_RF_GAM_GAMSTEP_EARTH_RPART_FDA	0.59028	0.61983	0.72222	0.75347	0.67361	0.80556	0.64583	0.71528	0.90278	0.50617	0.80556	0.72569	0.76389	0.54861	0.6281	0.65972	0.65278	0.76033	0.75694	0.67361	0.69551
MAXENT_GBM_RF_GAM_GAMSTEP_EARTH_RPART_FDA_SVME	0.59028	0.61983	0.72222	0.75347	0.67361	0.80556	0.63889	0.71528	0.90278	0.50617	0.8125	0.72569	0.76389	0.54861	0.6281	0.65972	0.65278	0.76033	0.75694	0.67361	0.69551
MAXENT_GLMSTEP_EARTH_RPART_FDA_SVME	0.61806	0.60331	0.71528	0.73264	0.65278	0.82639	0.63194	0.75	0.94444	0.46914	0.77778	0.69097	0.79861	0.61111	0.59504	0.68056	0.69444	0.73554	0.74306	0.63889	0.6955
MAXENT_GBM_RF_GLMSTEP_NNET	0.59028	0.6281	0.72222	0.69097	0.6875	0.82639	0.64583	0.73611	0.84028	0.50617	0.78472	0.69097	0.76389	0.61806	0.61983	0.65972	0.67361	0.80165	0.75	0.67361	0.6955
MAXENT_GBM_RF_GLMSTEP_MGCV_NNET_SVME	0.59028	0.63636	0.71528	0.69792	0.69444	0.81944	0.64583	0.73611	0.84722	0.50617	0.78472	0.69097	0.77778	0.60417	0.61983	0.67361	0.66667	0.79339	0.72917	0.68056	0.6955
MAXENT_GBM_MGCV_RPART_NNET_FDA	0.61111	0.61157	0.73611	0.72569	0.64583	0.81944	0.64583	0.74306	0.89583	0.45679	0.8125	0.69097	0.81944	0.58333	0.61983	0.6875	0.69444	0.73554	0.75	0.625	0.69549
MAXENT_GLM_GLMSTEP_GAMSTEP_EARTH_RPART_NNET_SVME	0.59722	0.64463	0.65278	0.68403	0.67361	0.85417	0.625	0.76389	0.92361	0.49383	0.75694	0.69097	0.81944	0.65278	0.6281	0.64583	0.61111	0.80992	0.73611	0.64583	0.69549
MAXENT_GBM_GLMSTEP_RPART_SVME_BIOCLIM	0.59028	0.64463	0.69444	0.68403	0.72222	0.82639	0.68056	0.78472	0.82639	0.49383	0.78472	0.64931	0.8125	0.63889	0.58678	0.59028	0.64583	0.85124	0.76389	0.63889	0.69549
MAXENT_GLM_GAM_EARTH_RPART_SVME	0.61111	0.65289	0.65278	0.69097	0.6875	0.85417	0.63194	0.76389	0.90278	0.49383	0.75694	0.67014	0.81944	0.65278	0.60331	0.65278	0.61111	0.82645	0.73611	0.63889	0.69549
MAXENT_GLM_GLMSTEP_GAM_EARTH_RPART_NNET_SVME	0.59722	0.65289	0.65278	0.69097	0.68056	0.85417	0.625	0.76389	0.90972	0.49383	0.76389	0.69097	0.82639	0.65278	0.61983	0.64583	0.61111	0.80992	0.72222	0.64583	0.69549
MAXENT_GBM_RF_MGCV_EARTH	0.61111	0.65289	0.70833	0.69097	0.69444	0.81944	0.63889	0.72917	0.85417	0.51852	0.78472	0.70486	0.77083	0.61111	0.59504	0.65278	0.65972	0.80992	0.74306	0.65972	0.69549
MAXENT_RF_GLMSTEP_MGCV_EARTH_RPART_FDA	0.625	0.6281	0.72222	0.74653	0.65972	0.80556	0.63889	0.71528	0.90972	0.46914	0.81944	0.71875	0.75694	0.58333	0.59504	0.66667	0.66667	0.75207	0.75	0.68056	0.69548
MAXENT_RF_GLMSTEP_MGCV_RPART_NNET_FDA_SVME	0.60417	0.6281	0.75	0.73958	0.65278	0.8125	0.63889	0.72222	0.89583	0.46914	0.85417	0.71181	0.76389	0.57639	0.60331	0.67361	0.65972	0.7438	0.75	0.65972	0.69548
MAXENT_RF_GLM_GLMSTEP_RPART_SVME_BIOCLIM	0.59722	0.66942	0.6875	0.68403	0.70833	0.84028	0.65278	0.73611	0.82639	0.50617	0.8125	0.68403	0.79861	0.64583	0.56198	0.59722	0.63889	0.8595	0.74306	0.65972	0.69548
MAXENT_GBM_RF_GLMSTEP_GAMSTEP_RPART_SVME_BIOCLIM	0.60417	0.64463	0.69444	0.69097	0.70833	0.82639	0.67361	0.72917	0.83333	0.50617	0.8125	0.69792	0.78472	0.59722	0.58678	0.59722	0.64583	0.8595	0.75694	0.65972	0.69548
MAXENT_GBM_GLMSTEP_GAM_EARTH_RPART_FDA	0.60417	0.61157	0.72222	0.73958	0.67361	0.80556	0.63889	0.73611	0.89583	0.48148	0.76389	0.69097	0.8125	0.5625	0.61983	0.66667	0.6875	0.75207	0.75694	0.6875	0.69547
MAXENT_RF_GLM_GLMSTEP_MGCV_EARTH_RPART_FDA	0.61806	0.6281	0.71528	0.73958	0.67361	0.80556	0.61806	0.72222	0.90972	0.48148	0.8125	0.71875	0.75694	0.57639	0.60331	0.66667	0.65972	0.75207	0.75	0.70139	0.69547
MAXENT_GBM_GLM_GLMSTEP_GAMSTEP_EARTH_RPART_NNET_FDA	0.59722	0.60331	0.69444	0.73958	0.68056	0.8125	0.625	0.75	0.91667	0.48148	0.77083	0.69792	0.79861	0.55556	0.61983	0.68056	0.68056	0.76033	0.75	0.69444	0.69547
MAXENT_GLM_GLMSTEP_GAM_EARTH_RPART_NNET_FDA_SVME	0.59028	0.60331	0.6875	0.73264	0.68056	0.81944	0.625	0.75	0.94444	0.48148	0.75694	0.69792	0.79861	0.59028	0.61983	0.69444	0.67361	0.76033	0.75	0.65278	0.69547
MAXENT_GBM_GLM_GLMSTEP_GAM_EARTH_RPART_NNET_FDA_SVME	0.60417	0.58678	0.69444	0.73958	0.6875	0.80556	0.61806	0.75	0.90972	0.48148	0.77083	0.69792	0.80556	0.5625	0.63636	0.68056	0.68056	0.76033	0.75	0.6875	0.69547
MAXENT_RF_GLM_GAMSTEP_EARTH_RPART_NNET_BIOCLIM	0.59028	0.63636	0.67361	0.70486	0.69444	0.8125	0.64583	0.74306	0.86111	0.51852	0.79167	0.69792	0.79167	0.63889	0.60331	0.59722	0.625	0.8595	0.73611	0.6875	0.69547
MAXENT_RF_GAM_EARTH_RPART_FDA	0.61111	0.64463	0.71528	0.74653	0.67361	0.80556	0.64583	0.71528	0.90278	0.49383	0.8125	0.71875	0.75694	0.58333	0.59504	0.65278	0.66667	0.75207	0.75	0.66667	0.69546
MAXENT_GBM_GLM_GAM_MGCV_EARTH_RPART_NNET_FDA_SVME	0.59722	0.59504	0.6875	0.73958	0.68056	0.8125	0.61806	0.75	0.91667	0.49383	0.77083	0.69792	0.80556	0.56944	0.63636	0.6875	0.67361	0.76033	0.75	0.66667	0.69546
MAXENT_GLM_RPART_SVME	0.61111	0.65289	0.69444	0.67014	0.68056	0.86111	0.65278	0.77778	0.86806	0.49383	0.75694	0.66319	0.8125	0.68056	0.58678	0.66667	0.63194	0.79339	0.73611	0.61806	0.69544
MAXENT_GBM_RF_GLM_GLMSTEP_MGCV_EARTH_RPART_NNET_FDA	0.60417	0.63636	0.72222	0.74653	0.67361	0.79861	0.625	0.72222	0.90278	0.49383	0.77778	0.72569	0.75694	0.5625	0.6281	0.67361	0.65972	0.7686	0.75	0.68056	0.69544
MAXENT_RF_GLM_EARTH_SVME	0.61806	0.66942	0.69444	0.67708	0.70139	0.81944	0.625	0.73611	0.86806	0.51852	0.77778	0.70486	0.76389	0.64583	0.58678	0.66667	0.64583	0.79339	0.74306	0.65278	0.69542
MAXENT_GBM_GLMSTEP_GAMSTEP_EARTH_RPART_FDA_SVME	0.60417	0.59504	0.71528	0.73958	0.65972	0.8125	0.63194	0.73611	0.90972	0.46914	0.79167	0.69097	0.81944	0.5625	0.61983	0.68056	0.6875	0.75207	0.75	0.68056	0.69542
MAXENT_GBM_RF_GAM	0.59028	0.66942	0.72917	0.69097	0.69444	0.81944	0.64583	0.72917	0.83333	0.50617	0.77778	0.69097	0.78472	0.59028	0.57851	0.64583	0.68056	0.83471	0.75	0.66667	0.69541
MAXENT_GBM_GLM_MGCV_EARTH_SVME	0.625	0.66942	0.65972	0.67708	0.70833	0.8125	0.625	0.73611	0.89583	0.50617	0.75694	0.67708	0.82639	0.625	0.61983	0.68056	0.625	0.79339	0.72917	0.65972	0.69541
MAXENT_GBM_RF_GLM_GLMSTEP_MGCV_RPART_NNET	0.61111	0.66116	0.69444	0.71181	0.68056	0.82639	0.63889	0.75	0.875	0.50617	0.78472	0.69792	0.77083	0.58333	0.61157	0.63889	0.63889	0.80992	0.72917	0.6875	0.69541
MAXENT_GLMSTEP_GAM_MGCV_EARTH_RPART_FDA	0.61111	0.61157	0.70833	0.73958	0.66667	0.82639	0.63194	0.74306	0.93056	0.49383	0.75	0.69097	0.80556	0.59722	0.58678	0.68056	0.6875	0.7438	0.75	0.65278	0.69541
MAXENT_GBM_GAMSTEP_EARTH_RPART_FDA	0.61111	0.59504	0.71528	0.73958	0.65972	0.8125	0.64583	0.73611	0.90278	0.48148	0.76389	0.69097	0.8125	0.57639	0.6281	0.67361	0.68056	0.75207	0.75	0.68056	0.6954
MAXENT_RF_GLM_GLMSTEP_EARTH_RPART_FDA	0.61111	0.6281	0.72222	0.74653	0.67361	0.80556	0.61806	0.72222	0.91667	0.48148	0.81944	0.71875	0.75694	0.57639	0.59504	0.66667	0.66667	0.75207	0.75	0.68056	0.6954
MAXENT_GBM_RF_GLMSTEP_GAMSTEP_MGCV_RPART_FDA	0.61111	0.6281	0.76389	0.74653	0.67361	0.8125	0.64583	0.71528	0.875	0.48148	0.81944	0.71875	0.75694	0.55556	0.60331	0.66667	0.65972	0.7438	0.75694	0.67361	0.6954
MAXENT_RF_GLM_GAMSTEP_EARTH_RPART_NNET_SVME_BIOCLIM	0.59028	0.6281	0.67361	0.70486	0.70139	0.8125	0.64583	0.74306	0.86806	0.51852	0.79861	0.69792	0.79167	0.63889	0.61157	0.59722	0.625	0.85124	0.73611	0.67361	0.6954
MAXENT_GBM_RF_GLM_GAM_MGCV_RPART_NNET	0.61111	0.66942	0.6875	0.70486	0.67361	0.81944	0.63889	0.74306	0.86111	0.50617	0.79861	0.69792	0.77083	0.57639	0.63636	0.64583	0.64583	0.81818	0.72917	0.67361	0.6954
MAXENT_GBM_RF_GAM_GAMSTEP_RPART_NNET_SVME	0.59028	0.63636	0.70139	0.71875	0.6875	0.81944	0.64583	0.70139	0.85417	0.50617	0.79861	0.69097	0.76389	0.59028	0.64463	0.63194	0.67361	0.84298	0.74306	0.66667	0.6954
MAXENT_GBM_RF_GLMSTEP_GAMSTEP_RPART_NNET_FDA	0.60417	0.6281	0.75	0.74653	0.65972	0.8125	0.64583	0.70139	0.875	0.48148	0.8125	0.71875	0.76389	0.56944	0.63636	0.67361	0.65278	0.75207	0.75	0.67361	0.69539
MAXENT_RF_GAM_GAMSTEP_EARTH_RPART_NNET_FDA	0.58333	0.61983	0.70139	0.75347	0.66667	0.81944	0.63889	0.72222	0.90278	0.48148	0.8125	0.73264	0.76389	0.56944	0.6281	0.65972	0.65278	0.7686	0.75	0.68056	0.69539
MAXENT_GBM_RF_GAM_MGCV_RPART_NNET_FDA_SVME	0.60417	0.63636	0.74306	0.75347	0.65972	0.80556	0.63889	0.70833	0.875	0.49383	0.83333	0.70486	0.76389	0.5625	0.6281	0.66667	0.65278	0.76033	0.75	0.66667	0.69538
MAXENT_GBM_GLMSTEP_RPART_FDA_SVME	0.61111	0.6281	0.75	0.72569	0.65972	0.82639	0.63194	0.74306	0.88194	0.4321	0.83333	0.67014	0.8125	0.59028	0.59504	0.67361	0.70139	0.75207	0.75	0.63889	0.69537
MAXENT_GBM_RF_MGCV	0.60417	0.65289	0.74306	0.68403	0.70139	0.81944	0.63889	0.73611	0.83333	0.50617	0.77083	0.70486	0.78472	0.61111	0.57851	0.65278	0.67361	0.80165	0.74306	0.66667	0.69536
MAXENT_GBM_RF_GLMSTEP_GAMSTEP_EARTH_RPART_NNET_FDA	0.59722	0.61983	0.72917	0.75347	0.65972	0.79861	0.64583	0.71528	0.88194	0.50617	0.79861	0.73264	0.75	0.56944	0.64463	0.67361	0.65278	0.7686	0.75	0.65972	0.69536
MAXENT_GBM_GAM_RPART_FDA_SVME	0.61111	0.6281	0.74306	0.73264	0.65972	0.82639	0.63889	0.74306	0.88889	0.46914	0.83333	0.67014	0.81944	0.57639	0.58678	0.65972	0.6875	0.7438	0.75	0.63889	0.69535
MAXENT_GBM_EARTH_RPART_NNET_FDA	0.59722	0.59504	0.71528	0.74653	0.65278	0.79861	0.64583	0.74306	0.90972	0.46914	0.77778	0.69792	0.8125	0.60417	0.60331	0.66667	0.70139	0.76033	0.74306	0.66667	0.69535
MAXENT_RF_GLMSTEP_MGCV_RPART_FDA_SVME	0.625	0.63636	0.76389	0.73958	0.65972	0.80556	0.63194	0.72917	0.89583	0.46914	0.85417	0.69792	0.76389	0.57639	0.57851	0.66667	0.66667	0.7438	0.75	0.65278	0.69535
MAXENT_GBM_GLMSTEP_GAM_GAMSTEP_EARTH_RPART_FDA_SVME	0.60417	0.58678	0.71528	0.74653	0.6875	0.80556	0.63889	0.72917	0.90278	0.46914	0.78472	0.68403	0.80556	0.55556	0.61157	0.68056	0.6875	0.76033	0.75694	0.69444	0.69535
MAXENT_GBM_RF_GAMSTEP_NNET	0.58333	0.64463	0.71528	0.69792	0.6875	0.81944	0.64583	0.73611	0.84028	0.50617	0.77778	0.69792	0.77083	0.61111	0.61157	0.65278	0.67361	0.81818	0.75	0.66667	0.69535
MAXENT_GBM_RF_NNET	0.59028	0.64463	0.73611	0.68403	0.69444	0.8125	0.64583	0.72222	0.84028	0.50617	0.77778	0.69792	0.75694	0.64583	0.61157	0.63889	0.67361	0.81818	0.75694	0.65278	0.69535
MAXENT_GBM_RF_GAM_GAMSTEP	0.59028	0.64463	0.72222	0.70486	0.69444	0.82639	0.64583	0.71528	0.85417	0.50617	0.78472	0.69792	0.77778	0.56944	0.60331	0.65278	0.65972	0.82645	0.75694	0.67361	0.69535
MAXENT_GBM_RF_GAM_MGCV	0.60417	0.66116	0.72222	0.68403	0.69444	0.81944	0.64583	0.72917	0.84722	0.50617	0.77778	0.69792	0.77778	0.56944	0.58678	0.65278	0.68056	0.82645	0.74306	0.68056	0.69535
MAXENT_GBM_GAM_MGCV_EARTH_SVME	0.625	0.66116	0.65972	0.68403	0.70833	0.8125	0.63194	0.72917	0.88889	0.50617	0.76389	0.67014	0.82639	0.61111	0.61157	0.65972	0.63889	0.80165	0.74306	0.67361	0.69535
MAXENT_GLM_GAMSTEP_MGCV_EARTH_RPART_NNET	0.61111	0.66116	0.64583	0.69097	0.65278	0.84722	0.625	0.77083	0.93056	0.49383	0.74306	0.68403	0.82639	0.65278	0.6281	0.64583	0.61111	0.81818	0.73611	0.63194	0.69534
MAXENT_GLMSTEP_GAM_GAMSTEP_EARTH_RPART_NNET_FDA	0.59028	0.59504	0.69444	0.73264	0.66667	0.81944	0.63194	0.74306	0.94444	0.49383	0.76389	0.69097	0.79861	0.59028	0.61157	0.69444	0.67361	0.7686	0.75	0.65278	0.69533
MAXENT_GBM_RF_GLMSTEP_RPART_FDA_SVME	0.59722	0.64463	0.77778	0.74653	0.66667	0.80556	0.63194	0.70833	0.86111	0.48148	0.81944	0.69792	0.75694	0.5625	0.61157	0.67361	0.69444	0.75207	0.75	0.66667	0.69532
MAXENT_GBM_GLM_GAM_GAMSTEP_EARTH_RPART_NNET_FDA_SVME	0.58333	0.60331	0.6875	0.73958	0.6875	0.81944	0.61806	0.75	0.90278	0.48148	0.77083	0.69097	0.8125	0.56944	0.63636	0.6875	0.67361	0.7686	0.75	0.67361	0.69532
MAXENT_RF_GLMSTEP_GAM_GAMSTEP_EARTH_RPART_NNET_FDA_SVME	0.58333	0.61157	0.70833	0.74653	0.66667	0.81944	0.63889	0.71528	0.89583	0.48148	0.82639	0.71181	0.76389	0.56944	0.6281	0.67361	0.65972	0.7686	0.75	0.6875	0.69532
MAXENT_GBM_RF_GLM_GLMSTEP_GAM_EARTH_RPART_NNET_SVME	0.59028	0.65289	0.68056	0.71875	0.69444	0.8125	0.63194	0.72222	0.90278	0.51852	0.77778	0.70486	0.76389	0.58333	0.63636	0.63889	0.63889	0.83471	0.72917	0.67361	0.69532
MAXENT_GBM_RF_GAM_RPART_FDA_SVME	0.61111	0.64463	0.77083	0.74653	0.65972	0.8125	0.63889	0.70139	0.86806	0.49383	0.8125	0.69097	0.76389	0.56944	0.61983	0.65278	0.68056	0.75207	0.75694	0.65972	0.69531
MAXENT_GBM_RF_GAMSTEP_EARTH_RPART_NNET_FDA	0.59028	0.61983	0.72917	0.75347	0.65972	0.8125	0.64583	0.72222	0.88889	0.49383	0.79861	0.73958	0.75	0.57639	0.63636	0.65972	0.65972	0.76033	0.75	0.65972	0.69531
MAXENT_GBM_RF_GLMSTEP_GAM_MGCV_EARTH_RPART_NNET_FDA_SVME	0.60417	0.61983	0.72222	0.74653	0.67361	0.79861	0.63889	0.72222	0.90278	0.49383	0.79861	0.72569	0.75	0.55556	0.63636	0.67361	0.65972	0.76033	0.75	0.67361	0.69531
MAXENT_GLM_MGCV_RPART	0.625	0.65289	0.69444	0.64931	0.65972	0.86111	0.64583	0.78472	0.875	0.48148	0.75694	0.67014	0.81944	0.68056	0.57851	0.65972	0.625	0.81818	0.73611	0.63194	0.6953
MAXENT_GLMSTEP_RPART_NNET_SVME	0.57639	0.63636	0.6875	0.66319	0.65972	0.84028	0.65972	0.78472	0.86111	0.48148	0.77083	0.65625	0.81944	0.71528	0.61157	0.65278	0.63194	0.80165	0.77083	0.625	0.6953
MAXENT_GBM_RF_GAMSTEP	0.59722	0.6281	0.73611	0.69792	0.69444	0.82639	0.64583	0.72917	0.83333	0.50617	0.78472	0.69097	0.77083	0.60417	0.57851	0.65972	0.68056	0.81818	0.75694	0.66667	0.6953
MAXENT_RF_GLMSTEP_GAMSTEP_MGCV_EARTH_SVME	0.61806	0.63636	0.69444	0.69792	0.69444	0.79861	0.63889	0.71528	0.875	0.51852	0.79167	0.71181	0.76389	0.63194	0.60331	0.66667	0.63194	0.79339	0.75	0.67361	0.69529
MAXENT_GBM_RF_RPART_BIOCLIM	0.59028	0.64463	0.70833	0.69097	0.70139	0.82639	0.6875	0.72222	0.81944	0.50617	0.77778	0.69097	0.79167	0.63194	0.57851	0.58333	0.67361	0.84298	0.76389	0.67361	0.69528
MAXENT_GBM_RF_NNET_SVME	0.59028	0.64463	0.73611	0.68403	0.70139	0.81944	0.64583	0.72222	0.84028	0.50617	0.77083	0.69792	0.75694	0.64583	0.60331	0.63889	0.67361	0.81818	0.75694	0.65278	0.69528
MAXENT_RF_GLMSTEP_RPART_NNET_BIOCLIM	0.5625	0.64463	0.70833	0.67708	0.70139	0.83333	0.68056	0.73611	0.84722	0.50617	0.8125	0.68403	0.78472	0.65972	0.57025	0.58333	0.64583	0.85124	0.76389	0.65278	0.69528
MAXENT_RF_GLMSTEP_RPART_NNET_SVME_BIOCLIM	0.5625	0.64463	0.70833	0.67708	0.70833	0.83333	0.68056	0.72917	0.84028	0.50617	0.81944	0.68403	0.78472	0.65972	0.57025	0.58333	0.64583	0.85124	0.76389	0.65278	0.69528
MAXENT_RF_GLM_GLMSTEP_RPART_BIOCLIM	0.60417	0.66942	0.6875	0.68403	0.70139	0.84028	0.65972	0.73611	0.82639	0.49383	0.80556	0.68403	0.79861	0.64583	0.57025	0.59722	0.63889	0.8595	0.74306	0.65972	0.69528
MAXENT_GBM_RF_GAMSTEP_EARTH_RPART_BIOCLIM	0.59722	0.63636	0.69444	0.70486	0.69444	0.80556	0.68056	0.72917	0.84722	0.51852	0.78472	0.69792	0.79167	0.61806	0.58678	0.58333	0.64583	0.85124	0.76389	0.67361	0.69527
MAXENT_GBM_RF_GLMSTEP_GAM_GAMSTEP_MGCV_EARTH_SVME	0.60417	0.63636	0.6875	0.70486	0.70139	0.82639	0.63889	0.71528	0.875	0.51852	0.79167	0.70486	0.76389	0.5625	0.61983	0.66667	0.64583	0.81818	0.74306	0.68056	0.69527
MAXENT_RF_GLM_GLMSTEP_GAM_GAMSTEP_MGCV_EARTH_RPART_NNET_SVME	0.60417	0.63636	0.66667	0.70486	0.6875	0.83333	0.625	0.74306	0.89583	0.51852	0.79861	0.71181	0.75694	0.59722	0.61983	0.63889	0.625	0.81818	0.73611	0.6875	0.69527
MAXENT_RF_GLM_GLMSTEP_RPART_NNET_SVME_BIOCLIM	0.58333	0.66116	0.68056	0.67708	0.70139	0.82639	0.65278	0.73611	0.85417	0.50617	0.8125	0.68403	0.79167	0.64583	0.58678	0.59722	0.63889	0.8595	0.74306	0.66667	0.69526
MAXENT_RF_GLMSTEP_GAMSTEP_EARTH_RPART_FDA_SVME	0.60417	0.59504	0.71528	0.75347	0.66667	0.80556	0.64583	0.71528	0.90972	0.49383	0.81944	0.71875	0.75	0.58333	0.61983	0.67361	0.66667	0.75207	0.75	0.66667	0.69526
MAXENT_GBM_RF_GLMSTEP_GAM_MGCV_RPART_NNET_FDA	0.60417	0.61983	0.74306	0.73958	0.67361	0.80556	0.64583	0.72222	0.875	0.48148	0.81944	0.71181	0.76389	0.55556	0.61983	0.67361	0.65972	0.76033	0.75	0.68056	0.69525
MAXENT_GBM_RF_GLMSTEP_GAMSTEP_MGCV_RPART_NNET_FDA_SVME	0.61111	0.61983	0.74306	0.73958	0.66667	0.80556	0.63889	0.72222	0.875	0.48148	0.82639	0.71875	0.75694	0.55556	0.6281	0.67361	0.65972	0.75207	0.75	0.68056	0.69525
MAXENT_RF_GLM_GLMSTEP_GAMSTEP_EARTH_RPART_BIOCLIM	0.59028	0.66942	0.66667	0.69792	0.70833	0.8125	0.64583	0.72917	0.86111	0.51852	0.79167	0.70486	0.79167	0.61806	0.59504	0.59028	0.63194	0.85124	0.75	0.68056	0.69525
MAXENT_RF_GLM_GAMSTEP_MGCV_EARTH_RPART_BIOCLIM	0.61111	0.66116	0.67361	0.69792	0.70833	0.81944	0.64583	0.73611	0.85417	0.51852	0.78472	0.69792	0.79167	0.61111	0.60331	0.59722	0.63194	0.85124	0.73611	0.67361	0.69525
MAXENT_GBM_RF_GLMSTEP_GAM_MGCV_EARTH_RPART_BIOCLIM	0.59722	0.67769	0.6875	0.69792	0.70139	0.81944	0.67361	0.73611	0.84722	0.51852	0.79861	0.69792	0.78472	0.58333	0.58678	0.59028	0.63194	0.85124	0.74306	0.68056	0.69525
MAXENT_GBM_RF_GLMSTEP_MGCV_EARTH_RPART_BIOCLIM	0.59722	0.67769	0.6875	0.69097	0.70139	0.8125	0.68056	0.73611	0.84028	0.51852	0.79167	0.69792	0.78472	0.60417	0.58678	0.59028	0.63194	0.85124	0.74306	0.68056	0.69525
MAXENT_GBM_RF_GAM_GAMSTEP_EARTH_RPART_NNET	0.59028	0.63636	0.67361	0.72569	0.6875	0.81944	0.65278	0.72917	0.88194	0.51852	0.75694	0.71181	0.76389	0.59722	0.63636	0.63194	0.64583	0.84298	0.73611	0.66667	0.69525
MAXENT_GBM_RF_GAM_GAMSTEP_EARTH_RPART_NNET_SVME	0.59028	0.63636	0.67361	0.72569	0.69444	0.81944	0.64583	0.72222	0.875	0.51852	0.77778	0.69792	0.76389	0.59722	0.63636	0.63194	0.64583	0.84298	0.73611	0.67361	0.69525
MAXENT_GBM_RF_EARTH_RPART_FDA_SVME	0.61806	0.64463	0.72917	0.74653	0.66667	0.80556	0.63889	0.72222	0.88194	0.46914	0.79861	0.72569	0.74306	0.58333	0.6281	0.65278	0.6875	0.76033	0.74306	0.65972	0.69525
MAXENT_GBM_RF_GLMSTEP_RPART_NNET_FDA_SVME	0.59722	0.63636	0.76389	0.74653	0.65278	0.8125	0.63889	0.70833	0.86111	0.49383	0.82639	0.70486	0.75	0.5625	0.61983	0.67361	0.69444	0.75207	0.75	0.65972	0.69524
MAXENT_RF_GAMSTEP_EARTH_RPART_NNET_FDA_SVME	0.59028	0.61983	0.70833	0.74653	0.66667	0.8125	0.64583	0.72222	0.90278	0.49383	0.8125	0.71875	0.75	0.59028	0.6281	0.65972	0.66667	0.76033	0.75	0.65972	0.69524
MAXENT_GBM_RF_GAMSTEP_MGCV_RPART_NNET_FDA_SVME	0.59722	0.61983	0.74306	0.75347	0.66667	0.8125	0.63889	0.70833	0.86806	0.49383	0.82639	0.71875	0.76389	0.56944	0.63636	0.67361	0.65278	0.75207	0.75	0.65972	0.69524
MAXENT_GBM_RF_GLMSTEP_GAM_MGCV_EARTH_RPART_FDA_SVME	0.61111	0.6281	0.72917	0.74653	0.68056	0.79861	0.63194	0.71528	0.89583	0.49383	0.8125	0.71875	0.75	0.55556	0.61983	0.66667	0.65972	0.76033	0.75694	0.67361	0.69524
MAXENT_GBM_RF_GLM_GAM_GAMSTEP_MGCV_EARTH_RPART_NNET_SVME_BIOCLIM	0.59722	0.66942	0.68056	0.69792	0.70833	0.8125	0.63194	0.73611	0.86111	0.51852	0.80556	0.69097	0.77778	0.56944	0.63636	0.59722	0.63194	0.85124	0.73611	0.69444	0.69524
MAXENT_GBM_RF_GLMSTEP_MGCV_EARTH_RPART_FDA	0.61111	0.64463	0.73611	0.75347	0.65972	0.79167	0.63889	0.71528	0.88194	0.50617	0.79861	0.71875	0.74306	0.56944	0.61157	0.67361	0.67361	0.76033	0.75694	0.65972	0.69523
MAXENT_GBM_GLM_GLMSTEP_MGCV_RPART	0.63194	0.66942	0.6875	0.68403	0.68056	0.85417	0.63889	0.76389	0.86806	0.46914	0.77083	0.67014	0.82639	0.625	0.59504	0.65278	0.63889	0.80992	0.72917	0.63889	0.69523
MAXENT_GBM_GAM_NNET_SVME	0.59028	0.64463	0.69444	0.68403	0.70139	0.81944	0.63194	0.77083	0.84028	0.49383	0.78472	0.66319	0.82639	0.63889	0.60331	0.66667	0.65972	0.80165	0.75	0.63889	0.69523
MAXENT_RF_GLMSTEP_GAM_MGCV_EARTH	0.61806	0.64463	0.6875	0.69097	0.70139	0.8125	0.64583	0.71528	0.88194	0.51852	0.77083	0.71181	0.76389	0.63194	0.58678	0.66667	0.63194	0.79339	0.74306	0.6875	0.69522
MAXENT_RF_GLMSTEP_GAMSTEP_EARTH_SVME	0.60417	0.61157	0.69444	0.70486	0.70139	0.80556	0.63889	0.72222	0.86111	0.51852	0.79861	0.71181	0.76389	0.63889	0.60331	0.66667	0.63889	0.80992	0.74306	0.66667	0.69522
MAXENT_GBM_RF_MGCV_NNET_SVME	0.59028	0.65289	0.72222	0.69097	0.69444	0.81944	0.64583	0.72917	0.84028	0.50617	0.77778	0.70486	0.77778	0.61111	0.61157	0.65972	0.67361	0.79339	0.73611	0.66667	0.69522
MAXENT_GLMSTEP_EARTH_RPART_SVME_BIOCLIM	0.61111	0.63636	0.64583	0.67708	0.72917	0.82639	0.68056	0.77083	0.85417	0.50617	0.75	0.65625	0.80556	0.71528	0.57025	0.59722	0.61111	0.85124	0.76389	0.64583	0.69522
MAXENT_GBM_RF_GLM_GLMSTEP_GAM_GAMSTEP_MGCV_RPART_SVME	0.61806	0.64463	0.69444	0.69792	0.69444	0.82639	0.63194	0.73611	0.875	0.50617	0.81944	0.69792	0.77083	0.56944	0.61157	0.63889	0.64583	0.80165	0.74306	0.68056	0.69522
MAXENT_GBM_GLMSTEP_MGCV_RPART_NNET_FDA	0.60417	0.61983	0.72917	0.71875	0.65278	0.8125	0.64583	0.74306	0.88889	0.45679	0.80556	0.69792	0.82639	0.56944	0.61157	0.6875	0.70139	0.7438	0.75	0.63889	0.69521
MAXENT_GLMSTEP_GAMSTEP_MGCV_EARTH_RPART_FDA_SVME	0.60417	0.59504	0.71528	0.73958	0.65278	0.81944	0.63194	0.74306	0.9375	0.48148	0.76389	0.69097	0.80556	0.59722	0.61157	0.68056	0.6875	0.7438	0.75	0.65278	0.69521
MAXENT_GBM_RF_GLMSTEP_GAM_GAMSTEP_MGCV_EARTH_NNET_SVME	0.59028	0.61983	0.68056	0.71181	0.70139	0.8125	0.64583	0.72917	0.88194	0.51852	0.80556	0.70486	0.76389	0.5625	0.6281	0.66667	0.64583	0.81818	0.74306	0.67361	0.6952
MAXENT_GBM_RF_GLMSTEP_RPART_NNET_BIOCLIM	0.58333	0.65289	0.70833	0.68403	0.70139	0.83333	0.68056	0.72222	0.84028	0.50617	0.79167	0.69097	0.78472	0.61111	0.58678	0.59722	0.65278	0.8595	0.75	0.66667	0.6952
MAXENT_GBM_GLMSTEP_EARTH_RPART_SVME_BIOCLIM	0.58333	0.66116	0.65278	0.70486	0.71528	0.82639	0.68056	0.75	0.84722	0.50617	0.78472	0.65625	0.79861	0.65278	0.58678	0.58333	0.64583	0.85124	0.76389	0.65278	0.6952
MAXENT_RF_GAM_MGCV_RPART_NNET_BIOCLIM	0.59028	0.65289	0.69444	0.67708	0.69444	0.8125	0.67361	0.73611	0.85417	0.50617	0.8125	0.69097	0.79167	0.64583	0.58678	0.59722	0.63889	0.8595	0.72917	0.65972	0.6952
MAXENT_GBM_RF_GAM_GAMSTEP_MGCV_RPART_BIOCLIM	0.59722	0.64463	0.70139	0.68403	0.70139	0.83333	0.68056	0.72917	0.84028	0.50617	0.8125	0.69097	0.79167	0.58333	0.60331	0.59722	0.64583	0.85124	0.74306	0.66667	0.6952
MAXENT_EARTH	0.63194	0.61157	0.6875	0.69792	0.72222	0.79861	0.66667	0.75694	0.90972	0.49383	0.72917	0.67708	0.79861	0.71528	0.57851	0.65278	0.59722	0.7686	0.75	0.65972	0.69519
MAXENT_GBM_GLM_GLMSTEP_GAM_EARTH_RPART_FDA_SVME	0.59722	0.61983	0.70833	0.73958	0.68056	0.79861	0.61111	0.73611	0.90278	0.48148	0.78472	0.68403	0.8125	0.5625	0.61983	0.68056	0.6875	0.75207	0.75694	0.6875	0.69519
MAXENT_GBM_RF_GLMSTEP_MGCV_EARTH_RPART_NNET_BIOCLIM	0.59722	0.66116	0.6875	0.69792	0.70139	0.79167	0.67361	0.73611	0.86111	0.51852	0.80556	0.69792	0.78472	0.60417	0.59504	0.58333	0.63194	0.85124	0.74306	0.68056	0.69519
MAXENT_RF_GLM_GAMSTEP_MGCV_EARTH_RPART_SVME_BIOCLIM	0.61111	0.65289	0.67361	0.69792	0.70833	0.81944	0.64583	0.73611	0.85417	0.51852	0.79861	0.69792	0.78472	0.61111	0.60331	0.59722	0.625	0.85124	0.73611	0.68056	0.69519
MAXENT_GBM_RF_GLM_GLMSTEP_MGCV_EARTH_RPART_NNET_SVME	0.60417	0.66116	0.67361	0.71875	0.69444	0.81944	0.63194	0.73611	0.88889	0.51852	0.77778	0.70486	0.75694	0.58333	0.63636	0.63889	0.64583	0.80992	0.72917	0.67361	0.69519
MAXENT_RF_GLMSTEP_GAM_GAMSTEP_MGCV_EARTH_RPART_SVME_BIOCLIM	0.59722	0.65289	0.68056	0.69792	0.71528	0.8125	0.66667	0.72917	0.86111	0.51852	0.79861	0.69792	0.78472	0.59028	0.60331	0.59722	0.63194	0.85124	0.73611	0.68056	0.69519
MAXENT_GBM_RF_GAMSTEP_EARTH_RPART_FDA	0.60417	0.63636	0.73611	0.74653	0.66667	0.8125	0.64583	0.71528	0.88889	0.46914	0.79861	0.73264	0.75	0.57639	0.6281	0.65972	0.65972	0.76033	0.75694	0.65972	0.69518
MAXENT_GBM_RF_MGCV_RPART_FDA_SVME	0.60417	0.65289	0.77778	0.74653	0.66667	0.80556	0.63194	0.70833	0.86111	0.49383	0.8125	0.70486	0.76389	0.56944	0.60331	0.66667	0.68056	0.7438	0.75	0.65972	0.69518
MAXENT_GBM_RF_GAM_MGCV_RPART_FDA_SVME	0.61111	0.65289	0.75694	0.74653	0.66667	0.8125	0.63889	0.70833	0.875	0.49383	0.81944	0.69792	0.76389	0.5625	0.60331	0.66667	0.65972	0.7438	0.75694	0.66667	0.69518
MAXENT_GBM_RF_GLM_GLMSTEP_GAMSTEP_MGCV_EARTH_RPART_NNET_FDA_SVME	0.61111	0.61157	0.72222	0.73958	0.67361	0.8125	0.61806	0.72917	0.90278	0.49383	0.8125	0.73264	0.76389	0.54861	0.6281	0.67361	0.65972	0.76033	0.73611	0.67361	0.69518
MAXENT_RF_GLM_MGCV_EARTH_RPART_NNET_FDA_SVME	0.60417	0.61983	0.70139	0.73958	0.65972	0.80556	0.625	0.72222	0.91667	0.50617	0.8125	0.71875	0.76389	0.57639	0.6281	0.67361	0.65972	0.76033	0.75	0.65972	0.69517
MAXENT_GBM_RF_GLM_EARTH_RPART_FDA	0.61111	0.66942	0.71528	0.74653	0.66667	0.80556	0.625	0.72222	0.89583	0.49383	0.79167	0.72569	0.75	0.5625	0.61983	0.67361	0.65972	0.75207	0.75694	0.65972	0.69516
MAXENT_RF_GLMSTEP_GAMSTEP_EARTH	0.60417	0.61983	0.69444	0.69097	0.69444	0.81944	0.65278	0.72222	0.86111	0.51852	0.78472	0.71181	0.76389	0.63889	0.58678	0.66667	0.63889	0.80992	0.74306	0.68056	0.69516
MAXENT_GLM_GLMSTEP_GAM_GAMSTEP_MGCV_EARTH_RPART_SVME	0.625	0.64463	0.65278	0.69097	0.6875	0.85417	0.61806	0.75	0.90278	0.48148	0.75	0.67014	0.81944	0.65972	0.61157	0.65278	0.625	0.81818	0.74306	0.64583	0.69515
MAXENT_GLM_GLMSTEP_GAMSTEP_MGCV_EARTH_RPART_NNET_SVME	0.61111	0.64463	0.65278	0.69097	0.67361	0.84028	0.625	0.77083	0.93056	0.48148	0.75694	0.68403	0.81944	0.65278	0.61983	0.64583	0.61111	0.80992	0.73611	0.64583	0.69515
MAXENT_GBM_RF_GLM_GLMSTEP_GAMSTEP_RPART	0.61806	0.64463	0.70139	0.71181	0.70139	0.83333	0.63889	0.73611	0.86111	0.50617	0.79167	0.69097	0.77083	0.58333	0.59504	0.63889	0.64583	0.80992	0.74306	0.68056	0.69515
MAXENT_GBM_EARTH_RPART_FDA	0.625	0.61157	0.72917	0.75347	0.65972	0.80556	0.63889	0.74306	0.90972	0.45679	0.75694	0.68403	0.80556	0.60417	0.61157	0.65972	0.70139	0.7438	0.74306	0.65972	0.69514
MAXENT_GBM_RF_GAMSTEP_EARTH	0.59722	0.6281	0.70139	0.70486	0.69444	0.8125	0.64583	0.72917	0.84722	0.51852	0.78472	0.70486	0.77778	0.61111	0.61157	0.65278	0.65278	0.81818	0.75	0.65972	0.69514
MAXENT_RF_GLMSTEP_GAM_EARTH_NNET_SVME	0.59722	0.63636	0.67361	0.67708	0.70139	0.80556	0.63889	0.72222	0.875	0.51852	0.80556	0.71181	0.76389	0.63194	0.61157	0.66667	0.63889	0.80992	0.74306	0.67361	0.69514
MAXENT_GBM_RF_GLM_GLMSTEP_GAMSTEP_MGCV_RPART_SVME	0.61806	0.64463	0.69444	0.70486	0.70139	0.82639	0.625	0.73611	0.86806	0.51852	0.79861	0.69097	0.77083	0.57639	0.61157	0.63889	0.64583	0.80165	0.74306	0.6875	0.69514
MAXENT_GBM_GLMSTEP_GAM_GAMSTEP_MGCV_EARTH_RPART_FDA_SVME	0.59722	0.59504	0.70833	0.73958	0.6875	0.81944	0.63194	0.74306	0.90278	0.46914	0.77778	0.69097	0.8125	0.54861	0.61983	0.68056	0.68056	0.76033	0.75	0.6875	0.69513
MAXENT_GBM_RF_GLM_GAM_RPART	0.61111	0.67769	0.70833	0.70486	0.68056	0.83333	0.63889	0.72917	0.84722	0.50617	0.78472	0.69097	0.77083	0.58333	0.58678	0.63889	0.66667	0.82645	0.75	0.66667	0.69513
MAXENT_GBM_RF_GLM_GAM_RPART_SVME	0.61111	0.66116	0.70833	0.70486	0.6875	0.83333	0.63194	0.71528	0.84722	0.50617	0.79861	0.69097	0.77083	0.58333	0.59504	0.63889	0.66667	0.83471	0.75	0.66667	0.69513
MAXENT_RF_GAM_GAMSTEP_RPART_SVME_BIOCLIM	0.56944	0.65289	0.69444	0.68403	0.71528	0.8125	0.67361	0.73611	0.84028	0.50617	0.81944	0.68403	0.79861	0.63194	0.57851	0.59722	0.63889	0.8595	0.75694	0.65278	0.69513
MAXENT_RF_GAMSTEP_MGCV_RPART_NNET_BIOCLIM	0.58333	0.64463	0.70139	0.67708	0.69444	0.8125	0.67361	0.73611	0.85417	0.50617	0.80556	0.69097	0.79167	0.64583	0.58678	0.59722	0.63889	0.8595	0.74306	0.65972	0.69513
MAXENT_RF_GAM_GAMSTEP_RPART_NNET_SVME_BIOCLIM	0.58333	0.63636	0.69444	0.67708	0.70139	0.8125	0.67361	0.73611	0.84722	0.50617	0.8125	0.69097	0.79167	0.63889	0.59504	0.59722	0.63889	0.8595	0.75	0.65972	0.69513
MAXENT_RF_GLM_GLMSTEP_GAM_GAMSTEP_EARTH_RPART_NNET	0.59722	0.64463	0.65972	0.71181	0.68056	0.83333	0.625	0.72917	0.89583	0.50617	0.79167	0.70486	0.76389	0.61806	0.6281	0.63889	0.625	0.81818	0.73611	0.69444	0.69513
MAXENT_GLM_GAMSTEP_EARTH_RPART_NNET_FDA_SVME	0.58333	0.60331	0.6875	0.73264	0.65972	0.81944	0.625	0.75694	0.94444	0.48148	0.76389	0.69097	0.8125	0.59722	0.6281	0.69444	0.68056	0.75207	0.75	0.63889	0.69512
MAXENT_GBM_RF_GLMSTEP_GAM_GAMSTEP_MGCV_RPART_FDA_SVME	0.60417	0.61983	0.75694	0.73264	0.68056	0.81944	0.63889	0.72222	0.875	0.48148	0.82639	0.71181	0.77778	0.54861	0.61157	0.65972	0.65278	0.75207	0.75	0.68056	0.69512
MAXENT_GBM_RF_EARTH_RPART_SVME_BIOCLIM	0.59028	0.64463	0.68056	0.70486	0.69444	0.81944	0.67361	0.73611	0.83333	0.51852	0.77083	0.70486	0.78472	0.64583	0.59504	0.58333	0.66667	0.8595	0.74306	0.65278	0.69512
MAXENT_GBM_RF_GAM_EARTH_RPART_SVME_BIOCLIM	0.59722	0.65289	0.70139	0.70486	0.69444	0.80556	0.67361	0.72917	0.83333	0.51852	0.80556	0.69792	0.78472	0.61111	0.59504	0.58333	0.64583	0.85124	0.75	0.66667	0.69512
MAXENT_GBM_RF_GLMSTEP_GAMSTEP_MGCV_EARTH_RPART_SVME_BIOCLIM	0.59722	0.64463	0.6875	0.69792	0.70833	0.8125	0.66667	0.73611	0.85417	0.51852	0.8125	0.69792	0.78472	0.59722	0.60331	0.59028	0.63194	0.85124	0.73611	0.67361	0.69512
MAXENT_GBM_GLMSTEP_GAM_MGCV_EARTH_RPART_BIOCLIM	0.61111	0.66942	0.65278	0.69792	0.70833	0.8125	0.68056	0.76389	0.84722	0.50617	0.76389	0.67014	0.8125	0.61806	0.59504	0.58333	0.63194	0.86777	0.74306	0.66667	0.69511
MAXENT_GBM_GLMSTEP_MGCV_EARTH_RPART_SVME_BIOCLIM	0.59722	0.66942	0.65972	0.69792	0.71528	0.81944	0.67361	0.75	0.84722	0.50617	0.77778	0.65625	0.8125	0.625	0.59504	0.59028	0.63889	0.86777	0.74306	0.65972	0.69511
MAXENT_GBM_GAMSTEP_MGCV_EARTH_RPART_NNET_BIOCLIM	0.57639	0.64463	0.65972	0.69792	0.70833	0.8125	0.68056	0.76389	0.86806	0.50617	0.76389	0.67708	0.8125	0.63194	0.61983	0.59028	0.61806	0.86777	0.74306	0.65972	0.69511
MAXENT_GBM_RF_GLM_GLMSTEP_GAM_GAMSTEP_MGCV_EARTH_RPART_NNET_FDA_SVME	0.61806	0.60331	0.71528	0.73264	0.68056	0.8125	0.61806	0.72917	0.90278	0.49383	0.8125	0.72569	0.75694	0.55556	0.6281	0.67361	0.65972	0.76033	0.74306	0.68056	0.69511
MAXENT_GBM_RF_GLM_GAM_MGCV_EARTH_RPART_NNET_FDA_SVME	0.59722	0.6281	0.70833	0.74653	0.68056	0.8125	0.61806	0.72222	0.90972	0.49383	0.79167	0.71875	0.77083	0.54861	0.63636	0.67361	0.65278	0.7686	0.75	0.67361	0.69509
MAXENT_RF_RPART_NNET_SVME_BIOCLIM	0.57639	0.61157	0.70833	0.68403	0.70139	0.82639	0.68056	0.74306	0.83333	0.50617	0.8125	0.68403	0.78472	0.6875	0.57851	0.58333	0.64583	0.85124	0.76389	0.63889	0.69508
MAXENT_GLMSTEP_GAM_GAMSTEP_MGCV_EARTH_RPART_NNET_SVME	0.60417	0.64463	0.65278	0.69097	0.68056	0.84028	0.63889	0.75694	0.91667	0.49383	0.75694	0.68403	0.81944	0.65278	0.61983	0.64583	0.61111	0.80992	0.73611	0.64583	0.69508
MAXENT_RF_GAM_EARTH	0.60417	0.66116	0.68056	0.67708	0.70833	0.8125	0.64583	0.72917	0.86806	0.51852	0.77778	0.70486	0.77778	0.65278	0.57025	0.63889	0.64583	0.81818	0.75	0.65972	0.69507
MAXENT_GBM_RF_GLMSTEP_GAMSTEP_EARTH_SVME	0.59028	0.61157	0.70139	0.71181	0.70139	0.81944	0.64583	0.71528	0.86111	0.51852	0.77778	0.71875	0.75694	0.59722	0.61983	0.66667	0.64583	0.81818	0.75694	0.66667	0.69507
MAXENT_RF_GLMSTEP_GAMSTEP_RPART_NNET_BIOCLIM	0.57639	0.63636	0.70833	0.67708	0.69444	0.8125	0.67361	0.73611	0.85417	0.50617	0.80556	0.69097	0.79167	0.64583	0.58678	0.59722	0.63889	0.8595	0.75	0.65972	0.69507
MAXENT_GBM_RF_GAM_GAMSTEP_SVME	0.59028	0.64463	0.72222	0.71181	0.70139	0.82639	0.64583	0.71528	0.84028	0.50617	0.78472	0.69792	0.77083	0.56944	0.61983	0.65278	0.65972	0.81818	0.75694	0.66667	0.69507
MAXENT_RF_GLMSTEP_GAMSTEP_RPART_NNET_SVME_BIOCLIM	0.56944	0.63636	0.70139	0.67708	0.70139	0.8125	0.67361	0.73611	0.84722	0.50617	0.8125	0.69097	0.79167	0.64583	0.58678	0.59722	0.63889	0.8595	0.75	0.66667	0.69507
MAXENT_GBM_GAMSTEP_EARTH_RPART_NNET_BIOCLIM	0.55556	0.64463	0.65972	0.69792	0.70139	0.8125	0.68056	0.75694	0.86806	0.49383	0.77778	0.67014	0.8125	0.65972	0.61157	0.59028	0.63889	0.8595	0.75694	0.65278	0.69506
MAXENT_GBM_RF_GLMSTEP_GAMSTEP_MGCV_RPART_FDA_SVME	0.61111	0.6281	0.75694	0.75347	0.67361	0.80556	0.63194	0.71528	0.875	0.48148	0.81944	0.71875	0.75694	0.55556	0.60331	0.67361	0.65972	0.7438	0.75694	0.68056	0.69506
MAXENT_RF_GLMSTEP_GAM_GAMSTEP_MGCV_EARTH_RPART_FDA_SVME	0.61111	0.60331	0.70833	0.73958	0.68056	0.82639	0.63194	0.72222	0.90278	0.48148	0.81944	0.72569	0.75694	0.5625	0.61157	0.65972	0.65972	0.76033	0.75	0.6875	0.69506
MAXENT_GBM_GLM_GLMSTEP_GAMSTEP_MGCV_EARTH_RPART_NNET_FDA_SVME	0.60417	0.59504	0.69444	0.73958	0.6875	0.8125	0.61806	0.75	0.92361	0.48148	0.77778	0.69792	0.79861	0.5625	0.6281	0.68056	0.68056	0.75207	0.73611	0.68056	0.69506
MAXENT_RF_GLMSTEP_GAM_GAMSTEP_EARTH_RPART_SVME_BIOCLIM	0.59028	0.64463	0.68056	0.69792	0.70833	0.81944	0.67361	0.72222	0.86111	0.51852	0.79861	0.69792	0.78472	0.60417	0.59504	0.59722	0.63194	0.85124	0.75	0.67361	0.69505
MAXENT_GBM_GLMSTEP_GAMSTEP_EARTH_RPART_NNET_BIOCLIM	0.5625	0.64463	0.65972	0.69792	0.70833	0.8125	0.68056	0.75694	0.86806	0.50617	0.77083	0.67708	0.8125	0.63889	0.61157	0.59028	0.61806	0.86777	0.75694	0.65972	0.69505
MAXENT_GLM_GAM_EARTH_RPART_NNET_FDA	0.59028	0.60331	0.6875	0.72569	0.65972	0.81944	0.625	0.75694	0.94444	0.49383	0.74306	0.69097	0.80556	0.60417	0.61983	0.69444	0.68056	0.76033	0.75	0.64583	0.69505
MAXENT_GAM_GAMSTEP_MGCV_EARTH_RPART_NNET_FDA	0.59028	0.60331	0.6875	0.73264	0.66667	0.81944	0.63194	0.75	0.94444	0.49383	0.75694	0.68403	0.81944	0.58333	0.61983	0.69444	0.65972	0.76033	0.75	0.65278	0.69505
MAXENT_GBM_RF_GLMSTEP_GAM_GAMSTEP_EARTH_RPART_FDA	0.59722	0.61157	0.72917	0.75347	0.67361	0.8125	0.64583	0.71528	0.88889	0.49383	0.80556	0.72569	0.76389	0.54861	0.61157	0.66667	0.65972	0.76033	0.75694	0.68056	0.69505
MAXENT_GBM_GLM_EARTH_RPART_NNET_FDA_SVME	0.59028	0.61983	0.69444	0.73958	0.65972	0.79861	0.61806	0.75	0.90972	0.48148	0.78472	0.69792	0.79861	0.58333	0.6281	0.68056	0.6875	0.7686	0.75	0.65972	0.69504
MAXENT_GBM_GLM_MGCV_EARTH_RPART_NNET_FDA_SVME	0.60417	0.6281	0.6875	0.73958	0.66667	0.79861	0.61806	0.75	0.90972	0.48148	0.77778	0.69097	0.79861	0.56944	0.6281	0.6875	0.6875	0.76033	0.75	0.66667	0.69504
MAXENT_GBM_RF_GLM_MGCV_EARTH_RPART_NNET	0.59722	0.66942	0.67361	0.71181	0.6875	0.82639	0.63889	0.72917	0.88889	0.51852	0.75694	0.71875	0.75694	0.59722	0.63636	0.63889	0.65278	0.82645	0.72222	0.65278	0.69504
MAXENT_GLM_GLMSTEP_GAMSTEP_MGCV_EARTH_RPART_SVME	0.625	0.64463	0.65972	0.69097	0.68056	0.84722	0.625	0.75694	0.92361	0.48148	0.75	0.67014	0.8125	0.65278	0.60331	0.65278	0.625	0.80992	0.73611	0.65278	0.69502
MAXENT_RF_GLMSTEP_GAMSTEP_NNET	0.61111	0.61983	0.70833	0.67708	0.67361	0.83333	0.64583	0.72917	0.85417	0.50617	0.79861	0.69097	0.77778	0.63889	0.61983	0.65972	0.65278	0.79339	0.73611	0.67361	0.69502
MAXENT_RF_GLM	0.61806	0.66942	0.72222	0.65625	0.68056	0.82639	0.64583	0.75	0.84722	0.50617	0.77778	0.69097	0.79167	0.64583	0.57025	0.65972	0.65278	0.79339	0.74306	0.65278	0.69502
MAXENT_RF_GAM_SVME	0.61111	0.66116	0.72222	0.67708	0.70139	0.83333	0.63889	0.72917	0.84028	0.50617	0.79861	0.69097	0.77778	0.63889	0.57025	0.64583	0.65972	0.80165	0.74306	0.65278	0.69502
MAXENT_RF_RPART_NNET_BIOCLIM	0.57639	0.61157	0.70833	0.67708	0.70139	0.82639	0.68056	0.75	0.84028	0.50617	0.8125	0.68403	0.78472	0.6875	0.57025	0.58333	0.64583	0.85124	0.76389	0.63889	0.69502
MAXENT_GLMSTEP_EARTH_RPART_BIOCLIM	0.61111	0.63636	0.64583	0.67708	0.71528	0.82639	0.68056	0.77778	0.85417	0.49383	0.75	0.65625	0.80556	0.71528	0.57025	0.59722	0.61111	0.8595	0.77083	0.64583	0.69501
MAXENT_GLM_GLMSTEP_GAM_MGCV_EARTH_RPART	0.625	0.66116	0.66667	0.69097	0.6875	0.84722	0.625	0.75694	0.89583	0.49383	0.75	0.67014	0.81944	0.65278	0.59504	0.65278	0.625	0.80992	0.72917	0.64583	0.69501
MAXENT_GBM_RF_GLMSTEP_EARTH	0.59028	0.63636	0.70833	0.69792	0.6875	0.82639	0.64583	0.73611	0.85417	0.51852	0.77778	0.71875	0.75	0.61806	0.58678	0.65972	0.65278	0.81818	0.75	0.66667	0.69501
MAXENT_GBM_RF_GLMSTEP_GAMSTEP_EARTH	0.59028	0.61157	0.70833	0.71181	0.69444	0.8125	0.64583	0.71528	0.86111	0.51852	0.77778	0.71875	0.77083	0.59722	0.61157	0.66667	0.64583	0.81818	0.75694	0.66667	0.69501
MAXENT_GLM_GLMSTEP_GAMSTEP_EARTH_RPART_NNET	0.60417	0.65289	0.65278	0.68403	0.65972	0.85417	0.63194	0.76389	0.92361	0.48148	0.75	0.68403	0.81944	0.65278	0.6281	0.64583	0.61111	0.81818	0.73611	0.64583	0.695
MAXENT_GBM_RF_GLM_GLMSTEP_GAM_GAMSTEP_RPART	0.61806	0.65289	0.69444	0.70486	0.70139	0.83333	0.63889	0.72917	0.86806	0.50617	0.79167	0.69097	0.77778	0.56944	0.60331	0.63889	0.63889	0.81818	0.74306	0.68056	0.695
MAXENT_GLMSTEP_GAMSTEP_MGCV_EARTH_RPART_FDA	0.60417	0.59504	0.71528	0.73958	0.65278	0.82639	0.63194	0.74306	0.9375	0.49383	0.75694	0.69097	0.80556	0.59722	0.59504	0.68056	0.6875	0.7438	0.75	0.65278	0.695
MAXENT_GBM_GAM_GAMSTEP_MGCV_RPART_NNET	0.60417	0.66116	0.67361	0.69097	0.65972	0.84722	0.63889	0.75694	0.86806	0.49383	0.77083	0.67708	0.82639	0.625	0.6281	0.65278	0.63194	0.81818	0.72917	0.64583	0.69499
MAXENT_RF_GLMSTEP_GAM_GAMSTEP_EARTH_RPART_FDA_SVME	0.60417	0.59504	0.70833	0.75347	0.68056	0.81944	0.63889	0.71528	0.89583	0.48148	0.81944	0.72569	0.75694	0.56944	0.61157	0.66667	0.65972	0.76033	0.75694	0.68056	0.69499
MAXENT_GLM_GLMSTEP_GAMSTEP_EARTH_RPART_NNET_FDA_SVME	0.58333	0.59504	0.69444	0.73264	0.67361	0.81944	0.625	0.75	0.94444	0.48148	0.75694	0.69792	0.80556	0.59722	0.61983	0.69444	0.67361	0.75207	0.75	0.65278	0.69499
MAXENT_GBM_RF_GLM_EARTH_SVME	0.60417	0.67769	0.6875	0.69097	0.70833	0.81944	0.625	0.72222	0.85417	0.51852	0.77778	0.71181	0.77083	0.60417	0.60331	0.65278	0.65972	0.80165	0.75	0.65972	0.69499
MAXENT_GBM_RF_EARTH_RPART_BIOCLIM	0.59028	0.64463	0.68056	0.70486	0.6875	0.82639	0.68056	0.74306	0.83333	0.51852	0.76389	0.70486	0.78472	0.64583	0.57851	0.58333	0.66667	0.8595	0.74306	0.65972	0.69499
MAXENT_GBM_RF_GAMSTEP_EARTH_RPART_NNET_SVME_BIOCLIM	0.59028	0.6281	0.69444	0.69792	0.70139	0.79861	0.65972	0.74306	0.85417	0.51852	0.79861	0.69792	0.79861	0.61806	0.60331	0.58333	0.63194	0.85124	0.75694	0.67361	0.69499
MAXENT_GBM_GLMSTEP_GAM_GAMSTEP_EARTH_RPART_NNET_FDA	0.59028	0.61157	0.70139	0.73958	0.68056	0.80556	0.64583	0.73611	0.90278	0.46914	0.77778	0.69097	0.80556	0.54861	0.61983	0.68056	0.68056	0.7686	0.75	0.69444	0.69498
MAXENT_GBM_RF_GLM_GLMSTEP_RPART_BIOCLIM	0.60417	0.67769	0.69444	0.68403	0.70833	0.82639	0.65972	0.73611	0.81944	0.50617	0.79861	0.69792	0.78472	0.59722	0.57851	0.59722	0.64583	0.8595	0.75694	0.66667	0.69498
MAXENT_GBM_RF_GAM_GAMSTEP_RPART_NNET	0.59028	0.63636	0.70139	0.71181	0.68056	0.81944	0.65278	0.70833	0.85417	0.50617	0.78472	0.70486	0.76389	0.59028	0.63636	0.63194	0.67361	0.84298	0.74306	0.66667	0.69498
MAXENT_GBM_GLMSTEP_GAMSTEP_MGCV_EARTH_RPART_BIOCLIM	0.61111	0.65289	0.64583	0.69792	0.71528	0.8125	0.68056	0.76389	0.86111	0.50617	0.75694	0.67014	0.8125	0.61806	0.59504	0.58333	0.63194	0.86777	0.75	0.66667	0.69498
MAXENT_GLM_GLMSTEP_EARTH_RPART_NNET_FDA	0.59722	0.61157	0.70139	0.72569	0.65972	0.80556	0.625	0.76389	0.94444	0.49383	0.75	0.69097	0.80556	0.60417	0.61983	0.69444	0.68056	0.7438	0.75	0.63194	0.69498
MAXENT_GBM_GLM_GLMSTEP_GAM_MGCV_EARTH_RPART_NNET_FDA	0.61111	0.59504	0.69444	0.73958	0.6875	0.8125	0.625	0.75	0.91667	0.49383	0.75	0.69792	0.79861	0.5625	0.61983	0.68056	0.68056	0.76033	0.74306	0.68056	0.69498
MAXENT_GBM_GLM_GAM_EARTH_RPART_NNET_FDA_SVME	0.59028	0.61157	0.6875	0.73958	0.68056	0.80556	0.61806	0.75	0.90278	0.48148	0.77778	0.69097	0.80556	0.55556	0.6281	0.6875	0.6875	0.7686	0.75	0.68056	0.69497
MAXENT_GBM_RF_GLM_GAM_GAMSTEP_MGCV_RPART_NNET_FDA	0.61111	0.61983	0.71528	0.73958	0.66667	0.82639	0.625	0.72917	0.88194	0.48148	0.8125	0.72569	0.77778	0.54861	0.6281	0.67361	0.65278	0.76033	0.75	0.67361	0.69497
MAXENT_GBM_RF_GLMSTEP_GAMSTEP_RPART_NNET_FDA_SVME	0.59722	0.61983	0.75	0.74653	0.66667	0.8125	0.63889	0.70139	0.86806	0.48148	0.82639	0.71875	0.76389	0.56944	0.63636	0.67361	0.65278	0.75207	0.75	0.67361	0.69497
MAXENT_GBM_EARTH_NNET	0.58333	0.6281	0.65972	0.69792	0.69444	0.8125	0.65278	0.76389	0.86806	0.49383	0.76389	0.67014	0.80556	0.69444	0.60331	0.65278	0.64583	0.78512	0.76389	0.65972	0.69496
MAXENT_GLM_GLMSTEP_GAM_GAMSTEP_EARTH_RPART	0.61111	0.64463	0.65972	0.69097	0.6875	0.85417	0.63194	0.75694	0.90278	0.48148	0.74306	0.67014	0.83333	0.65972	0.59504	0.65278	0.625	0.80992	0.74306	0.64583	0.69496
MAXENT_RF_GLM_SVME	0.61806	0.66116	0.72222	0.65625	0.6875	0.82639	0.625	0.75	0.84028	0.50617	0.79167	0.69097	0.79167	0.64583	0.57025	0.67361	0.65278	0.79339	0.74306	0.65278	0.69495
MAXENT_GBM_GLMSTEP_MGCV_EARTH_SVME	0.625	0.63636	0.67361	0.68403	0.69444	0.80556	0.64583	0.72917	0.88194	0.50617	0.77778	0.67708	0.81944	0.625	0.60331	0.68056	0.63889	0.78512	0.73611	0.67361	0.69495
MAXENT_RF_GLM_GAM_EARTH_RPART_NNET_FDA_SVME	0.59722	0.6281	0.69444	0.73958	0.66667	0.80556	0.625	0.72222	0.90972	0.50617	0.8125	0.71875	0.76389	0.56944	0.6281	0.67361	0.65972	0.7686	0.75	0.65972	0.69495
MAXENT_GBM_GAM	0.61111	0.66942	0.69444	0.69097	0.69444	0.82639	0.64583	0.77083	0.84722	0.49383	0.75694	0.65625	0.8125	0.625	0.58678	0.67361	0.65972	0.80165	0.74306	0.63889	0.69495
MAXENT_GBM_GAMSTEP_EARTH	0.61806	0.63636	0.66667	0.69097	0.70139	0.81944	0.64583	0.74306	0.875	0.49383	0.73611	0.67708	0.8125	0.63194	0.60331	0.66667	0.64583	0.81818	0.74306	0.67361	0.69495
MAXENT_GLM_EARTH_RPART_NNET	0.58333	0.63636	0.64583	0.69792	0.67361	0.84722	0.63889	0.78472	0.90972	0.49383	0.74306	0.69097	0.81944	0.6875	0.61157	0.65278	0.61111	0.80992	0.72917	0.63194	0.69495
MAXENT_GLMSTEP_GAM_RPART_SVME	0.61806	0.66116	0.70139	0.65625	0.67361	0.86111	0.64583	0.78472	0.83333	0.49383	0.77083	0.66319	0.81944	0.65972	0.58678	0.65972	0.63194	0.80992	0.74306	0.625	0.69495
MAXENT_RF_GLM_GLMSTEP_GAMSTEP_MGCV_RPART_NNET_SVME	0.61111	0.64463	0.68056	0.69792	0.68056	0.83333	0.63194	0.76389	0.86806	0.49383	0.81944	0.69097	0.77083	0.63194	0.59504	0.63889	0.63194	0.81818	0.73611	0.65972	0.69495
MAXENT_RF_EARTH_SVME	0.61806	0.6281	0.70139	0.67014	0.70139	0.81944	0.63889	0.73611	0.84722	0.51852	0.79167	0.70486	0.74306	0.6875	0.60331	0.65278	0.63889	0.80165	0.75	0.64583	0.69494
MAXENT_GBM_RF_GAM_SVME	0.59028	0.65289	0.73611	0.69097	0.69444	0.82639	0.64583	0.72222	0.83333	0.50617	0.77778	0.69097	0.78472	0.59028	0.59504	0.64583	0.68056	0.81818	0.75	0.66667	0.69493
MAXENT_GLMSTEP_GAMSTEP_EARTH_RPART_FDA	0.61111	0.57851	0.71528	0.73264	0.65278	0.82639	0.63194	0.74306	0.93056	0.49383	0.76389	0.69097	0.79861	0.61111	0.61157	0.6875	0.6875	0.73554	0.75	0.64583	0.69493
MAXENT_GBM_RF_GLM_GLMSTEP_GAMSTEP_MGCV_RPART_NNET_SVME	0.61806	0.64463	0.68056	0.71181	0.6875	0.81944	0.63194	0.74306	0.875	0.51852	0.79861	0.69792	0.77083	0.56944	0.6281	0.63889	0.64583	0.80165	0.73611	0.68056	0.69492
MAXENT_RF_GLMSTEP_GAMSTEP_RPART_NNET_FDA_SVME	0.60417	0.6281	0.75	0.73264	0.65972	0.81944	0.63889	0.70833	0.88889	0.46914	0.85417	0.69792	0.76389	0.57639	0.61157	0.67361	0.65278	0.75207	0.75	0.66667	0.69492
MAXENT_GBM_RF_GLM_GLMSTEP_GAM_GAMSTEP_MGCV_RPART_NNET_FDA	0.61806	0.60331	0.72222	0.72569	0.67361	0.82639	0.625	0.73611	0.88889	0.46914	0.81944	0.71875	0.77083	0.54861	0.6281	0.67361	0.65972	0.76033	0.74306	0.6875	0.69492
MAXENT_GBM_RF_GLM_RPART_NNET_BIOCLIM	0.59028	0.64463	0.70139	0.68403	0.69444	0.82639	0.65278	0.72917	0.84722	0.50617	0.79861	0.69792	0.79167	0.60417	0.60331	0.59722	0.65278	0.8595	0.75	0.66667	0.69492
MAXENT_GBM_RF_GAM_GAMSTEP_RPART_BIOCLIM	0.59028	0.64463	0.70139	0.68403	0.69444	0.82639	0.68056	0.72222	0.84028	0.50617	0.8125	0.69097	0.79167	0.59028	0.60331	0.59722	0.64583	0.8595	0.75	0.66667	0.69492
MAXENT_GBM_GLMSTEP_GAMSTEP_EARTH_RPART_BIOCLIM	0.57639	0.65289	0.65278	0.69792	0.71528	0.81944	0.6875	0.75694	0.85417	0.50617	0.77083	0.67014	0.8125	0.63889	0.58678	0.58333	0.63194	0.86777	0.75694	0.65972	0.69492
MAXENT_GBM_RF_GAM_GAMSTEP_RPART_SVME_BIOCLIM	0.59028	0.64463	0.70139	0.69097	0.69444	0.82639	0.67361	0.72222	0.84028	0.50617	0.81944	0.69097	0.79167	0.59028	0.60331	0.59722	0.64583	0.8595	0.75	0.65972	0.69492
MAXENT_GBM_RF_GAM_MGCV_RPART_SVME_BIOCLIM	0.60417	0.66942	0.71528	0.67708	0.69444	0.82639	0.67361	0.72917	0.82639	0.50617	0.8125	0.69792	0.79167	0.59028	0.57851	0.59722	0.64583	0.8595	0.74306	0.65972	0.69492
MAXENT_GBM_GAMSTEP_EARTH_RPART_NNET_SVME_BIOCLIM	0.55556	0.64463	0.65972	0.69792	0.70833	0.8125	0.67361	0.75694	0.86806	0.50617	0.78472	0.67014	0.80556	0.65278	0.60331	0.59028	0.63889	0.8595	0.75694	0.65278	0.69492
MAXENT_GBM_RF_GLM_GLMSTEP_GAM_RPART_NNET_SVME	0.60417	0.66116	0.6875	0.71181	0.68056	0.83333	0.63194	0.72917	0.86111	0.50617	0.79861	0.69097	0.77083	0.58333	0.6281	0.64583	0.64583	0.81818	0.73611	0.67361	0.69492
MAXENT_GBM_RF_GLMSTEP_GAM_RPART_NNET_SVME_BIOCLIM	0.59028	0.66116	0.70833	0.69097	0.70139	0.81944	0.67361	0.72222	0.84722	0.50617	0.80556	0.69792	0.78472	0.59722	0.59504	0.59722	0.64583	0.85124	0.74306	0.65972	0.69492
MAXENT_GBM_GLM_GLMSTEP_GAM_MGCV_EARTH_RPART_NNET_FDA_SVME	0.61111	0.58678	0.69444	0.73958	0.6875	0.8125	0.61806	0.75	0.91667	0.49383	0.77083	0.69792	0.79861	0.5625	0.61983	0.68056	0.68056	0.76033	0.74306	0.67361	0.69491
MAXENT_GLM_GLMSTEP_GAMSTEP_EARTH_RPART_NNET_FDA	0.58333	0.60331	0.69444	0.73264	0.66667	0.81944	0.625	0.75	0.94444	0.49383	0.75694	0.69097	0.80556	0.59722	0.61157	0.69444	0.67361	0.75207	0.75	0.65278	0.69491
MAXENT_GBM_GLMSTEP	0.61806	0.63636	0.70833	0.69097	0.70139	0.8125	0.66667	0.77083	0.84028	0.48148	0.76389	0.66319	0.80556	0.65278	0.58678	0.66667	0.65972	0.77686	0.75694	0.63889	0.69491
MAXENT_GBM_GAM_MGCV_RPART_NNET_FDA	0.59722	0.61983	0.71528	0.71875	0.65972	0.8125	0.64583	0.73611	0.88194	0.48148	0.8125	0.69097	0.82639	0.5625	0.6281	0.68056	0.68056	0.75207	0.75	0.64583	0.69491
MAXENT_GBM_GLM_GAM_MGCV_EARTH_RPART_FDA	0.60417	0.63636	0.69444	0.73958	0.67361	0.8125	0.61806	0.74306	0.90278	0.48148	0.75	0.68403	0.82639	0.5625	0.61157	0.68056	0.68056	0.75207	0.75694	0.6875	0.69491
MAXENT_GBM_RF_GLMSTEP_GAM_GAMSTEP_RPART_NNET_FDA	0.59028	0.61983	0.74306	0.73958	0.66667	0.81944	0.64583	0.70833	0.875	0.48148	0.8125	0.72569	0.77083	0.54861	0.61983	0.67361	0.65972	0.76033	0.75	0.6875	0.69491
MAXENT_GBM_RF_GAM_MGCV_EARTH	0.60417	0.66116	0.6875	0.69792	0.70139	0.82639	0.63889	0.70139	0.86806	0.51852	0.76389	0.71181	0.77778	0.58333	0.61983	0.65278	0.64583	0.83471	0.74306	0.65972	0.69491
MAXENT_GBM_RF_GAM_EARTH_RPART_NNET_BIOCLIM	0.59028	0.65289	0.69444	0.69792	0.69444	0.80556	0.66667	0.73611	0.84722	0.51852	0.78472	0.69792	0.79167	0.61806	0.61157	0.58333	0.63194	0.85124	0.75	0.67361	0.69491
MAXENT_RF_GLM_GAM_GAMSTEP_EARTH_RPART_BIOCLIM	0.59722	0.65289	0.67361	0.69792	0.70833	0.82639	0.64583	0.72917	0.85417	0.51852	0.77778	0.69792	0.79167	0.61806	0.61157	0.59722	0.625	0.85124	0.74306	0.68056	0.69491
MAXENT_RF_GLM_GAM_MGCV_EARTH_RPART_BIOCLIM	0.61111	0.67769	0.6875	0.69792	0.69444	0.81944	0.64583	0.73611	0.84722	0.51852	0.77083	0.69792	0.78472	0.61111	0.58678	0.59722	0.63194	0.85124	0.75	0.68056	0.69491
MAXENT_RF_GAM_EARTH_RPART_NNET_FDA	0.59028	0.61983	0.70833	0.74653	0.66667	0.79861	0.64583	0.71528	0.90278	0.49383	0.80556	0.72569	0.75694	0.57639	0.6281	0.65972	0.66667	0.76033	0.75	0.68056	0.6949
MAXENT_RF_GLM_GAM_MGCV_EARTH_RPART_FDA	0.61806	0.64463	0.70139	0.73264	0.66667	0.81944	0.61806	0.71528	0.90972	0.49383	0.80556	0.71875	0.75694	0.5625	0.60331	0.67361	0.65278	0.76033	0.75694	0.6875	0.6949
MAXENT_GBM_RF_GLM_GLMSTEP_GAMSTEP_EARTH_RPART_FDA_SVME	0.59722	0.6281	0.72917	0.74653	0.68056	0.80556	0.61806	0.71528	0.89583	0.49383	0.8125	0.71875	0.76389	0.54861	0.61983	0.67361	0.65972	0.76033	0.75694	0.67361	0.6949
MAXENT_GBM_RF_GAM_GAMSTEP_EARTH_RPART_NNET_FDA	0.58333	0.61983	0.71528	0.75347	0.67361	0.8125	0.64583	0.72222	0.90278	0.50617	0.79167	0.73264	0.76389	0.54861	0.63636	0.65972	0.65278	0.76033	0.75	0.66667	0.69489
MAXENT_GBM_RF_GLM_GAMSTEP_MGCV_EARTH_RPART_NNET_FDA_SVME	0.59722	0.61983	0.70833	0.74653	0.67361	0.80556	0.61806	0.72222	0.90972	0.50617	0.80556	0.72569	0.77083	0.54861	0.63636	0.67361	0.65278	0.76033	0.74306	0.67361	0.69489
MAXENT_GBM_RF_GAM_MGCV_SVME	0.60417	0.66116	0.72222	0.69097	0.70139	0.81944	0.63889	0.72917	0.84028	0.50617	0.77778	0.69792	0.77778	0.56944	0.58678	0.65972	0.68056	0.80992	0.75	0.67361	0.69487
MAXENT_GBM_RF_GLMSTEP_GAM_GAMSTEP_RPART	0.60417	0.6281	0.71528	0.71181	0.69444	0.83333	0.65278	0.72222	0.85417	0.50617	0.78472	0.69792	0.76389	0.58333	0.60331	0.64583	0.64583	0.82645	0.74306	0.68056	0.69487
MAXENT_GBM_RF_GLMSTEP_GAM_GAMSTEP_RPART_SVME	0.60417	0.6281	0.71528	0.71181	0.70139	0.84028	0.64583	0.70833	0.85417	0.50617	0.79861	0.69097	0.76389	0.58333	0.60331	0.64583	0.64583	0.82645	0.74306	0.68056	0.69487
MAXENT_GAM_GAMSTEP_MGCV_EARTH_RPART_NNET	0.59722	0.64463	0.63889	0.69097	0.67361	0.84722	0.63194	0.76389	0.91667	0.49383	0.75	0.68403	0.82639	0.65278	0.6281	0.64583	0.61111	0.81818	0.73611	0.64583	0.69486
MAXENT_GBM_GAM_RPART_FDA	0.61111	0.6281	0.74306	0.72569	0.65278	0.82639	0.64583	0.74306	0.88889	0.48148	0.81944	0.67708	0.81944	0.57639	0.57851	0.66667	0.6875	0.7438	0.75	0.63194	0.69486
MAXENT_RF_GLMSTEP_GAM_RPART_FDA_SVME	0.61111	0.61157	0.74306	0.73264	0.67361	0.8125	0.63889	0.71528	0.88889	0.48148	0.86111	0.69097	0.77778	0.56944	0.59504	0.65972	0.66667	0.7438	0.75694	0.66667	0.69486
MAXENT_GBM_RF_GLMSTEP_MGCV_RPART_SVME_BIOCLIM	0.60417	0.66942	0.70833	0.67708	0.70139	0.81944	0.67361	0.73611	0.81944	0.50617	0.8125	0.69792	0.78472	0.60417	0.57025	0.60417	0.65278	0.8595	0.74306	0.65278	0.69485
MAXENT_GBM_RF_GLMSTEP_RPART_NNET_SVME_BIOCLIM	0.58333	0.65289	0.70833	0.68403	0.70833	0.82639	0.67361	0.72222	0.84028	0.50617	0.79167	0.69097	0.79167	0.61806	0.58678	0.59722	0.65278	0.8595	0.75	0.65278	0.69485
MAXENT_RF_GLMSTEP_GAMSTEP_MGCV_RPART_NNET_SVME_BIOCLIM	0.58333	0.66116	0.70139	0.67708	0.70139	0.8125	0.67361	0.72917	0.85417	0.50617	0.8125	0.69097	0.78472	0.625	0.58678	0.60417	0.63889	0.85124	0.73611	0.66667	0.69485
MAXENT_RF_GLM_MGCV_EARTH_RPART_FDA	0.61806	0.64463	0.70833	0.73958	0.66667	0.80556	0.61806	0.71528	0.91667	0.48148	0.8125	0.72569	0.75694	0.57639	0.59504	0.67361	0.66667	0.75207	0.75	0.67361	0.69484
MAXENT_GBM_RF_GLMSTEP_GAM_MGCV_RPART_FDA	0.61111	0.63636	0.75694	0.73958	0.68056	0.80556	0.64583	0.72222	0.875	0.48148	0.81944	0.69792	0.76389	0.55556	0.60331	0.65972	0.65972	0.75207	0.75694	0.67361	0.69484
MAXENT_GBM_RF_GLMSTEP_MGCV_RPART_FDA_SVME	0.61111	0.64463	0.77083	0.74653	0.67361	0.80556	0.63194	0.71528	0.86806	0.48148	0.8125	0.69792	0.75694	0.5625	0.60331	0.67361	0.66667	0.7438	0.75694	0.67361	0.69484
MAXENT_GBM_GAMSTEP_EARTH_RPART_NNET_FDA_SVME	0.59028	0.60331	0.70833	0.74653	0.65972	0.80556	0.63889	0.73611	0.90278	0.48148	0.78472	0.69097	0.79861	0.57639	0.6281	0.66667	0.6875	0.76033	0.75	0.68056	0.69484
MAXENT_GBM_GLM_GLMSTEP_GAM_EARTH_RPART_NNET_FDA	0.60417	0.59504	0.69444	0.73958	0.68056	0.80556	0.625	0.75	0.90972	0.48148	0.75	0.69792	0.80556	0.55556	0.6281	0.68056	0.68056	0.7686	0.75	0.69444	0.69484
MAXENT_GAM_GAMSTEP_MGCV_EARTH_RPART_NNET_FDA_SVME	0.59028	0.60331	0.6875	0.73958	0.67361	0.81944	0.63194	0.75	0.94444	0.48148	0.75694	0.69097	0.79861	0.58333	0.6281	0.69444	0.65972	0.76033	0.75	0.65278	0.69484
MAXENT_GBM_RF_GLM_GLMSTEP_GAM_GAMSTEP_MGCV_RPART_NNET_FDA_SVME	0.61806	0.60331	0.72222	0.72569	0.66667	0.82639	0.61806	0.73611	0.88889	0.48148	0.82639	0.71875	0.77083	0.54861	0.6281	0.67361	0.65972	0.76033	0.74306	0.68056	0.69484
MAXENT_RF_GLM_GAM_EARTH_RPART_SVME_BIOCLIM	0.58333	0.66116	0.68056	0.70486	0.70833	0.8125	0.64583	0.73611	0.84722	0.51852	0.79861	0.69792	0.78472	0.625	0.59504	0.59028	0.63194	0.85124	0.74306	0.68056	0.69484
MAXENT_GBM_RF_MGCV_EARTH_SVME_BIOCLIM	0.60417	0.66116	0.6875	0.67014	0.72917	0.79167	0.67361	0.74306	0.83333	0.51852	0.77083	0.69792	0.78472	0.61806	0.58678	0.60417	0.64583	0.8595	0.75694	0.65972	0.69484
MAXENT_RF_GLM_GAMSTEP_EARTH_RPART_BIOCLIM	0.58333	0.65289	0.68056	0.69792	0.70139	0.8125	0.64583	0.73611	0.86111	0.51852	0.78472	0.69792	0.79167	0.63194	0.59504	0.59028	0.63194	0.8595	0.74306	0.68056	0.69484
MAXENT_GBM_RF_GAM_MGCV_EARTH_RPART_BIOCLIM	0.60417	0.66116	0.70139	0.69097	0.70139	0.80556	0.67361	0.73611	0.84028	0.51852	0.79167	0.69792	0.78472	0.60417	0.59504	0.58333	0.63194	0.85124	0.74306	0.68056	0.69484
MAXENT_GBM_RF_GAM_EARTH_RPART_NNET_SVME	0.59722	0.64463	0.68056	0.71875	0.6875	0.80556	0.64583	0.72917	0.86111	0.51852	0.77778	0.70486	0.76389	0.61806	0.61983	0.63194	0.65972	0.84298	0.73611	0.65278	0.69484
MAXENT_RF_GLM_GLMSTEP_MGCV_EARTH_RPART_NNET_SVME_BIOCLIM	0.59722	0.66942	0.67361	0.69097	0.69444	0.8125	0.64583	0.74306	0.86111	0.51852	0.80556	0.70486	0.78472	0.625	0.58678	0.59722	0.63194	0.85124	0.72222	0.68056	0.69484
MAXENT_GBM_GLM_GAM_GAMSTEP_EARTH_RPART_NNET_FDA	0.58333	0.60331	0.6875	0.73958	0.68056	0.81944	0.625	0.75	0.90278	0.49383	0.75	0.69097	0.8125	0.56944	0.6281	0.6875	0.67361	0.7686	0.75	0.68056	0.69483
MAXENT_GBM_RF_GLM_GLMSTEP_GAMSTEP_MGCV_EARTH_RPART_FDA	0.61111	0.6281	0.72917	0.73958	0.68056	0.8125	0.625	0.72222	0.89583	0.49383	0.79861	0.72569	0.76389	0.54861	0.61157	0.66667	0.65972	0.76033	0.74306	0.68056	0.69483
MAXENT_RF_GLMSTEP_GAMSTEP_NNET_SVME	0.61111	0.61157	0.71528	0.67708	0.68056	0.83333	0.64583	0.72917	0.84722	0.50617	0.8125	0.69097	0.77778	0.63889	0.60331	0.67361	0.65278	0.79339	0.73611	0.65972	0.69482
MAXENT_GBM_RF_GLM_GAM_GAMSTEP_EARTH_RPART_FDA_SVME	0.59722	0.61983	0.71528	0.73264	0.68056	0.8125	0.61806	0.71528	0.90278	0.50617	0.80556	0.71875	0.77778	0.54861	0.6281	0.67361	0.65278	0.76033	0.75694	0.67361	0.69482
MAXENT_GLM_GLMSTEP_GAMSTEP_MGCV_EARTH_RPART_NNET	0.61111	0.65289	0.65278	0.69097	0.67361	0.84722	0.625	0.77083	0.93056	0.48148	0.74306	0.68403	0.81944	0.65278	0.61157	0.64583	0.61111	0.80992	0.73611	0.64583	0.69481
MAXENT_GBM_RF_GLM_SVME	0.61111	0.66942	0.72222	0.68403	0.69444	0.82639	0.63194	0.73611	0.82639	0.50617	0.77778	0.70486	0.77778	0.59722	0.58678	0.66667	0.67361	0.79339	0.74306	0.66667	0.6948
MAXENT_RF_GLMSTEP_RPART_NNET_FDA	0.60417	0.61983	0.75	0.72569	0.63194	0.82639	0.63889	0.71528	0.88889	0.45679	0.84028	0.70486	0.75694	0.61111	0.60331	0.67361	0.68056	0.7438	0.75	0.67361	0.6948
MAXENT_GBM_SVME	0.59722	0.63636	0.72917	0.68403	0.70139	0.8125	0.66667	0.75	0.82639	0.50617	0.78472	0.65625	0.80556	0.69444	0.59504	0.65972	0.65625	0.75207	0.76389	0.61806	0.69479
MAXENT_RF_GAM_MGCV_EARTH_SVME	0.61111	0.66942	0.6875	0.69097	0.70833	0.80556	0.63194	0.71528	0.86806	0.51852	0.78472	0.71181	0.77083	0.63194	0.58678	0.65972	0.63194	0.80165	0.75	0.65972	0.69479
MAXENT_RF_GAM_RPART_NNET_BIOCLIM	0.56944	0.63636	0.6875	0.67708	0.69444	0.81944	0.67361	0.72222	0.84722	0.50617	0.8125	0.69097	0.79167	0.65278	0.58678	0.59722	0.65278	0.86777	0.75694	0.65278	0.69478
MAXENT_RF_GAMSTEP_RPART_NNET_BIOCLIM	0.56944	0.6281	0.69444	0.67708	0.69444	0.81944	0.68056	0.72222	0.84722	0.50617	0.8125	0.68403	0.78472	0.65972	0.59504	0.59028	0.65278	0.86777	0.75694	0.65278	0.69478
MAXENT_RF_GAM_GAMSTEP_MGCV_RPART_BIOCLIM	0.59722	0.66116	0.6875	0.67014	0.70139	0.83333	0.68056	0.73611	0.84028	0.50617	0.79861	0.68403	0.79861	0.61806	0.57025	0.59722	0.63889	0.8595	0.75	0.66667	0.69478
MAXENT_RF_GAM_GAMSTEP_RPART_NNET_BIOCLIM	0.58333	0.63636	0.69444	0.67708	0.69444	0.8125	0.67361	0.73611	0.84722	0.50617	0.8125	0.69097	0.79167	0.63889	0.59504	0.59722	0.63889	0.8595	0.74306	0.66667	0.69478
MAXENT_RF_GAMSTEP_MGCV_RPART_NNET_SVME_BIOCLIM	0.58333	0.64463	0.70139	0.67708	0.70139	0.8125	0.67361	0.73611	0.84722	0.50617	0.8125	0.69097	0.79167	0.64583	0.58678	0.59722	0.63889	0.8595	0.73611	0.65278	0.69478
MAXENT_GLM_MGCV_EARTH_RPART_FDA	0.61806	0.6281	0.70139	0.73264	0.64583	0.82639	0.61806	0.74306	0.95139	0.49383	0.74306	0.68403	0.8125	0.59722	0.59504	0.69444	0.6875	0.72727	0.75	0.64583	0.69478
MAXENT_GBM_RF_GLMSTEP_GAMSTEP_RPART_FDA_SVME	0.59722	0.61983	0.76389	0.74653	0.67361	0.81944	0.63889	0.70139	0.86806	0.48148	0.8125	0.70486	0.76389	0.56944	0.61983	0.67361	0.66667	0.7438	0.75694	0.67361	0.69478
MAXENT_GBM_GLM_GLMSTEP_GAM_GAMSTEP_EARTH_RPART_FDA_SVME	0.59028	0.61157	0.70139	0.73958	0.6875	0.8125	0.61806	0.74306	0.90278	0.48148	0.77778	0.69097	0.8125	0.5625	0.61157	0.68056	0.68056	0.76033	0.75	0.68056	0.69478
MAXENT_RF_GLM_GLMSTEP_GAMSTEP_MGCV_EARTH_RPART_NNET_FDA	0.60417	0.60331	0.70833	0.73958	0.66667	0.81944	0.61806	0.72917	0.91667	0.48148	0.80556	0.73264	0.75694	0.5625	0.61983	0.67361	0.65972	0.76033	0.73611	0.70139	0.69478
MAXENT_GBM_RF_GAM_EARTH_RPART_BIOCLIM	0.59722	0.66116	0.69444	0.70486	0.69444	0.80556	0.68056	0.72917	0.83333	0.51852	0.79167	0.69792	0.78472	0.61111	0.58678	0.58333	0.64583	0.85124	0.75	0.67361	0.69477
MAXENT_GBM_RF_GAMSTEP_MGCV_EARTH_RPART_BIOCLIM	0.59722	0.64463	0.6875	0.69097	0.70139	0.8125	0.68056	0.73611	0.85417	0.51852	0.79167	0.69792	0.78472	0.60417	0.60331	0.58333	0.63194	0.85124	0.74306	0.68056	0.69477
MAXENT_RF_GLMSTEP_GAM_GAMSTEP_EARTH_RPART_BIOCLIM	0.59028	0.65289	0.67361	0.69792	0.70139	0.8125	0.67361	0.72222	0.86111	0.51852	0.79167	0.69792	0.78472	0.60417	0.59504	0.59722	0.63194	0.85124	0.75694	0.68056	0.69477
MAXENT_GBM_RF_MGCV_EARTH_RPART_NNET_SVME_BIOCLIM	0.59722	0.64463	0.69444	0.69792	0.70139	0.80556	0.65972	0.74306	0.84028	0.51852	0.79167	0.69792	0.79167	0.63194	0.60331	0.58333	0.63889	0.85124	0.74306	0.65972	0.69477
MAXENT_GBM_RF_GLMSTEP_GAM_EARTH_RPART_NNET_SVME_BIOCLIM	0.59028	0.64463	0.69444	0.69792	0.70833	0.8125	0.65972	0.73611	0.86111	0.51852	0.80556	0.69792	0.78472	0.60417	0.60331	0.58333	0.625	0.85124	0.74306	0.67361	0.69477
MAXENT_GBM_GAM_GAMSTEP_EARTH_RPART_NNET_FDA	0.58333	0.61157	0.69444	0.74653	0.68056	0.80556	0.64583	0.74306	0.90278	0.46914	0.77083	0.69792	0.8125	0.55556	0.63636	0.66667	0.68056	0.7686	0.75	0.67361	0.69477
MAXENT_GBM_GLM_EARTH_RPART_SVME_BIOCLIM	0.58333	0.67769	0.65278	0.70486	0.70139	0.82639	0.65278	0.75694	0.84722	0.50617	0.77083	0.65625	0.8125	0.64583	0.59504	0.59028	0.65278	0.8595	0.75	0.65278	0.69477
MAXENT_GBM_GAM_MGCV_EARTH_RPART_BIOCLIM	0.60417	0.66942	0.65972	0.69792	0.70139	0.81944	0.68056	0.75694	0.84722	0.50617	0.76389	0.67014	0.80556	0.625	0.59504	0.58333	0.63889	0.86777	0.74306	0.65972	0.69477
MAXENT_RF_GLM_GLMSTEP_MGCV_EARTH_RPART_FDA_SVME	0.61806	0.6281	0.71528	0.73958	0.67361	0.80556	0.61806	0.71528	0.90972	0.49383	0.81944	0.71875	0.75	0.57639	0.61157	0.66667	0.65972	0.75207	0.75	0.67361	0.69476
MAXENT_RF_GLM_GLMSTEP_GAM_EARTH_RPART_NNET_FDA_SVME	0.59722	0.60331	0.70833	0.73958	0.67361	0.8125	0.625	0.71528	0.90972	0.49383	0.81944	0.71875	0.75	0.56944	0.6281	0.67361	0.65972	0.76033	0.75	0.6875	0.69476
MAXENT_GBM_MGCV_SVME	0.63194	0.63636	0.71528	0.68403	0.69444	0.81944	0.63889	0.75694	0.84028	0.50617	0.79167	0.66319	0.8125	0.64583	0.58678	0.68056	0.65278	0.77686	0.74306	0.61806	0.69475
MAXENT_GBM_RF_GLMSTEP_GAMSTEP_EARTH_RPART_FDA	0.59722	0.6281	0.73611	0.75347	0.65972	0.79861	0.64583	0.70833	0.88194	0.50617	0.80556	0.72569	0.75	0.5625	0.61983	0.67361	0.66667	0.75207	0.75694	0.66667	0.69475
MAXENT_GBM_RF_GLM_GAM_MGCV_EARTH_RPART_FDA_SVME	0.61111	0.65289	0.71528	0.73264	0.68056	0.8125	0.61111	0.71528	0.90972	0.49383	0.79167	0.71181	0.77083	0.54861	0.61983	0.67361	0.65278	0.76033	0.75694	0.67361	0.69475
MAXENT_GLM_MGCV_RPART_NNET	0.61111	0.63636	0.68056	0.64931	0.65972	0.85417	0.64583	0.78472	0.875	0.48148	0.76389	0.67708	0.82639	0.68056	0.60331	0.65972	0.61111	0.82645	0.73611	0.63194	0.69474
MAXENT_GBM_GLMSTEP_GAMSTEP_MGCV_EARTH_NNET_SVME	0.625	0.63636	0.66667	0.69097	0.69444	0.79167	0.64583	0.75694	0.88889	0.50617	0.77083	0.68403	0.81944	0.61111	0.6281	0.65972	0.63194	0.77686	0.73611	0.67361	0.69474
MAXENT_GBM_GLM_GLMSTEP_GAM_RPART	0.61806	0.68595	0.68056	0.68403	0.67361	0.84722	0.63889	0.76389	0.86806	0.46914	0.77083	0.67014	0.82639	0.61806	0.59504	0.64583	0.63889	0.81818	0.73611	0.64583	0.69473
MAXENT_GBM_GLM_EARTH_SVME	0.625	0.66942	0.65972	0.67708	0.70833	0.81944	0.625	0.75	0.88194	0.49383	0.76389	0.67014	0.81944	0.63889	0.60331	0.66667	0.63194	0.80165	0.73611	0.65278	0.69473
MAXENT_GAMSTEP_MGCV_RPART_NNET	0.60417	0.63636	0.69444	0.65625	0.65972	0.85417	0.63889	0.77083	0.875	0.49383	0.76389	0.67014	0.82639	0.68056	0.61157	0.65278	0.61806	0.82645	0.73611	0.625	0.69473
MAXENT_GBM_GAM_GAMSTEP_EARTH_NNET	0.60417	0.64463	0.65278	0.69792	0.69444	0.80556	0.63889	0.75	0.88889	0.49383	0.74306	0.69097	0.82639	0.625	0.6281	0.65278	0.63194	0.80165	0.74306	0.68056	0.69473
MAXENT_GLM_MGCV_RPART_NNET_SVME	0.60417	0.63636	0.68056	0.64931	0.66667	0.86806	0.63194	0.77778	0.86806	0.49383	0.76389	0.67708	0.82639	0.67361	0.61157	0.65972	0.61111	0.82645	0.73611	0.63194	0.69473
MAXENT_GLMSTEP_GAMSTEP_RPART_NNET_SVME	0.58333	0.6281	0.68056	0.66319	0.66667	0.85417	0.64583	0.77778	0.86111	0.49383	0.77083	0.66319	0.81944	0.68056	0.61983	0.65278	0.625	0.82645	0.74306	0.63889	0.69473
MAXENT_RF_GLM_GLMSTEP_GAM_GAMSTEP_MGCV_RPART_SVME	0.61806	0.66116	0.69444	0.68403	0.6875	0.84028	0.625	0.75	0.875	0.49383	0.83333	0.68403	0.77083	0.59028	0.61157	0.63889	0.63194	0.80165	0.74306	0.65972	0.69473
MAXENT_RF_GLM_GLMSTEP_GAM_GAMSTEP_MGCV_EARTH_RPART_NNET	0.60417	0.64463	0.65972	0.70486	0.6875	0.83333	0.625	0.75	0.89583	0.49383	0.79167	0.71875	0.75694	0.59722	0.61157	0.63889	0.625	0.81818	0.73611	0.70139	0.69473
MAXENT_RF_GLMSTEP_GAM_EARTH_NNET	0.59722	0.63636	0.67361	0.67708	0.6875	0.8125	0.63889	0.72222	0.875	0.51852	0.79861	0.71181	0.76389	0.63194	0.60331	0.66667	0.63889	0.80992	0.74306	0.6875	0.69472
MAXENT_RF_GAM_GAMSTEP_EARTH_SVME	0.60417	0.6281	0.6875	0.69792	0.70833	0.8125	0.63889	0.70833	0.875	0.51852	0.78472	0.70486	0.77778	0.625	0.61157	0.65278	0.63889	0.80992	0.75	0.65972	0.69472
MAXENT_GBM_RF_EARTH_NNET_SVME	0.59028	0.66116	0.69444	0.69097	0.69444	0.8125	0.64583	0.75	0.84028	0.50617	0.78472	0.70486	0.74306	0.63889	0.60331	0.64583	0.65972	0.81818	0.75	0.65972	0.69472
MAXENT_GBM_RF_GLM_GLMSTEP_GAMSTEP_RPART_NNET_SVME	0.60417	0.63636	0.68056	0.71181	0.6875	0.83333	0.63194	0.72917	0.86111	0.50617	0.79861	0.69792	0.77083	0.58333	0.6281	0.64583	0.65972	0.81818	0.73611	0.67361	0.69472
MAXENT_GBM_RF_GLM_GAMSTEP_MGCV_RPART_NNET_SVME	0.61111	0.63636	0.6875	0.71181	0.68056	0.81944	0.63194	0.73611	0.86111	0.50617	0.79861	0.70486	0.77083	0.58333	0.6281	0.64583	0.65278	0.81818	0.72917	0.68056	0.69472
MAXENT_GBM_RF_GAM_GAMSTEP_MGCV_RPART_FDA	0.60417	0.6281	0.75	0.74653	0.67361	0.81944	0.64583	0.71528	0.875	0.48148	0.81944	0.70486	0.77778	0.54861	0.60331	0.67361	0.65278	0.7438	0.75694	0.67361	0.69471
MAXENT_GBM_RF_GAM_GAMSTEP_MGCV_RPART_FDA_SVME	0.60417	0.6281	0.75	0.74653	0.68056	0.81944	0.63889	0.71528	0.875	0.48148	0.81944	0.70486	0.77778	0.54861	0.60331	0.67361	0.65278	0.7438	0.75694	0.67361	0.69471
MAXENT_GLMSTEP_GAM_GAMSTEP_EARTH_RPART_NNET_FDA_SVME	0.59028	0.59504	0.69444	0.73958	0.67361	0.81944	0.63194	0.74306	0.94444	0.48148	0.75694	0.69097	0.79861	0.58333	0.61983	0.69444	0.67361	0.76033	0.75	0.65278	0.69471
MAXENT_RF_GLMSTEP_GAM_GAMSTEP_EARTH_RPART_NNET_FDA	0.58333	0.61157	0.70833	0.74653	0.65972	0.82639	0.63889	0.71528	0.89583	0.46914	0.8125	0.71875	0.75694	0.56944	0.6281	0.67361	0.65972	0.7686	0.75	0.70139	0.6947
MAXENT_RF_GLM_GAM_GAMSTEP_EARTH_RPART_NNET_FDA	0.59722	0.61983	0.69444	0.73958	0.66667	0.81944	0.61806	0.72222	0.90972	0.48148	0.79861	0.72569	0.77083	0.5625	0.6281	0.67361	0.65278	0.7686	0.75	0.69444	0.69469
MAXENT_GBM_RF_GLM_GLMSTEP_EARTH_RPART_FDA	0.60417	0.65289	0.72222	0.74653	0.67361	0.79861	0.625	0.71528	0.90278	0.49383	0.79167	0.71875	0.75	0.5625	0.61157	0.67361	0.66667	0.76033	0.75694	0.66667	0.69468
MAXENT_GBM_RF_GLM_GLMSTEP_MGCV_EARTH_RPART_FDA	0.61111	0.65289	0.72917	0.73264	0.68056	0.80556	0.61806	0.71528	0.90278	0.49383	0.78472	0.71875	0.75694	0.5625	0.61157	0.66667	0.65972	0.76033	0.75694	0.67361	0.69468
MAXENT_GBM_RPART_FDA_SVME	0.61806	0.61157	0.75694	0.73958	0.65972	0.82639	0.63194	0.72917	0.875	0.44444	0.83333	0.67014	0.80556	0.60417	0.58678	0.67361	0.70833	0.7438	0.75	0.625	0.69468
MAXENT_MGCV_RPART_NNET	0.60417	0.64463	0.6875	0.66319	0.65278	0.84722	0.65972	0.78472	0.86806	0.48148	0.76389	0.67708	0.81944	0.69444	0.61157	0.65278	0.625	0.80165	0.73611	0.61806	0.69467
MAXENT_GBM_GLM_GLMSTEP_GAMSTEP_RPART_NNET_SVME	0.60417	0.66116	0.66667	0.68403	0.66667	0.84722	0.63194	0.76389	0.875	0.46914	0.80556	0.67708	0.82639	0.61806	0.61983	0.64583	0.63889	0.80992	0.73611	0.64583	0.69467
MAXENT_GBM_GLM_GLMSTEP_GAM_MGCV_RPART_NNET_SVME	0.61806	0.66116	0.67361	0.69097	0.66667	0.82639	0.625	0.77778	0.88194	0.46914	0.79861	0.68403	0.81944	0.61806	0.61157	0.64583	0.63194	0.81818	0.72917	0.64583	0.69467
MAXENT_GBM_GAMSTEP_RPART_FDA_SVME	0.60417	0.59504	0.74306	0.73264	0.65972	0.82639	0.63889	0.74306	0.88194	0.45679	0.82639	0.67708	0.82639	0.57639	0.61157	0.68056	0.6875	0.7438	0.75	0.63194	0.69467
MAXENT_GLMSTEP_GAM_GAMSTEP_MGCV_EARTH_RPART_NNET	0.60417	0.64463	0.65278	0.69097	0.68056	0.84028	0.63889	0.77083	0.91667	0.49383	0.74306	0.68403	0.81944	0.65278	0.61157	0.64583	0.61111	0.80992	0.73611	0.64583	0.69466
MAXENT_GBM_GLM_GAM_MGCV_RPART_NNET	0.61111	0.66116	0.65972	0.69097	0.65972	0.84722	0.63194	0.77083	0.86806	0.48148	0.77083	0.68403	0.82639	0.63194	0.6281	0.65278	0.63194	0.80992	0.72917	0.64583	0.69466
MAXENT_GBM_GLMSTEP_GAM_GAMSTEP_EARTH_RPART_FDA	0.60417	0.58678	0.70833	0.74653	0.68056	0.80556	0.64583	0.72917	0.90278	0.46914	0.77083	0.68403	0.81944	0.54861	0.61157	0.68056	0.6875	0.76033	0.75694	0.69444	0.69465
MAXENT_GLMSTEP_GAM_EARTH_RPART_FDA	0.61806	0.59504	0.70833	0.73264	0.65972	0.82639	0.63194	0.74306	0.93056	0.49383	0.75	0.69097	0.80556	0.60417	0.59504	0.67361	0.6875	0.7438	0.75	0.65278	0.69465
MAXENT_GBM_GLM_GAM_GAMSTEP_RPART_NNET	0.60417	0.66116	0.65972	0.69792	0.65972	0.84722	0.63194	0.75694	0.875	0.49383	0.75694	0.67708	0.82639	0.63194	0.6281	0.65278	0.63194	0.81818	0.72917	0.65278	0.69465
MAXENT_RF_GAMSTEP_EARTH_RPART_FDA	0.61806	0.61983	0.70833	0.74653	0.65972	0.8125	0.64583	0.71528	0.91667	0.48148	0.8125	0.72569	0.75694	0.59028	0.59504	0.65972	0.65972	0.75207	0.75	0.66667	0.69464
MAXENT_GBM_GLM_GAMSTEP_MGCV_EARTH_RPART_FDA_SVME	0.60417	0.59504	0.70139	0.73958	0.68056	0.82639	0.61111	0.74306	0.90972	0.48148	0.77083	0.68403	0.81944	0.55556	0.61983	0.6875	0.68056	0.75207	0.75	0.68056	0.69464
MAXENT_GBM_GLM_GAMSTEP_MGCV_EARTH_RPART_FDA	0.60417	0.60331	0.70139	0.73958	0.67361	0.82639	0.61806	0.75	0.90972	0.48148	0.75694	0.68403	0.81944	0.55556	0.61157	0.6875	0.68056	0.75207	0.75	0.6875	0.69464
MAXENT_GBM_RF_GLMSTEP_GAM_GAMSTEP_RPART_FDA_SVME	0.59722	0.61157	0.75694	0.74653	0.68056	0.8125	0.63889	0.71528	0.875	0.48148	0.82639	0.71181	0.77083	0.54861	0.61157	0.66667	0.65972	0.7438	0.75694	0.68056	0.69464
MAXENT_GBM_RF_GAM_EARTH_SVME	0.58333	0.66116	0.69444	0.69792	0.70833	0.8125	0.64583	0.71528	0.86111	0.51852	0.77778	0.70486	0.77083	0.61111	0.60331	0.63889	0.65972	0.81818	0.75	0.65972	0.69464
MAXENT_GBM_RF_GLMSTEP_GAMSTEP_EARTH_RPART_BIOCLIM	0.59028	0.64463	0.6875	0.69792	0.69444	0.8125	0.68056	0.72917	0.85417	0.51852	0.79167	0.69792	0.78472	0.61111	0.58678	0.58333	0.63889	0.85124	0.75694	0.68056	0.69464
MAXENT_GBM_RF_GLM_GAM_MGCV_RPART_NNET_SVME	0.61111	0.66942	0.6875	0.70486	0.68056	0.81944	0.63194	0.72917	0.86111	0.50617	0.79861	0.69792	0.77083	0.57639	0.6281	0.64583	0.64583	0.81818	0.72917	0.68056	0.69464
MAXENT_GBM_GLMSTEP_GAMSTEP_MGCV_EARTH_RPART_NNET_BIOCLIM	0.59722	0.65289	0.65972	0.69792	0.70833	0.80556	0.68056	0.76389	0.86806	0.50617	0.75694	0.68403	0.80556	0.625	0.60331	0.59028	0.625	0.8595	0.73611	0.66667	0.69464
MAXENT_GBM_GLMSTEP_GAMSTEP_EARTH_RPART_NNET_SVME_BIOCLIM	0.5625	0.64463	0.65972	0.69792	0.71528	0.8125	0.67361	0.75	0.86806	0.50617	0.77778	0.67014	0.8125	0.63889	0.60331	0.59028	0.61806	0.86777	0.75694	0.66667	0.69464
MAXENT_RF_GLM_GAM_GAMSTEP_EARTH_RPART_FDA_SVME	0.61111	0.60331	0.70139	0.73958	0.67361	0.82639	0.625	0.71528	0.90972	0.49383	0.81944	0.71181	0.77083	0.5625	0.61157	0.67361	0.65278	0.76033	0.75694	0.67361	0.69463
MAXENT_GBM_GLM_GLMSTEP_GAM_GAMSTEP_MGCV_EARTH_RPART_FDA_SVME	0.60417	0.61157	0.69444	0.73958	0.6875	0.82639	0.61111	0.74306	0.90972	0.49383	0.77083	0.69097	0.8125	0.5625	0.61157	0.68056	0.67361	0.75207	0.73611	0.68056	0.69463
MAXENT_RF_GLMSTEP_GAM_EARTH_BIOCLIM	0.59028	0.66116	0.68056	0.67708	0.71528	0.79861	0.67361	0.74306	0.84722	0.53086	0.75	0.70486	0.78472	0.63889	0.57025	0.59722	0.61806	0.8595	0.76389	0.6875	0.69463
MAXENT_GBM_RF_GLM_EARTH_RPART_SVME_BIOCLIM	0.59722	0.66942	0.68056	0.70486	0.69444	0.8125	0.64583	0.73611	0.83333	0.51852	0.79861	0.69792	0.78472	0.61806	0.60331	0.58333	0.64583	0.85124	0.75	0.66667	0.69462
MAXENT_GBM_RF_GLMSTEP_GAM_GAMSTEP_MGCV_EARTH_RPART_NNET_SVME_BIOCLIM	0.59722	0.65289	0.6875	0.69792	0.70833	0.8125	0.65972	0.73611	0.86806	0.51852	0.80556	0.69792	0.77778	0.56944	0.61983	0.59028	0.63194	0.85124	0.72222	0.6875	0.69462
MAXENT_RF_GLMSTEP_SVME	0.61111	0.61157	0.72917	0.66319	0.69444	0.82639	0.64583	0.74306	0.83333	0.50617	0.79861	0.69097	0.77778	0.67361	0.57025	0.65972	0.64583	0.80165	0.75	0.65972	0.69462
MAXENT_RF_GLM_GLMSTEP_GAM_GAMSTEP_MGCV_EARTH_RPART_NNET_FDA_SVME	0.60417	0.60331	0.70139	0.73264	0.68056	0.81944	0.61806	0.72917	0.90972	0.50617	0.80556	0.71875	0.76389	0.5625	0.61983	0.67361	0.65972	0.76033	0.72917	0.69444	0.69462
MAXENT_GBM_EARTH_NNET_SVME	0.58333	0.6281	0.67361	0.69792	0.70139	0.80556	0.63889	0.75694	0.86806	0.49383	0.78472	0.67014	0.80556	0.69444	0.60331	0.65278	0.63889	0.78512	0.76389	0.64583	0.69462
MAXENT_RF_GLM_GLMSTEP_GAM_EARTH_RPART_FDA_SVME	0.61806	0.64463	0.71528	0.73958	0.67361	0.8125	0.61806	0.71528	0.90278	0.49383	0.8125	0.70486	0.75	0.56944	0.61157	0.65972	0.65972	0.76033	0.75694	0.67361	0.69462
MAXENT_GBM_RF_GLM_GAM_GAMSTEP_EARTH_RPART_NNET_FDA_SVME	0.58333	0.61983	0.70833	0.74653	0.68056	0.8125	0.61806	0.71528	0.90278	0.49383	0.80556	0.72569	0.77778	0.54861	0.63636	0.67361	0.65278	0.76033	0.75694	0.67361	0.69462
MAXENT_GBM_RF_GAMSTEP_SVME	0.59722	0.61157	0.72917	0.69792	0.70139	0.81944	0.64583	0.72222	0.83333	0.50617	0.78472	0.69792	0.76389	0.60417	0.59504	0.65972	0.68056	0.81818	0.75694	0.66667	0.6946
MAXENT_GBM_RF_GLM_MGCV_EARTH_RPART_FDA	0.61111	0.65289	0.72222	0.74653	0.66667	0.80556	0.61806	0.71528	0.90278	0.50617	0.79167	0.71875	0.75	0.5625	0.61157	0.67361	0.65972	0.76033	0.75694	0.65972	0.6946
MAXENT_GBM_RF_GLM_GAM_EARTH_RPART_FDA_SVME	0.59722	0.63636	0.71528	0.74653	0.68056	0.80556	0.61806	0.71528	0.90278	0.50617	0.77778	0.71875	0.76389	0.55556	0.6281	0.67361	0.65972	0.76033	0.75694	0.67361	0.6946
MAXENT_RF_GLM_EARTH	0.61806	0.66942	0.6875	0.67708	0.69444	0.82639	0.63194	0.73611	0.875	0.51852	0.77083	0.70486	0.76389	0.64583	0.57025	0.65972	0.64583	0.79339	0.74306	0.65972	0.69459
MAXENT_GLM_EARTH_RPART_FDA	0.61111	0.61157	0.70139	0.73264	0.65278	0.82639	0.61806	0.75	0.95139	0.49383	0.75694	0.69097	0.80556	0.61111	0.58678	0.6875	0.6875	0.72727	0.75	0.63889	0.69458
MAXENT_GBM_GLMSTEP_EARTH_RPART_FDA	0.61111	0.61983	0.72917	0.73958	0.65278	0.80556	0.63889	0.74306	0.92361	0.45679	0.75694	0.69097	0.79861	0.59028	0.61157	0.66667	0.6875	0.75207	0.74306	0.67361	0.69458
MAXENT_GAM_MGCV_EARTH_RPART_NNET	0.59722	0.65289	0.63889	0.69097	0.66667	0.84722	0.63889	0.76389	0.90278	0.49383	0.75694	0.68403	0.82639	0.66667	0.61983	0.64583	0.61111	0.82645	0.72917	0.63194	0.69458
MAXENT_GBM_GLM_GLMSTEP_GAM_GAMSTEP_MGCV_EARTH_RPART_NNET	0.60417	0.65289	0.64583	0.71181	0.68056	0.84028	0.63194	0.75694	0.90278	0.49383	0.75	0.69097	0.80556	0.59722	0.6281	0.64583	0.63194	0.81818	0.72917	0.67361	0.69458
MAXENT_RF_GAMSTEP_MGCV_EARTH_RPART_FDA	0.61806	0.60331	0.70833	0.75347	0.66667	0.8125	0.64583	0.71528	0.90972	0.48148	0.80556	0.72569	0.75694	0.57639	0.60331	0.67361	0.66667	0.75207	0.75	0.66667	0.69458
MAXENT_GLM_GLMSTEP_MGCV_EARTH_RPART_FDA_SVME	0.61111	0.6281	0.70833	0.73264	0.65278	0.81944	0.61806	0.74306	0.94444	0.48148	0.76389	0.69097	0.80556	0.59722	0.59504	0.68056	0.6875	0.73554	0.75	0.64583	0.69458
MAXENT_RF_GLM_GAM_GAMSTEP_MGCV_EARTH_RPART_FDA	0.61806	0.61157	0.69444	0.73958	0.66667	0.82639	0.61806	0.72222	0.90278	0.49383	0.80556	0.72569	0.77083	0.5625	0.60331	0.67361	0.65972	0.75207	0.75	0.69444	0.69457
MAXENT_GBM_RF_GAM_MGCV_RPART_FDA	0.61111	0.65289	0.75694	0.74653	0.66667	0.8125	0.64583	0.70833	0.875	0.48148	0.8125	0.69792	0.77083	0.5625	0.60331	0.65972	0.65972	0.7438	0.75694	0.66667	0.69456
MAXENT_RF_GLM_MGCV_EARTH_RPART_NNET_FDA	0.60417	0.61983	0.70139	0.73958	0.65278	0.80556	0.625	0.72222	0.91667	0.48148	0.81944	0.71875	0.76389	0.57639	0.61983	0.67361	0.65972	0.76033	0.75	0.68056	0.69456
MAXENT_RF_GLM_GLMSTEP_GAMSTEP_EARTH_RPART_NNET_FDA_SVME	0.59028	0.60331	0.70833	0.73958	0.66667	0.81944	0.625	0.71528	0.90972	0.48148	0.81944	0.71875	0.75694	0.56944	0.6281	0.67361	0.65972	0.7686	0.75	0.6875	0.69456
MAXENT_GBM_RF_GLMSTEP_GAMSTEP_MGCV_EARTH_RPART_NNET_BIOCLIM	0.59028	0.65289	0.68056	0.69792	0.70833	0.80556	0.67361	0.73611	0.86111	0.51852	0.79861	0.69792	0.77778	0.59722	0.61157	0.59722	0.625	0.85124	0.72222	0.6875	0.69456
MAXENT_GBM_RF_GLM_EARTH_RPART_BIOCLIM	0.59722	0.66942	0.68056	0.70486	0.69444	0.82639	0.65278	0.72917	0.83333	0.51852	0.77778	0.69792	0.78472	0.61806	0.59504	0.58333	0.64583	0.85124	0.75	0.68056	0.69456
MAXENT_GBM_RF_GLM_GLMSTEP_MGCV_EARTH_RPART_BIOCLIM	0.60417	0.68595	0.68056	0.69097	0.70833	0.81944	0.65278	0.73611	0.84722	0.51852	0.79861	0.69792	0.78472	0.57639	0.57851	0.59722	0.63889	0.85124	0.74306	0.68056	0.69456
MAXENT_GBM_RF_GLM_GAMSTEP_MGCV_EARTH_RPART_NNET	0.59722	0.64463	0.67361	0.71181	0.6875	0.80556	0.63889	0.72917	0.90278	0.51852	0.76389	0.71181	0.76389	0.58333	0.64463	0.63889	0.64583	0.82645	0.72917	0.67361	0.69456
MAXENT_GBM_RF_GLM_GAMSTEP_EARTH_RPART_NNET_SVME	0.59028	0.63636	0.67361	0.71181	0.69444	0.81944	0.63194	0.72917	0.875	0.51852	0.77778	0.71875	0.77083	0.58333	0.63636	0.63889	0.64583	0.84298	0.72917	0.66667	0.69456
MAXENT_GBM_RF_GLMSTEP_MGCV_EARTH_RPART_SVME_BIOCLIM	0.59722	0.67769	0.69444	0.69097	0.70833	0.8125	0.67361	0.73611	0.84028	0.51852	0.79167	0.69792	0.78472	0.60417	0.58678	0.59028	0.63194	0.85124	0.73611	0.66667	0.69456
MAXENT_RF_GLM_GLMSTEP_GAM_EARTH_RPART_SVME_BIOCLIM	0.59028	0.67769	0.68056	0.69792	0.70833	0.8125	0.64583	0.73611	0.84722	0.51852	0.79861	0.69792	0.78472	0.60417	0.58678	0.59722	0.625	0.85124	0.75	0.68056	0.69456
MAXENT_RF_GLM_GLMSTEP_GAM_GAMSTEP_EARTH_RPART_FDA_SVME	0.61111	0.61157	0.70833	0.73264	0.67361	0.82639	0.61806	0.72222	0.90278	0.50617	0.81944	0.71181	0.76389	0.5625	0.60331	0.65972	0.65972	0.76033	0.75	0.6875	0.69456
MAXENT_RF_GLM_GLMSTEP_GAM_GAMSTEP_MGCV_EARTH_RPART_FDA_SVME	0.61806	0.61157	0.70139	0.73264	0.67361	0.81944	0.61111	0.72222	0.90278	0.50617	0.81944	0.71875	0.76389	0.5625	0.61157	0.65972	0.66667	0.75207	0.75	0.6875	0.69456
MAXENT_GBM_RF_EARTH_RPART_FDA	0.61806	0.64463	0.72917	0.74653	0.66667	0.79861	0.64583	0.72222	0.88194	0.46914	0.79167	0.72569	0.73611	0.58333	0.6281	0.65278	0.6875	0.76033	0.74306	0.65972	0.69455
MAXENT_GBM_GLMSTEP_GAMSTEP_MGCV_EARTH_SVME	0.625	0.61983	0.67361	0.69792	0.69444	0.79167	0.63889	0.74306	0.875	0.50617	0.77083	0.68403	0.82639	0.61111	0.60331	0.67361	0.63889	0.79339	0.74306	0.68056	0.69454
MAXENT_GBM_RF_GAM_GAMSTEP_EARTH_RPART_NNET_FDA_SVME	0.58333	0.61983	0.71528	0.75347	0.67361	0.8125	0.63889	0.71528	0.90278	0.50617	0.80556	0.72569	0.76389	0.54861	0.63636	0.65972	0.65278	0.76033	0.75	0.66667	0.69454
MAXENT_GBM_GLMSTEP_GAM_MGCV_RPART_NNET	0.61111	0.65289	0.67361	0.69097	0.66667	0.84722	0.63889	0.77083	0.875	0.46914	0.78472	0.67708	0.82639	0.625	0.61157	0.64583	0.64583	0.80992	0.72222	0.64583	0.69454
MAXENT_GLMSTEP_MGCV_RPART_NNET_SVME	0.61111	0.6281	0.6875	0.65625	0.65972	0.84722	0.64583	0.78472	0.86806	0.49383	0.76389	0.66319	0.82639	0.68056	0.59504	0.65972	0.61806	0.82645	0.74306	0.63194	0.69453
MAXENT_RF_GAMSTEP_EARTH_SVME	0.61111	0.61157	0.6875	0.69097	0.70139	0.81944	0.63889	0.72917	0.84722	0.51852	0.80556	0.70486	0.76389	0.65278	0.60331	0.65278	0.64583	0.80992	0.74306	0.65278	0.69453
MAXENT_GBM_GLM_GAM_GAMSTEP_MGCV_RPART_SVME	0.61806	0.66116	0.66667	0.69792	0.68056	0.84722	0.625	0.75	0.875	0.48148	0.79167	0.68403	0.82639	0.60417	0.61157	0.64583	0.625	0.80992	0.74306	0.64583	0.69453
MAXENT_RF_GAM_NNET	0.61806	0.65289	0.69444	0.66319	0.67361	0.83333	0.64583	0.73611	0.84722	0.50617	0.79861	0.69097	0.77778	0.64583	0.61157	0.64583	0.65278	0.79339	0.74306	0.65972	0.69452
MAXENT_GAM_GAMSTEP_EARTH_RPART_FDA	0.59722	0.57025	0.70139	0.73264	0.67361	0.82639	0.63889	0.74306	0.9375	0.49383	0.75694	0.69097	0.82639	0.59722	0.60331	0.67361	0.68056	0.7438	0.75	0.65278	0.69452
MAXENT_GBM_GLMSTEP_RPART_BIOCLIM	0.59028	0.65289	0.6875	0.67708	0.71528	0.83333	0.6875	0.78472	0.82639	0.49383	0.75694	0.64931	0.8125	0.63889	0.58678	0.59028	0.64583	0.85124	0.77083	0.63889	0.69451
MAXENT_GLM_GAMSTEP_RPART_NNET	0.59028	0.64463	0.67361	0.64931	0.66667	0.84722	0.65278	0.77778	0.86806	0.49383	0.75694	0.66319	0.82639	0.68056	0.61983	0.65972	0.61806	0.82645	0.74306	0.63194	0.69451
MAXENT_EARTH_RPART_NNET_BIOCLIM	0.57639	0.61983	0.64583	0.67708	0.70139	0.82639	0.6875	0.78472	0.86806	0.49383	0.74306	0.65625	0.80556	0.71528	0.61157	0.59028	0.625	0.8595	0.76389	0.63889	0.69451
MAXENT_GLM_GAM_GAMSTEP_MGCV_EARTH_RPART_NNET	0.61111	0.65289	0.63889	0.69097	0.68056	0.84028	0.625	0.77083	0.91667	0.49383	0.73611	0.68403	0.81944	0.65972	0.61983	0.64583	0.61111	0.81818	0.72917	0.64583	0.69451
MAXENT_RF_GAMSTEP_MGCV_RPART_FDA_SVME	0.61806	0.61157	0.75	0.73958	0.65278	0.8125	0.63889	0.70833	0.89583	0.48148	0.84028	0.70486	0.77778	0.56944	0.59504	0.67361	0.66667	0.7438	0.75	0.65972	0.69451
MAXENT_GLM_EARTH_RPART_NNET_FDA_SVME	0.59722	0.58678	0.69444	0.73264	0.64583	0.80556	0.625	0.75694	0.94444	0.48148	0.77778	0.69792	0.8125	0.61111	0.61983	0.6875	0.68056	0.7438	0.75	0.63889	0.69451
MAXENT_GLMSTEP_GAM_GAMSTEP_MGCV_EARTH_RPART_FDA_SVME	0.60417	0.59504	0.70139	0.73264	0.68056	0.83333	0.625	0.74306	0.93056	0.48148	0.76389	0.68403	0.81944	0.57639	0.60331	0.68056	0.68056	0.75207	0.75	0.65278	0.69451
MAXENT_RF_GAM_EARTH_NNET	0.59722	0.65289	0.66667	0.68403	0.70139	0.80556	0.63889	0.72917	0.86806	0.51852	0.78472	0.70486	0.77083	0.65278	0.60331	0.64583	0.63889	0.80992	0.74306	0.67361	0.69451
MAXENT_GBM_RF_GLM_GAMSTEP_RPART_NNET	0.59722	0.64463	0.69444	0.70486	0.68056	0.82639	0.63889	0.72917	0.85417	0.50617	0.78472	0.69792	0.77083	0.59028	0.6281	0.64583	0.65972	0.82645	0.74306	0.66667	0.6945
MAXENT_RF_GAM_MGCV_RPART_NNET_SVME_BIOCLIM	0.59028	0.65289	0.6875	0.67708	0.70139	0.8125	0.67361	0.73611	0.85417	0.50617	0.8125	0.69097	0.79167	0.63889	0.58678	0.59722	0.63889	0.8595	0.72917	0.65278	0.6945
MAXENT_GLM_GLMSTEP_EARTH_RPART_FDA	0.61111	0.6281	0.70833	0.73264	0.65278	0.81944	0.61806	0.75694	0.9375	0.49383	0.75	0.68403	0.79861	0.60417	0.59504	0.68056	0.6875	0.73554	0.75	0.64583	0.6945
MAXENT_GLM_EARTH_RPART_NNET_FDA	0.59722	0.59504	0.69444	0.73264	0.63889	0.8125	0.625	0.75694	0.94444	0.49383	0.75694	0.69792	0.8125	0.61111	0.61983	0.6875	0.68056	0.7438	0.75	0.63889	0.6945
MAXENT_GLM_GLMSTEP_GAM_MGCV_EARTH_RPART_FDA	0.59722	0.6281	0.69444	0.73264	0.68056	0.83333	0.61806	0.74306	0.93056	0.49383	0.75694	0.68403	0.81944	0.58333	0.59504	0.6875	0.68056	0.73554	0.74306	0.65278	0.6945
MAXENT_GLM_GLMSTEP_GAM_MGCV_EARTH_RPART_NNET_FDA	0.60417	0.60331	0.6875	0.73264	0.67361	0.82639	0.625	0.75	0.95139	0.49383	0.75	0.69097	0.80556	0.58333	0.61157	0.69444	0.66667	0.7438	0.74306	0.65278	0.6945
MAXENT_GBM_GAMSTEP_EARTH_RPART_NNET_FDA	0.59028	0.60331	0.70139	0.74653	0.65278	0.8125	0.64583	0.74306	0.90278	0.48148	0.76389	0.69792	0.79861	0.57639	0.6281	0.66667	0.6875	0.76033	0.75	0.68056	0.69449
MAXENT_RF_GLM_GAM_EARTH_RPART_FDA	0.61111	0.63636	0.70139	0.73958	0.66667	0.8125	0.625	0.71528	0.90972	0.48148	0.8125	0.71875	0.75694	0.56944	0.59504	0.67361	0.66667	0.76033	0.75694	0.68056	0.69449
MAXENT_RF_GLMSTEP_GAM_EARTH_RPART_NNET_FDA	0.59028	0.61157	0.71528	0.74653	0.66667	0.80556	0.64583	0.72222	0.89583	0.48148	0.8125	0.71875	0.75694	0.56944	0.61983	0.67361	0.65972	0.76033	0.75	0.6875	0.69449
MAXENT_RF_GLM_GLMSTEP_GAM_EARTH_RPART_NNET_FDA	0.59722	0.60331	0.70833	0.73958	0.66667	0.81944	0.625	0.72222	0.90972	0.48148	0.80556	0.71875	0.75694	0.56944	0.61983	0.67361	0.65972	0.7686	0.75	0.69444	0.69449
MAXENT_GBM_RF_GAM_EARTH_RPART_NNET_SVME_BIOCLIM	0.59028	0.65289	0.69444	0.69792	0.70139	0.79861	0.65972	0.73611	0.84028	0.51852	0.79861	0.69792	0.79167	0.61806	0.60331	0.58333	0.63194	0.85124	0.75	0.67361	0.69449
MAXENT_GBM_RF_GAMSTEP_MGCV_EARTH_RPART_NNET_BIOCLIM	0.59028	0.63636	0.6875	0.69792	0.70139	0.8125	0.66667	0.74306	0.86111	0.51852	0.79167	0.69792	0.78472	0.61111	0.61983	0.58333	0.625	0.85124	0.72917	0.68056	0.69449
MAXENT_RF_GLM_GAM_GAMSTEP_EARTH_RPART_SVME_BIOCLIM	0.59722	0.65289	0.68056	0.69792	0.70833	0.82639	0.64583	0.72222	0.85417	0.51852	0.79167	0.69792	0.78472	0.61111	0.60331	0.59722	0.625	0.85124	0.74306	0.68056	0.69449
MAXENT_RF_GLM_GAM_EARTH_RPART_NNET_SVME_BIOCLIM	0.59028	0.64463	0.67361	0.70486	0.70139	0.8125	0.64583	0.74306	0.85417	0.51852	0.79861	0.69792	0.78472	0.625	0.61157	0.59028	0.625	0.85124	0.73611	0.68056	0.69449
MAXENT_GBM_RF_GLMSTEP_GAM_MGCV_EARTH_RPART_SVME_BIOCLIM	0.59722	0.66116	0.6875	0.69792	0.70833	0.80556	0.66667	0.73611	0.84028	0.51852	0.8125	0.69792	0.78472	0.58333	0.59504	0.59722	0.63194	0.85124	0.74306	0.67361	0.69449
MAXENT_GBM_RF_GLMSTEP_GAMSTEP_EARTH_RPART_NNET_SVME_BIOCLIM	0.58333	0.64463	0.6875	0.70486	0.70833	0.79861	0.66667	0.73611	0.85417	0.51852	0.80556	0.69792	0.77778	0.61111	0.61157	0.58333	0.625	0.85124	0.75	0.67361	0.69449
MAXENT_RF_GLM_GLMSTEP_GAM_GAMSTEP_MGCV_EARTH_RPART_FDA	0.61806	0.61157	0.70139	0.73958	0.67361	0.8125	0.61806	0.72917	0.90278	0.50617	0.79167	0.73264	0.76389	0.55556	0.60331	0.65972	0.66667	0.75207	0.75	0.70139	0.69449
MAXENT_RF_MGCV	0.61111	0.64463	0.73611	0.66319	0.69444	0.83333	0.63889	0.75	0.84028	0.50617	0.77778	0.69097	0.78472	0.65278	0.57025	0.65972	0.65278	0.79339	0.74306	0.64583	0.69447
MAXENT_RF_GAM_EARTH_RPART_NNET_FDA_SVME	0.59028	0.6281	0.70139	0.74653	0.66667	0.79861	0.64583	0.71528	0.90278	0.50617	0.8125	0.72569	0.75694	0.57639	0.6281	0.65972	0.66667	0.75207	0.75	0.65972	0.69447
MAXENT_GBM_GAMSTEP_EARTH_NNET	0.60417	0.63636	0.65972	0.70486	0.69444	0.8125	0.63889	0.75	0.88194	0.49383	0.74306	0.68403	0.81944	0.64583	0.61157	0.65278	0.63889	0.79339	0.74306	0.68056	0.69447
MAXENT_GBM_RF_GLMSTEP_GAM_EARTH_RPART_NNET_FDA	0.59722	0.63636	0.71528	0.75347	0.66667	0.79861	0.64583	0.71528	0.89583	0.49383	0.79167	0.72569	0.75	0.5625	0.64463	0.67361	0.65278	0.76033	0.75	0.65972	0.69447
MAXENT_GLM_GLMSTEP_GAM_GAMSTEP_EARTH_RPART_NNET_SVME	0.61111	0.64463	0.65278	0.69097	0.6875	0.84028	0.625	0.75	0.91667	0.48148	0.75694	0.68403	0.81944	0.65972	0.61983	0.64583	0.61111	0.80992	0.73611	0.64583	0.69446
MAXENT_MGCV_RPART_FDA	0.63889	0.61983	0.74306	0.70486	0.63889	0.83333	0.625	0.75	0.89583	0.46914	0.79861	0.68403	0.8125	0.59722	0.58678	0.6875	0.69444	0.72727	0.75	0.63194	0.69446
MAXENT_GBM_GLMSTEP_RPART_NNET_FDA_SVME	0.61111	0.61983	0.73611	0.72569	0.65278	0.80556	0.63889	0.74306	0.875	0.4321	0.81944	0.67708	0.81944	0.59722	0.6281	0.6875	0.70139	0.7438	0.75	0.625	0.69446
MAXENT_GBM_RF_MGCV_NNET	0.59028	0.64463	0.72222	0.69097	0.6875	0.81944	0.64583	0.73611	0.84722	0.50617	0.77778	0.69792	0.77778	0.61111	0.61157	0.65278	0.67361	0.79339	0.73611	0.66667	0.69445
MAXENT_GBM_RF_GLM_GLMSTEP_GAMSTEP_RPART_SVME	0.61111	0.63636	0.69444	0.71181	0.70139	0.83333	0.63194	0.73611	0.86111	0.50617	0.79861	0.69097	0.77083	0.58333	0.60331	0.63889	0.64583	0.80992	0.74306	0.68056	0.69445
MAXENT_GBM_MGCV_EARTH	0.63194	0.64463	0.67361	0.67708	0.69444	0.8125	0.64583	0.75694	0.88194	0.50617	0.72222	0.67014	0.81944	0.63889	0.60331	0.65972	0.63889	0.80165	0.74306	0.66667	0.69445
MAXENT_GBM_GLMSTEP_GAM_EARTH	0.625	0.66116	0.65972	0.68403	0.70139	0.80556	0.64583	0.73611	0.88194	0.49383	0.73611	0.68403	0.81944	0.61111	0.60331	0.66667	0.63889	0.81818	0.74306	0.67361	0.69445
MAXENT_GAM_RPART_NNET_SVME	0.57639	0.64463	0.70139	0.67014	0.67361	0.85417	0.63889	0.78472	0.84028	0.49383	0.76389	0.67014	0.81944	0.68056	0.61157	0.64583	0.625	0.82645	0.75	0.61806	0.69445
MAXENT_GLM_GLMSTEP_MGCV_EARTH_RPART_NNET	0.61111	0.65289	0.64583	0.68403	0.65972	0.85417	0.63194	0.77083	0.93056	0.49383	0.74306	0.68403	0.82639	0.65278	0.61157	0.65278	0.61111	0.81818	0.72222	0.63194	0.69445
MAXENT_RF_GAM_GAMSTEP_EARTH_NNET_SVME	0.59722	0.6281	0.67361	0.69792	0.69444	0.80556	0.63889	0.70833	0.88194	0.51852	0.79861	0.71181	0.77778	0.63194	0.6281	0.65278	0.63889	0.80165	0.74306	0.65972	0.69444
MAXENT_RF_EARTH_RPART_NNET_FDA	0.59722	0.61157	0.72222	0.74653	0.65278	0.78472	0.64583	0.72917	0.89583	0.46914	0.81944	0.72569	0.75	0.625	0.60331	0.65972	0.68056	0.76033	0.74306	0.66667	0.69444
MAXENT_GBM_GAM_RPART_NNET_FDA_SVME	0.59028	0.60331	0.72917	0.73264	0.65278	0.8125	0.63889	0.74306	0.88889	0.46914	0.82639	0.68403	0.81944	0.57639	0.6281	0.67361	0.69444	0.7438	0.75	0.63194	0.69444
MAXENT_GBM_GLM_MGCV_EARTH	0.625	0.67769	0.65972	0.67708	0.70139	0.8125	0.625	0.73611	0.89583	0.50617	0.72222	0.67708	0.82639	0.625	0.61157	0.67361	0.625	0.80165	0.72917	0.68056	0.69444
MAXENT_RF_GLM_GAMSTEP_RPART_BIOCLIM	0.58333	0.65289	0.6875	0.68403	0.70139	0.82639	0.65972	0.73611	0.84028	0.50617	0.8125	0.68403	0.79861	0.63889	0.57851	0.59722	0.63889	0.8595	0.74306	0.65972	0.69444
MAXENT_GBM_RF_GLMSTEP_GAMSTEP_MGCV_RPART_BIOCLIM	0.59722	0.65289	0.70139	0.67708	0.70833	0.82639	0.68056	0.72222	0.84028	0.50617	0.8125	0.69792	0.78472	0.59722	0.58678	0.59722	0.64583	0.85124	0.73611	0.66667	0.69444
MAXENT_GBM_RF_GLMSTEP_GAMSTEP_RPART_NNET_BIOCLIM	0.59028	0.65289	0.70139	0.69097	0.70833	0.81944	0.68056	0.72222	0.84028	0.50617	0.79167	0.69792	0.78472	0.59722	0.58678	0.59722	0.63889	0.85124	0.75694	0.67361	0.69444
MAXENT_GBM_RF_GAMSTEP_MGCV_RPART_SVME_BIOCLIM	0.59722	0.64463	0.70139	0.67708	0.70139	0.82639	0.67361	0.73611	0.83333	0.50617	0.8125	0.69792	0.78472	0.59722	0.58678	0.59722	0.64583	0.8595	0.75	0.65972	0.69444
MAXENT_RF_GLM_GAM_GAMSTEP_MGCV_RPART_NNET	0.60417	0.66116	0.67361	0.69792	0.67361	0.84028	0.63194	0.75	0.875	0.50617	0.8125	0.69792	0.77083	0.60417	0.61157	0.64583	0.61806	0.81818	0.72917	0.66667	0.69444
MAXENT_RF_GLMSTEP_GAMSTEP_MGCV_RPART_NNET_BIOCLIM	0.58333	0.66116	0.70139	0.67708	0.70139	0.8125	0.67361	0.72917	0.85417	0.50617	0.8125	0.69097	0.79167	0.625	0.57851	0.60417	0.63889	0.85124	0.72917	0.66667	0.69444
MAXENT_GBM_RF_GLM_GLMSTEP_GAM_MGCV_RPART_NNET_SVME	0.61111	0.65289	0.6875	0.71181	0.68056	0.82639	0.63194	0.73611	0.875	0.50617	0.79861	0.69097	0.77083	0.56944	0.6281	0.63889	0.64583	0.80992	0.73611	0.68056	0.69444
MAXENT_GLM_GLMSTEP_MGCV_EARTH_RPART_NNET_FDA	0.60417	0.60331	0.70139	0.73264	0.66667	0.81944	0.625	0.75	0.95139	0.49383	0.75	0.69097	0.79861	0.59722	0.60331	0.69444	0.67361	0.7438	0.75	0.63889	0.69443
MAXENT_GBM_RF_GLMSTEP_MGCV_RPART_NNET_FDA	0.60417	0.6281	0.75	0.75347	0.66667	0.80556	0.64583	0.72222	0.875	0.48148	0.81944	0.71181	0.75	0.5625	0.61157	0.67361	0.66667	0.7438	0.75	0.66667	0.69443
MAXENT_GBM_GLM_GAM_GAMSTEP_EARTH_RPART_FDA_SVME	0.59028	0.59504	0.6875	0.73958	0.68056	0.82639	0.61806	0.74306	0.90278	0.48148	0.77778	0.68403	0.81944	0.5625	0.6281	0.6875	0.68056	0.76033	0.75694	0.66667	0.69443
MAXENT_GBM_RF_GLMSTEP_EARTH_BIOCLIM	0.58333	0.66942	0.6875	0.67708	0.71528	0.79861	0.67361	0.74306	0.83333	0.51852	0.76389	0.69792	0.79167	0.625	0.57025	0.59028	0.65278	0.8595	0.76389	0.67361	0.69443
MAXENT_GBM_RF_GLMSTEP_GAM_EARTH_RPART_BIOCLIM	0.59722	0.66942	0.69444	0.69792	0.69444	0.81944	0.68056	0.72222	0.84028	0.51852	0.79167	0.69792	0.78472	0.59722	0.57851	0.58333	0.63889	0.85124	0.75	0.68056	0.69443
MAXENT_RF_GLM_GLMSTEP_GAMSTEP_EARTH_RPART_SVME_BIOCLIM	0.59028	0.65289	0.67361	0.69792	0.70833	0.81944	0.64583	0.72917	0.86111	0.51852	0.79861	0.70486	0.78472	0.61806	0.59504	0.59028	0.625	0.85124	0.75	0.67361	0.69443
MAXENT_GBM_RF_GLM_GAMSTEP_MGCV_EARTH_RPART_NNET_SVME	0.59722	0.63636	0.67361	0.71181	0.69444	0.8125	0.63194	0.72917	0.90278	0.51852	0.77778	0.70486	0.76389	0.58333	0.64463	0.63889	0.64583	0.81818	0.72917	0.67361	0.69443
MAXENT_GBM_RF_GLMSTEP_GAM_GAMSTEP_MGCV_EARTH_RPART_BIOCLIM	0.59722	0.65289	0.6875	0.69792	0.70833	0.81944	0.67361	0.72917	0.86111	0.51852	0.79861	0.69792	0.77778	0.56944	0.59504	0.59028	0.63889	0.85124	0.73611	0.6875	0.69443
MAXENT_GBM_RF_GLMSTEP_GAM_GAMSTEP_MGCV_EARTH_RPART_SVME_BIOCLIM	0.59722	0.64463	0.6875	0.69792	0.70833	0.81944	0.66667	0.72917	0.86111	0.51852	0.8125	0.69792	0.77778	0.56944	0.60331	0.59028	0.63889	0.85124	0.73611	0.68056	0.69443
MAXENT_GBM_GLM_GAMSTEP_EARTH_RPART_BIOCLIM	0.60417	0.66116	0.65278	0.69792	0.70139	0.81944	0.65972	0.75694	0.85417	0.50617	0.76389	0.67014	0.8125	0.625	0.60331	0.59028	0.63194	0.86777	0.75	0.65972	0.69442
MAXENT_GBM_RF_GLM_GLMSTEP_GAM_GAMSTEP_MGCV_EARTH_RPART_FDA	0.625	0.61983	0.72222	0.73264	0.68056	0.80556	0.625	0.72222	0.89583	0.49383	0.79861	0.72569	0.76389	0.55556	0.61157	0.65972	0.66667	0.76033	0.74306	0.68056	0.69442
MAXENT_GBM_RF_GLM_GLMSTEP_GAM_GAMSTEP_MGCV_EARTH_RPART_FDA_SVME	0.625	0.61983	0.72222	0.73264	0.68056	0.8125	0.61806	0.71528	0.89583	0.49383	0.8125	0.71875	0.76389	0.55556	0.61157	0.65972	0.66667	0.76033	0.74306	0.68056	0.69442
MAXENT_GBM_RF_GLM_GAM_MGCV_RPART_NNET_FDA	0.61111	0.6281	0.72917	0.73264	0.65278	0.81944	0.625	0.72917	0.875	0.48148	0.8125	0.71181	0.77778	0.54861	0.63636	0.67361	0.65972	0.76033	0.75	0.67361	0.69441
MAXENT_GLM_RPART	0.61111	0.65289	0.68056	0.67014	0.68056	0.84722	0.65278	0.77778	0.875	0.49383	0.76389	0.65625	0.8125	0.68056	0.58678	0.65972	0.63194	0.79339	0.73611	0.625	0.6944
MAXENT_GBM_RF_GAM_EARTH_RPART_NNET_FDA	0.59028	0.6281	0.71528	0.74653	0.65972	0.8125	0.64583	0.71528	0.89583	0.49383	0.79167	0.73264	0.75694	0.56944	0.6281	0.65972	0.65972	0.77686	0.75	0.65972	0.6944
MAXENT_GBM_RF_GLM_GAM_MGCV_EARTH_RPART_FDA	0.61111	0.66116	0.71528	0.73264	0.67361	0.80556	0.625	0.71528	0.90972	0.49383	0.77778	0.71875	0.77083	0.54861	0.61157	0.67361	0.65278	0.76033	0.75694	0.67361	0.6944
MAXENT_GLM_GLMSTEP_GAM_GAMSTEP_MGCV_EARTH_RPART	0.61806	0.64463	0.65278	0.69097	0.6875	0.85417	0.625	0.75	0.90278	0.48148	0.74306	0.66319	0.82639	0.65972	0.60331	0.65278	0.625	0.81818	0.74306	0.64583	0.69439
MAXENT_GBM_GLMSTEP_MGCV_EARTH	0.625	0.64463	0.67361	0.68403	0.6875	0.8125	0.65278	0.72917	0.88194	0.50617	0.75	0.67708	0.81944	0.63194	0.60331	0.67361	0.63889	0.79339	0.73611	0.66667	0.69439
MAXENT_GBM_RF_GLM_GLMSTEP_GAM_GAMSTEP_MGCV_EARTH	0.61806	0.63636	0.69444	0.69097	0.71528	0.82639	0.63194	0.71528	0.88889	0.50617	0.78472	0.70486	0.77778	0.55556	0.60331	0.66667	0.64583	0.80165	0.74306	0.68056	0.69439
MAXENT_RF_GLMSTEP_GAMSTEP_MGCV_RPART_FDA	0.61111	0.61157	0.74306	0.73264	0.66667	0.81944	0.64583	0.73611	0.89583	0.45679	0.82639	0.70486	0.77083	0.56944	0.60331	0.66667	0.65972	0.7438	0.75694	0.66667	0.69438
MAXENT_GLM_GAMSTEP_MGCV_RPART_SVME	0.61806	0.66116	0.6875	0.64931	0.66667	0.85417	0.63194	0.77083	0.875	0.49383	0.75694	0.66319	0.82639	0.65278	0.60331	0.65972	0.625	0.80992	0.73611	0.64583	0.69438
MAXENT_GLM_GLMSTEP_GAM_MGCV_EARTH_RPART_NNET	0.61111	0.65289	0.65278	0.69097	0.68056	0.84028	0.625	0.77083	0.91667	0.49383	0.74306	0.68403	0.81944	0.65278	0.61157	0.64583	0.61111	0.80992	0.72917	0.64583	0.69438
MAXENT_GLMSTEP_GAM_GAMSTEP_EARTH_RPART_FDA_SVME	0.59722	0.57851	0.70139	0.73958	0.68056	0.82639	0.63194	0.73611	0.93056	0.48148	0.76389	0.68403	0.82639	0.58333	0.61157	0.68056	0.68056	0.7438	0.75	0.65972	0.69438
MAXENT_GBM_RF_GLMSTEP_GAMSTEP_MGCV_EARTH	0.60417	0.61983	0.69444	0.71181	0.70139	0.8125	0.64583	0.71528	0.875	0.51852	0.77083	0.71875	0.76389	0.57639	0.61157	0.66667	0.63889	0.81818	0.75	0.67361	0.69438
MAXENT_GBM_RF_GLMSTEP_GAMSTEP_MGCV_EARTH_SVME	0.60417	0.61983	0.69444	0.71875	0.70139	0.8125	0.64583	0.70833	0.86806	0.51852	0.77778	0.71181	0.76389	0.57639	0.61157	0.66667	0.63889	0.81818	0.75	0.68056	0.69438
MAXENT_RF_GLM_GAMSTEP_EARTH_RPART_FDA	0.61806	0.61157	0.70833	0.74653	0.67361	0.8125	0.625	0.71528	0.91667	0.46914	0.8125	0.72569	0.75694	0.57639	0.60331	0.67361	0.66667	0.75207	0.75694	0.66667	0.69437
MAXENT_RF_GLMSTEP_RPART_NNET_FDA_SVME	0.60417	0.61983	0.75	0.72569	0.63889	0.81944	0.63889	0.70833	0.88889	0.46914	0.85417	0.69792	0.75	0.61111	0.60331	0.67361	0.68056	0.7438	0.75	0.65972	0.69437
MAXENT_RF_GAMSTEP_RPART_NNET_SVME_BIOCLIM	0.56944	0.61983	0.69444	0.67708	0.70139	0.8125	0.67361	0.72222	0.84722	0.50617	0.81944	0.69097	0.78472	0.65972	0.60331	0.59028	0.65278	0.8595	0.75694	0.64583	0.69437
MAXENT_RF_GAMSTEP_EARTH_RPART_FDA_SVME	0.61806	0.61157	0.70833	0.74653	0.66667	0.8125	0.64583	0.71528	0.91667	0.48148	0.8125	0.71875	0.75	0.59028	0.61157	0.65972	0.65972	0.75207	0.75	0.65972	0.69436
MAXENT_RF_GLM_GAMSTEP_MGCV_EARTH_RPART_NNET_FDA	0.59722	0.6281	0.70139	0.73958	0.65972	0.82639	0.625	0.72222	0.90972	0.46914	0.80556	0.72569	0.76389	0.56944	0.6281	0.67361	0.65278	0.75207	0.74306	0.69444	0.69436
MAXENT_GBM_GAM_EARTH_RPART_SVME_BIOCLIM	0.57639	0.66942	0.66667	0.70486	0.70139	0.8125	0.67361	0.75	0.84722	0.50617	0.77083	0.66319	0.8125	0.63889	0.59504	0.58333	0.65278	0.8595	0.75694	0.64583	0.69435
MAXENT_GBM_GLMSTEP_MGCV_EARTH_RPART_NNET_SVME_BIOCLIM	0.56944	0.65289	0.65972	0.69792	0.70833	0.8125	0.67361	0.75	0.86111	0.50617	0.77778	0.67708	0.8125	0.625	0.60331	0.59028	0.63889	0.86777	0.74306	0.65972	0.69435
MAXENT_RF_GLM_GLMSTEP_GAM_MGCV_EARTH_RPART_SVME_BIOCLIM	0.60417	0.68595	0.6875	0.69792	0.70833	0.8125	0.63889	0.74306	0.84722	0.50617	0.79167	0.69792	0.78472	0.59028	0.58678	0.59722	0.625	0.85124	0.74306	0.6875	0.69435
MAXENT_GLM_GAMSTEP_EARTH_RPART_NNET_FDA	0.58333	0.61157	0.6875	0.72569	0.65278	0.81944	0.625	0.75694	0.94444	0.49383	0.75694	0.69097	0.8125	0.59722	0.61983	0.69444	0.68056	0.75207	0.75	0.63194	0.69435
MAXENT_GBM_RF_GAMSTEP_MGCV_RPART_FDA_SVME	0.61111	0.6281	0.75694	0.75347	0.67361	0.8125	0.63889	0.70139	0.86806	0.49383	0.8125	0.70486	0.76389	0.5625	0.61157	0.67361	0.65972	0.7438	0.75694	0.65972	0.69435
MAXENT_GBM_RF_GAMSTEP_MGCV_RPART_NNET_FDA	0.59722	0.6281	0.73611	0.75347	0.65972	0.80556	0.64583	0.71528	0.875	0.48148	0.8125	0.71875	0.76389	0.56944	0.63636	0.67361	0.65278	0.75207	0.75	0.65972	0.69434
MAXENT_RF_GLMSTEP_MGCV_SVME	0.61111	0.6281	0.73611	0.67708	0.69444	0.83333	0.63889	0.74306	0.84028	0.50617	0.80556	0.68403	0.77083	0.63194	0.57025	0.67361	0.64583	0.79339	0.74306	0.65972	0.69434
MAXENT_GBM_RF_GLM_EARTH_RPART_NNET_FDA_SVME	0.59028	0.6281	0.71528	0.74653	0.66667	0.8125	0.61806	0.72917	0.89583	0.49383	0.79861	0.73264	0.75694	0.5625	0.6281	0.67361	0.65972	0.7686	0.75	0.65972	0.69433
MAXENT_GBM_GLM_GLMSTEP_GAMSTEP_RPART_NNET	0.60417	0.66116	0.66667	0.68403	0.66667	0.84722	0.64583	0.77083	0.875	0.46914	0.76389	0.67708	0.82639	0.625	0.61983	0.64583	0.63889	0.80992	0.73611	0.65278	0.69432
MAXENT_GBM_GLM_GLMSTEP_GAM_GAMSTEP_MGCV_RPART_SVME	0.61806	0.66116	0.68056	0.69097	0.69444	0.84722	0.61806	0.75	0.88194	0.46914	0.79167	0.67014	0.82639	0.59722	0.61983	0.64583	0.625	0.80992	0.74306	0.64583	0.69432
MAXENT_RF_GLMSTEP_MGCV_RPART_FDA	0.625	0.63636	0.76389	0.73958	0.65972	0.80556	0.63889	0.72917	0.89583	0.45679	0.84028	0.69792	0.76389	0.57639	0.57025	0.66667	0.66667	0.7438	0.75	0.65972	0.69432
MAXENT_GBM_GLM_GAMSTEP_EARTH_SVME	0.61806	0.64463	0.65278	0.69097	0.70833	0.8125	0.625	0.73611	0.88194	0.49383	0.75	0.68403	0.83333	0.61806	0.61983	0.66667	0.63889	0.80165	0.74306	0.66667	0.69432
MAXENT_RF_GAM_GAMSTEP_MGCV_EARTH_SVME	0.625	0.63636	0.6875	0.69792	0.70139	0.80556	0.63194	0.70139	0.88194	0.51852	0.78472	0.71181	0.77083	0.61806	0.60331	0.65972	0.63194	0.80165	0.75	0.66667	0.69431
MAXENT_GBM_GLMSTEP_GAMSTEP_EARTH_RPART_FDA	0.60417	0.58678	0.72222	0.73958	0.65278	0.80556	0.64583	0.73611	0.90972	0.46914	0.77083	0.69097	0.81944	0.5625	0.61983	0.68056	0.6875	0.75207	0.75	0.68056	0.69431
MAXENT_RF_GLMSTEP_GAM_GAMSTEP_EARTH_RPART_FDA	0.60417	0.59504	0.70833	0.75347	0.67361	0.81944	0.63889	0.71528	0.89583	0.46914	0.8125	0.72569	0.75694	0.56944	0.60331	0.66667	0.65972	0.76033	0.75694	0.70139	0.69431
MAXENT_GAM_GAMSTEP_MGCV_EARTH_RPART_FDA	0.60417	0.58678	0.69444	0.73958	0.67361	0.82639	0.63194	0.74306	0.9375	0.49383	0.75694	0.68403	0.81944	0.58333	0.59504	0.68056	0.67361	0.75207	0.75	0.65972	0.6943
MAXENT_RF_GLM_GLMSTEP_RPART_NNET_FDA_SVME	0.60417	0.61983	0.72917	0.72569	0.65972	0.82639	0.61806	0.72917	0.89583	0.48148	0.86111	0.71181	0.76389	0.56944	0.60331	0.67361	0.65278	0.7438	0.75	0.66667	0.6943
MAXENT_GBM_GLM_GLMSTEP_GAMSTEP_MGCV_EARTH_RPART_FDA_SVME	0.59722	0.59504	0.70139	0.73958	0.6875	0.8125	0.61111	0.74306	0.91667	0.48148	0.77778	0.69097	0.8125	0.5625	0.61983	0.68056	0.68056	0.75207	0.74306	0.68056	0.6943
MAXENT_GLM_GLMSTEP_GAM_GAMSTEP_EARTH_RPART_NNET_FDA_SVME	0.59028	0.58678	0.6875	0.73264	0.68056	0.82639	0.61806	0.75	0.94444	0.48148	0.75694	0.69097	0.81944	0.58333	0.61983	0.69444	0.66667	0.76033	0.74306	0.65278	0.6943
MAXENT_GBM_RF_GLMSTEP_GAM_EARTH_SVME	0.59722	0.65289	0.69444	0.70486	0.70833	0.8125	0.63889	0.70139	0.86806	0.51852	0.78472	0.71181	0.75694	0.58333	0.61157	0.65278	0.65278	0.81818	0.75	0.66667	0.69429
MAXENT_GBM_RF_GAM_GAMSTEP_EARTH_SVME	0.59722	0.64463	0.6875	0.70486	0.70833	0.82639	0.64583	0.70833	0.86111	0.51852	0.78472	0.70486	0.77083	0.56944	0.61983	0.64583	0.64583	0.81818	0.75694	0.66667	0.69429
MAXENT_GBM_RF_GAM_GAMSTEP_MGCV_EARTH_SVME	0.60417	0.64463	0.68056	0.71181	0.70833	0.81944	0.64583	0.70833	0.875	0.51852	0.77778	0.71181	0.77083	0.5625	0.61983	0.65278	0.63889	0.81818	0.74306	0.67361	0.69429
MAXENT_GBM_RF_GLM_GLMSTEP_GAM_GAMSTEP_RPART_NNET_SVME	0.60417	0.64463	0.68056	0.71181	0.6875	0.84028	0.63194	0.72917	0.875	0.51852	0.79861	0.69097	0.77083	0.56944	0.6281	0.63889	0.63889	0.80992	0.74306	0.67361	0.69429
MAXENT_RF_GLM_GLMSTEP_GAMSTEP_EARTH_RPART_NNET_FDA	0.59028	0.61157	0.70833	0.73958	0.65972	0.81944	0.625	0.72222	0.90972	0.46914	0.8125	0.72569	0.75694	0.56944	0.61983	0.67361	0.65972	0.7686	0.75	0.69444	0.69429
MAXENT_GBM_RF_GLM_GAM_RPART_NNET	0.59722	0.66942	0.6875	0.70486	0.68056	0.82639	0.63889	0.72917	0.85417	0.50617	0.79167	0.69792	0.77083	0.58333	0.61157	0.63889	0.66667	0.83471	0.72917	0.66667	0.69429
MAXENT_GBM_GLMSTEP_GAMSTEP_EARTH_RPART_SVME_BIOCLIM	0.57639	0.65289	0.65278	0.69792	0.70139	0.81944	0.67361	0.75	0.85417	0.50617	0.78472	0.67014	0.8125	0.63889	0.59504	0.58333	0.63194	0.86777	0.75694	0.65972	0.69429
MAXENT_GBM_GLMSTEP_GAMSTEP_MGCV_EARTH_RPART_SVME_BIOCLIM	0.61111	0.65289	0.64583	0.69792	0.71528	0.8125	0.67361	0.75694	0.86111	0.50617	0.77083	0.67014	0.8125	0.61806	0.59504	0.58333	0.63194	0.86777	0.73611	0.66667	0.69429
MAXENT_RF_GLM_GAM_GAMSTEP_MGCV_EARTH_RPART_FDA_SVME	0.61806	0.61983	0.69444	0.73958	0.67361	0.82639	0.61806	0.72222	0.90278	0.49383	0.8125	0.71875	0.77083	0.5625	0.60331	0.67361	0.65972	0.75207	0.75	0.67361	0.69429
MAXENT_RF_GLMSTEP_GAM_EARTH_SVME_BIOCLIM	0.59028	0.66116	0.68056	0.67708	0.72222	0.78472	0.66667	0.74306	0.84722	0.53086	0.76389	0.70486	0.78472	0.63889	0.57025	0.59722	0.61806	0.8595	0.76389	0.68056	0.69428
MAXENT_GBM_RF_GLMSTEP_GAM_MGCV_RPART_NNET_FDA_SVME	0.60417	0.61983	0.74306	0.73958	0.67361	0.80556	0.63889	0.72222	0.875	0.48148	0.8125	0.71181	0.75694	0.55556	0.6281	0.67361	0.65972	0.76033	0.75	0.67361	0.69428
MAXENT_GBM_GLMSTEP_NNET	0.60417	0.61983	0.69444	0.68403	0.70139	0.8125	0.65278	0.77778	0.84722	0.48148	0.77083	0.66319	0.8125	0.65278	0.61157	0.65972	0.65972	0.77686	0.77083	0.63194	0.69428
MAXENT_GBM_GLMSTEP_MGCV_SVME	0.625	0.64463	0.70139	0.67708	0.69444	0.81944	0.64583	0.76389	0.85417	0.48148	0.79861	0.66319	0.81944	0.63194	0.58678	0.67361	0.64583	0.77686	0.74306	0.63889	0.69428
MAXENT_GBM_RF_GLM_MGCV_EARTH_RPART_NNET_SVME	0.59722	0.66116	0.67361	0.71181	0.6875	0.81944	0.63194	0.72917	0.88889	0.51852	0.75694	0.71875	0.75694	0.59028	0.63636	0.63889	0.65278	0.82645	0.72917	0.65972	0.69428
MAXENT_GBM_GLMSTEP_GAMSTEP_EARTH_SVME	0.625	0.61157	0.67361	0.68403	0.70139	0.80556	0.64583	0.73611	0.86806	0.49383	0.77778	0.68403	0.82639	0.61111	0.61157	0.67361	0.63889	0.79339	0.74306	0.68056	0.69427
MAXENT_RF_GLMSTEP_GAM_GAMSTEP_MGCV	0.61111	0.6281	0.70833	0.68403	0.70833	0.82639	0.64583	0.75	0.86806	0.49383	0.79167	0.69792	0.77083	0.59722	0.58678	0.66667	0.625	0.80165	0.75	0.67361	0.69427
MAXENT_RF_GLM_GAM_MGCV_EARTH_RPART_FDA_SVME	0.61806	0.64463	0.70139	0.73264	0.67361	0.8125	0.61806	0.71528	0.90972	0.49383	0.8125	0.71181	0.75	0.5625	0.61157	0.67361	0.65278	0.76033	0.75694	0.67361	0.69427
MAXENT_GLMSTEP_MGCV_RPART_NNET	0.61111	0.63636	0.6875	0.65625	0.66667	0.84722	0.64583	0.78472	0.88194	0.48148	0.76389	0.67014	0.81944	0.68056	0.58678	0.65972	0.61806	0.82645	0.72917	0.63194	0.69426
MAXENT_GBM_MGCV_RPART_FDA	0.61806	0.6281	0.75	0.71875	0.65972	0.82639	0.63889	0.74306	0.89583	0.4321	0.81944	0.67708	0.8125	0.58333	0.59504	0.67361	0.6875	0.7438	0.75	0.63194	0.69426
MAXENT_GBM_GLM_GAM_GAMSTEP_MGCV_RPART	0.61806	0.66942	0.67361	0.69792	0.67361	0.85417	0.63889	0.75694	0.88194	0.46914	0.75694	0.68403	0.83333	0.60417	0.60331	0.64583	0.625	0.80992	0.74306	0.64583	0.69426
MAXENT_GLM_GAM_GAMSTEP_MGCV_RPART_SVME	0.625	0.66116	0.6875	0.65625	0.66667	0.85417	0.625	0.76389	0.86111	0.46914	0.75694	0.67014	0.84028	0.65972	0.60331	0.65972	0.61806	0.81818	0.73611	0.65278	0.69426
MAXENT_GBM_GLM_GLMSTEP_GAM_RPART_NNET_SVME	0.60417	0.66116	0.66667	0.69097	0.66667	0.84722	0.625	0.77083	0.875	0.46914	0.79861	0.67708	0.82639	0.625	0.61157	0.64583	0.63889	0.80992	0.72917	0.64583	0.69426
MAXENT_GBM_GLM_GAMSTEP_MGCV_EARTH	0.61806	0.64463	0.65278	0.69097	0.70139	0.8125	0.625	0.75	0.88889	0.50617	0.73611	0.67708	0.83333	0.61111	0.61983	0.66667	0.63194	0.80165	0.73611	0.68056	0.69424
MAXENT_RF_GLMSTEP_GAM_MGCV_RPART_BIOCLIM	0.61111	0.66942	0.69444	0.67014	0.70833	0.82639	0.68056	0.72917	0.82639	0.49383	0.79861	0.68403	0.79861	0.61806	0.57025	0.59722	0.63889	0.8595	0.74306	0.66667	0.69423
MAXENT_GBM_GLMSTEP_GAM_RPART_FDA	0.61111	0.61157	0.73611	0.72569	0.66667	0.82639	0.64583	0.73611	0.88194	0.48148	0.8125	0.67708	0.82639	0.5625	0.59504	0.66667	0.67361	0.75207	0.75694	0.63889	0.69423
MAXENT_GBM_GLM_GLMSTEP_GAMSTEP_EARTH_RPART_FDA	0.59722	0.58678	0.70139	0.73958	0.68056	0.80556	0.625	0.74306	0.90972	0.48148	0.76389	0.68403	0.81944	0.55556	0.61157	0.68056	0.6875	0.76033	0.75694	0.69444	0.69423
MAXENT_GBM_RF_GLMSTEP_GAM_EARTH	0.59722	0.65289	0.69444	0.70486	0.70139	0.81944	0.64583	0.70833	0.86806	0.51852	0.77083	0.70486	0.77083	0.58333	0.60331	0.65278	0.65278	0.81818	0.75	0.66667	0.69423
MAXENT_GBM_RF_GAMSTEP_MGCV_EARTH	0.59722	0.63636	0.69444	0.70486	0.70139	0.82639	0.64583	0.70833	0.86111	0.51852	0.77083	0.71875	0.77083	0.59028	0.61983	0.65278	0.64583	0.81818	0.74306	0.65972	0.69423
MAXENT_RF_GAM_EARTH_NNET_SVME	0.59722	0.66116	0.67361	0.68403	0.70833	0.80556	0.63889	0.72222	0.86111	0.51852	0.78472	0.70486	0.77083	0.65278	0.60331	0.65278	0.63889	0.80992	0.74306	0.65278	0.69423
MAXENT_GBM_RF_EARTH_RPART_NNET_SVME_BIOCLIM	0.57639	0.6281	0.68056	0.70486	0.69444	0.8125	0.67361	0.74306	0.84722	0.51852	0.77778	0.70486	0.78472	0.64583	0.59504	0.58333	0.65278	0.85124	0.75	0.65972	0.69423
MAXENT_RF_GAM_GAMSTEP_EARTH_NNET	0.59722	0.65289	0.66667	0.69097	0.6875	0.80556	0.63889	0.71528	0.88194	0.51852	0.77778	0.71181	0.77778	0.63194	0.61983	0.64583	0.63889	0.80165	0.74306	0.68056	0.69423
MAXENT_GBM_RF_GAM_NNET	0.58333	0.66116	0.70833	0.68403	0.6875	0.81944	0.64583	0.72917	0.83333	0.50617	0.77778	0.69792	0.77778	0.59028	0.61983	0.65278	0.68056	0.82645	0.73611	0.66667	0.69422
MAXENT_GBM_EARTH_SVME_BIOCLIM	0.56944	0.67769	0.65278	0.69097	0.72222	0.79167	0.68056	0.75	0.84722	0.50617	0.76389	0.65625	0.8125	0.66667	0.58678	0.59722	0.65278	0.84298	0.77083	0.64583	0.69422
MAXENT_GBM_RF_GAM_MGCV_RPART_BIOCLIM	0.60417	0.66942	0.70833	0.67708	0.69444	0.82639	0.68056	0.73611	0.82639	0.50617	0.79861	0.69792	0.79167	0.59028	0.57851	0.59722	0.64583	0.8595	0.73611	0.65972	0.69422
MAXENT_GBM_RF_GLM_MGCV_RPART_SVME_BIOCLIM	0.60417	0.67769	0.70139	0.67708	0.69444	0.83333	0.64583	0.73611	0.82639	0.50617	0.8125	0.69792	0.79167	0.59028	0.57025	0.60417	0.64583	0.8595	0.75	0.65972	0.69422
MAXENT_EARTH_SVME	0.63194	0.61157	0.6875	0.69792	0.71528	0.79167	0.64583	0.75	0.90972	0.49383	0.75694	0.67708	0.79167	0.71528	0.58678	0.65278	0.59722	0.7686	0.75	0.65278	0.69422
MAXENT_RF_EARTH_RPART_NNET_FDA_SVME	0.59722	0.61157	0.72222	0.74653	0.65278	0.79167	0.64583	0.72917	0.89583	0.49383	0.81944	0.71875	0.74306	0.625	0.60331	0.65972	0.68056	0.75207	0.74306	0.65278	0.69422
MAXENT_RF_GLM_GLMSTEP_GAM_MGCV_EARTH_RPART_FDA	0.61806	0.61983	0.71528	0.73264	0.67361	0.82639	0.61111	0.72222	0.90972	0.49383	0.79861	0.72569	0.75694	0.5625	0.59504	0.65972	0.65972	0.75207	0.75	0.70139	0.69422
MAXENT_GBM_RF_GLM_EARTH_RPART_NNET_BIOCLIM	0.59028	0.65289	0.6875	0.69792	0.69444	0.8125	0.65278	0.73611	0.84028	0.51852	0.78472	0.69792	0.78472	0.625	0.61157	0.58333	0.63194	0.85124	0.75	0.68056	0.69421
MAXENT_GBM_RF_GAM_MGCV_EARTH_RPART_NNET_BIOCLIM	0.59028	0.65289	0.69444	0.69097	0.70139	0.80556	0.66667	0.74306	0.85417	0.51852	0.79167	0.69792	0.78472	0.60417	0.61157	0.58333	0.625	0.85124	0.73611	0.68056	0.69421
MAXENT_GBM_RF_GLM_GLMSTEP_GAM_GAMSTEP_MGCV_EARTH_RPART_NNET_SVME_BIOCLIM	0.59722	0.65289	0.68056	0.69792	0.71528	0.8125	0.63194	0.73611	0.86806	0.51852	0.80556	0.69097	0.77778	0.56944	0.61157	0.59722	0.63194	0.85124	0.73611	0.70139	0.69421
MAXENT_GBM_RF_GLM_RPART_FDA_SVME	0.60417	0.66116	0.76389	0.73958	0.65972	0.80556	0.61806	0.71528	0.86806	0.49383	0.8125	0.69792	0.76389	0.56944	0.60331	0.67361	0.67361	0.7438	0.75694	0.65972	0.6942
MAXENT_GBM_RF_GLM_GLMSTEP_GAM_MGCV_EARTH_RPART_FDA	0.61806	0.63636	0.72222	0.73958	0.68056	0.8125	0.61806	0.72222	0.89583	0.49383	0.79861	0.71875	0.76389	0.54861	0.61157	0.65972	0.65972	0.76033	0.75	0.67361	0.6942
MAXENT_RF_GLM_GAM_GAMSTEP_EARTH_RPART_NNET_FDA_SVME	0.59722	0.61157	0.69444	0.73958	0.67361	0.81944	0.61806	0.71528	0.90972	0.49383	0.8125	0.71875	0.77083	0.5625	0.6281	0.67361	0.65278	0.7686	0.75	0.67361	0.6942
MAXENT_RF_GLMSTEP_GAM_SVME	0.61111	0.63636	0.71528	0.67708	0.70139	0.83333	0.63194	0.73611	0.84722	0.50617	0.79861	0.68403	0.77778	0.61806	0.57851	0.65972	0.65972	0.80165	0.75	0.65972	0.69419
MAXENT_GLMSTEP_GAM_GAMSTEP_MGCV_RPART	0.61806	0.66116	0.69444	0.65625	0.68056	0.84722	0.63889	0.77778	0.875	0.46914	0.74306	0.66319	0.82639	0.65278	0.60331	0.65278	0.61806	0.80992	0.74306	0.65278	0.69419
MAXENT_GBM_GLM_GLMSTEP_GAM_GAMSTEP_RPART	0.61806	0.66116	0.67361	0.69097	0.6875	0.84722	0.64583	0.76389	0.88194	0.46914	0.75694	0.67014	0.82639	0.61111	0.60331	0.64583	0.63194	0.80992	0.74306	0.64583	0.69419
MAXENT_GBM_GLMSTEP_EARTH	0.61806	0.63636	0.67361	0.68403	0.69444	0.80556	0.65278	0.75	0.88194	0.49383	0.72222	0.67708	0.80556	0.65278	0.59504	0.66667	0.63889	0.81818	0.75	0.66667	0.69418
MAXENT_RF_GLMSTEP_EARTH_NNET	0.59722	0.6281	0.6875	0.67014	0.69444	0.79861	0.65278	0.73611	0.85417	0.51852	0.78472	0.71181	0.75694	0.67361	0.60331	0.66667	0.63194	0.79339	0.74306	0.68056	0.69418
MAXENT_RF_GLMSTEP_GAM_MGCV_EARTH_SVME	0.61806	0.63636	0.6875	0.69097	0.70139	0.79861	0.63194	0.71528	0.88194	0.51852	0.79167	0.71181	0.76389	0.63194	0.59504	0.66667	0.63194	0.79339	0.74306	0.67361	0.69418
MAXENT_GLMSTEP_GAM_GAMSTEP_EARTH_RPART_FDA	0.59722	0.57851	0.70139	0.73958	0.67361	0.82639	0.63889	0.73611	0.93056	0.49383	0.76389	0.68403	0.82639	0.59028	0.59504	0.68056	0.68056	0.7438	0.75	0.65278	0.69417
MAXENT_GLM_GAM_GAMSTEP_EARTH_RPART_NNET	0.59722	0.64463	0.63889	0.69097	0.67361	0.85417	0.625	0.76389	0.91667	0.49383	0.73611	0.68403	0.82639	0.65972	0.6281	0.64583	0.61111	0.81818	0.73611	0.63889	0.69417
MAXENT_GBM_RF_GLM_EARTH	0.60417	0.66942	0.6875	0.69097	0.69444	0.81944	0.63194	0.72917	0.86111	0.51852	0.77778	0.71181	0.77083	0.60417	0.59504	0.65278	0.65972	0.80165	0.74306	0.65972	0.69416
MAXENT_GBM_RF_GLM_GLMSTEP_GAM_GAMSTEP_EARTH_SVME	0.59722	0.64463	0.69444	0.69792	0.70833	0.82639	0.63194	0.71528	0.88194	0.51852	0.77778	0.69792	0.77083	0.5625	0.61983	0.66667	0.64583	0.80165	0.74306	0.68056	0.69416
MAXENT_GBM_MGCV_EARTH_RPART_NNET_SVME_BIOCLIM	0.56944	0.64463	0.66667	0.69792	0.70833	0.81944	0.67361	0.75694	0.86111	0.50617	0.78472	0.65625	0.80556	0.66667	0.60331	0.59028	0.63194	0.85124	0.74306	0.64583	0.69416
MAXENT_GBM_RF_GLMSTEP_GAMSTEP_MGCV_RPART_NNET_BIOCLIM	0.59028	0.66116	0.70833	0.67708	0.70833	0.8125	0.68056	0.72222	0.85417	0.50617	0.80556	0.69792	0.78472	0.59722	0.58678	0.59722	0.63889	0.85124	0.72222	0.68056	0.69416
MAXENT_GLM_GAM_GAMSTEP_MGCV_EARTH_RPART_NNET_FDA	0.59722	0.59504	0.68056	0.73264	0.67361	0.83333	0.61806	0.75	0.94444	0.49383	0.75	0.69097	0.81944	0.57639	0.61983	0.70139	0.66667	0.7438	0.74306	0.65278	0.69415
MAXENT_GBM_GLM_MGCV_EARTH_RPART_FDA	0.60417	0.63636	0.70139	0.74653	0.66667	0.80556	0.61806	0.74306	0.91667	0.48148	0.75	0.68403	0.8125	0.56944	0.61157	0.6875	0.6875	0.7438	0.75	0.66667	0.69415
MAXENT_GBM_RF_MGCV_EARTH_BIOCLIM	0.60417	0.66116	0.6875	0.67014	0.72222	0.79167	0.67361	0.74306	0.83333	0.51852	0.76389	0.69792	0.78472	0.61806	0.58678	0.59028	0.64583	0.8595	0.75694	0.67361	0.69415
MAXENT_GBM_RF_GLMSTEP_EARTH_SVME_BIOCLIM	0.58333	0.66942	0.6875	0.67708	0.72222	0.79861	0.67361	0.74306	0.83333	0.51852	0.77083	0.69792	0.78472	0.61806	0.57851	0.59722	0.65278	0.8595	0.75694	0.65972	0.69415
MAXENT_GBM_RF_GAMSTEP_MGCV_EARTH_RPART_NNET_SVME_BIOCLIM	0.59028	0.63636	0.6875	0.69792	0.70139	0.8125	0.65972	0.74306	0.86111	0.51852	0.79861	0.69792	0.78472	0.61111	0.61983	0.58333	0.625	0.85124	0.72917	0.67361	0.69415
MAXENT_RF_GLM_GLMSTEP_GAMSTEP_MGCV_EARTH_RPART_SVME_BIOCLIM	0.60417	0.66116	0.68056	0.69792	0.70833	0.8125	0.64583	0.74306	0.86111	0.51852	0.79861	0.69097	0.77778	0.59722	0.59504	0.59722	0.625	0.85124	0.73611	0.68056	0.69415
MAXENT_GBM_RF_GLM_GLMSTEP_GAMSTEP_MGCV_EARTH_RPART_FDA_SVME	0.61111	0.6281	0.72917	0.73958	0.68056	0.80556	0.61111	0.72222	0.89583	0.49383	0.80556	0.72569	0.76389	0.54861	0.61157	0.67361	0.65972	0.76033	0.74306	0.67361	0.69414
MAXENT_GBM_RF_GLM_MGCV_EARTH_RPART_NNET_FDA	0.60417	0.63636	0.71528	0.73958	0.66667	0.80556	0.625	0.72222	0.90278	0.49383	0.78472	0.71875	0.75694	0.5625	0.63636	0.67361	0.65972	0.7686	0.75	0.65972	0.69412
MAXENT_GLM_GAM_GAMSTEP_MGCV_EARTH_RPART_NNET_SVME	0.61111	0.65289	0.63889	0.69097	0.6875	0.84028	0.625	0.75694	0.91667	0.49383	0.75	0.68403	0.81944	0.65972	0.61983	0.64583	0.61111	0.80992	0.72917	0.63889	0.6941
MAXENT_GBM_RF_GLMSTEP_MGCV_EARTH	0.59722	0.64463	0.70833	0.69792	0.69444	0.81944	0.64583	0.70833	0.86111	0.51852	0.77083	0.71181	0.76389	0.59722	0.60331	0.66667	0.65278	0.80992	0.74306	0.66667	0.6941
MAXENT_GBM_RF_GLMSTEP_MGCV_EARTH_SVME	0.59722	0.64463	0.70833	0.69792	0.70139	0.8125	0.64583	0.70139	0.86111	0.51852	0.78472	0.71181	0.75694	0.59722	0.60331	0.66667	0.65278	0.80992	0.74306	0.66667	0.6941
MAXENT_RF_GAM_MGCV_RPART_FDA	0.61806	0.63636	0.74306	0.73958	0.65972	0.8125	0.64583	0.70833	0.88889	0.46914	0.84028	0.69097	0.77778	0.56944	0.59504	0.66667	0.66667	0.7438	0.75	0.65972	0.69409
MAXENT_GBM_GAMSTEP_RPART_NNET_FDA_SVME	0.59028	0.60331	0.72917	0.73264	0.65278	0.81944	0.63889	0.74306	0.875	0.46914	0.82639	0.68403	0.81944	0.57639	0.63636	0.67361	0.69444	0.73554	0.75	0.63194	0.69409
MAXENT_GBM_RF_GLM_GLMSTEP_MGCV_RPART_NNET_SVME	0.61111	0.66942	0.69444	0.71181	0.68056	0.82639	0.63194	0.73611	0.86806	0.50617	0.79167	0.69792	0.77083	0.58333	0.61157	0.63889	0.63889	0.80992	0.72917	0.67361	0.69409
MAXENT_RF_GLMSTEP_GAM_MGCV_RPART_SVME_BIOCLIM	0.61111	0.66942	0.69444	0.67014	0.70833	0.82639	0.67361	0.72917	0.82639	0.50617	0.8125	0.68403	0.79167	0.60417	0.56198	0.60417	0.63889	0.8595	0.74306	0.66667	0.69409
MAXENT_GLM_GAM_EARTH_RPART_FDA	0.59722	0.61983	0.69444	0.72569	0.65278	0.82639	0.61806	0.75	0.94444	0.49383	0.75	0.68403	0.82639	0.59722	0.59504	0.68056	0.6875	0.73554	0.75	0.65278	0.69409
MAXENT_GLM_GLMSTEP_GAM_EARTH_RPART_FDA	0.60417	0.61983	0.69444	0.73264	0.67361	0.82639	0.61806	0.74306	0.93056	0.49383	0.75694	0.68403	0.81944	0.59028	0.58678	0.68056	0.68056	0.7438	0.75	0.65278	0.69409
MAXENT_GLM_GLMSTEP_MGCV_EARTH_RPART_FDA	0.61111	0.6281	0.70833	0.73264	0.64583	0.82639	0.61806	0.74306	0.9375	0.49383	0.75	0.69097	0.8125	0.59722	0.58678	0.68056	0.6875	0.73554	0.75	0.64583	0.69409
MAXENT_GBM_GLM_GLMSTEP_GAM_EARTH_RPART_FDA	0.59722	0.61983	0.70833	0.73958	0.67361	0.79861	0.61806	0.74306	0.90278	0.48148	0.75694	0.68403	0.81944	0.55556	0.61157	0.68056	0.6875	0.75207	0.75694	0.69444	0.69408
MAXENT_GLM_MGCV_EARTH_RPART_NNET_FDA_SVME	0.60417	0.61157	0.69444	0.72569	0.63889	0.81944	0.625	0.75	0.94444	0.48148	0.76389	0.69097	0.80556	0.59722	0.6281	0.69444	0.68056	0.7438	0.75	0.63194	0.69408
MAXENT_GBM_RF_GAM_GAMSTEP_EARTH	0.59722	0.65289	0.6875	0.70486	0.70139	0.82639	0.64583	0.71528	0.86111	0.51852	0.77778	0.69792	0.77778	0.56944	0.61983	0.63889	0.64583	0.82645	0.75694	0.65972	0.69408
MAXENT_GBM_RF_GAMSTEP_MGCV_EARTH_RPART_SVME_BIOCLIM	0.59722	0.64463	0.6875	0.69097	0.70833	0.8125	0.66667	0.73611	0.84722	0.51852	0.79861	0.69792	0.78472	0.60417	0.60331	0.58333	0.63194	0.85124	0.74306	0.67361	0.69408
MAXENT_RF_GLMSTEP_GAM_MGCV_EARTH_RPART_NNET_BIOCLIM	0.59028	0.66116	0.67361	0.69792	0.69444	0.8125	0.66667	0.74306	0.86111	0.51852	0.79861	0.69792	0.78472	0.61806	0.58678	0.59028	0.625	0.85124	0.72917	0.68056	0.69408
MAXENT_RF_GLM_GLMSTEP_GAMSTEP_EARTH_RPART_NNET_SVME_BIOCLIM	0.59028	0.64463	0.66667	0.69792	0.70833	0.8125	0.64583	0.73611	0.86806	0.51852	0.80556	0.70486	0.77778	0.61806	0.60331	0.59722	0.61806	0.85124	0.73611	0.68056	0.69408
MAXENT_RF_GLMSTEP_GAM_MGCV_EARTH_RPART_NNET_SVME_BIOCLIM	0.59028	0.66116	0.67361	0.69792	0.70139	0.8125	0.66667	0.74306	0.86111	0.51852	0.80556	0.69792	0.77778	0.61111	0.58678	0.59028	0.625	0.85124	0.72917	0.68056	0.69408
MAXENT_GBM_GLM_MGCV_EARTH_RPART_NNET_SVME_BIOCLIM	0.59028	0.66116	0.66667	0.69792	0.70833	0.8125	0.64583	0.77083	0.85417	0.50617	0.77778	0.67014	0.8125	0.625	0.61157	0.59028	0.625	0.8595	0.73611	0.65972	0.69407
MAXENT_GLM_GAM_GAMSTEP_EARTH_RPART_NNET_FDA	0.58333	0.60331	0.68056	0.73264	0.67361	0.81944	0.625	0.75	0.94444	0.49383	0.74306	0.68403	0.81944	0.58333	0.6281	0.69444	0.65972	0.76033	0.75	0.65278	0.69407
MAXENT_GBM_GLM_GLMSTEP_GAM_GAMSTEP_MGCV_EARTH_RPART_NNET_FDA_SVME	0.59722	0.60331	0.6875	0.73264	0.6875	0.81944	0.61806	0.75	0.91667	0.49383	0.76389	0.69792	0.80556	0.5625	0.6281	0.68056	0.67361	0.76033	0.72917	0.67361	0.69407
MAXENT_GBM_RF_GAM_MGCV_RPART_NNET_FDA	0.60417	0.63636	0.74306	0.73264	0.65278	0.80556	0.64583	0.71528	0.875	0.48148	0.82639	0.71181	0.77083	0.5625	0.6281	0.65972	0.65278	0.76033	0.75	0.66667	0.69406
MAXENT_GBM_RF_GLM_GAMSTEP_MGCV_RPART_NNET_FDA_SVME	0.60417	0.6281	0.72917	0.73264	0.65972	0.81944	0.61806	0.72222	0.875	0.48148	0.81944	0.72569	0.77778	0.54861	0.63636	0.67361	0.65278	0.76033	0.74306	0.67361	0.69406
MAXENT_RF_GAMSTEP	0.61806	0.6281	0.72917	0.67014	0.69444	0.83333	0.64583	0.74306	0.83333	0.50617	0.79167	0.68403	0.77778	0.63889	0.57025	0.65278	0.65972	0.80165	0.74306	0.65972	0.69406
MAXENT_GBM_GLM_GLMSTEP_GAMSTEP_MGCV_RPART	0.63194	0.64463	0.68056	0.69097	0.6875	0.83333	0.63889	0.77083	0.875	0.46914	0.76389	0.67014	0.81944	0.61806	0.60331	0.64583	0.63889	0.80992	0.74306	0.64583	0.69406
MAXENT_GBM_GLMSTEP_GAM_GAMSTEP_EARTH_SVME	0.61806	0.61157	0.65972	0.69792	0.70139	0.80556	0.63194	0.72222	0.88889	0.49383	0.77083	0.69097	0.83333	0.59722	0.61157	0.65972	0.63889	0.80992	0.75	0.6875	0.69405
MAXENT_RF_GLMSTEP_EARTH	0.60417	0.6281	0.69444	0.67014	0.6875	0.82639	0.64583	0.72917	0.85417	0.51852	0.79861	0.71181	0.75694	0.67361	0.57025	0.65278	0.63194	0.80992	0.75	0.66667	0.69405
MAXENT_RF_GLMSTEP_EARTH_SVME	0.60417	0.61157	0.70139	0.67014	0.69444	0.81944	0.63889	0.72917	0.85417	0.51852	0.79167	0.71181	0.75694	0.67361	0.58678	0.66667	0.63194	0.80992	0.75	0.65972	0.69405
MAXENT_GLM_GLMSTEP_GAM_EARTH_RPART	0.61806	0.66116	0.65972	0.68403	0.68056	0.85417	0.625	0.75694	0.89583	0.48148	0.75	0.67708	0.82639	0.65278	0.59504	0.65278	0.61806	0.80992	0.72917	0.65278	0.69405
MAXENT_GBM_RF_GLM_MGCV_EARTH_RPART_NNET_FDA_SVME	0.60417	0.63636	0.71528	0.73958	0.66667	0.80556	0.61806	0.72222	0.89583	0.50617	0.77778	0.72569	0.75694	0.5625	0.63636	0.67361	0.65972	0.7686	0.75	0.65972	0.69404
MAXENT_RF_MGCV_RPART_FDA	0.61806	0.64463	0.75694	0.73958	0.65278	0.80556	0.63889	0.71528	0.89583	0.45679	0.84028	0.69792	0.76389	0.59028	0.57851	0.66667	0.6875	0.73554	0.75	0.64583	0.69404
MAXENT_GBM_RF_GLM_GLMSTEP_GAM_MGCV_RPART_NNET	0.61111	0.65289	0.6875	0.71181	0.68056	0.82639	0.63889	0.73611	0.875	0.49383	0.79167	0.69792	0.77083	0.56944	0.61157	0.63889	0.64583	0.80992	0.73611	0.69444	0.69404
MAXENT_GBM_RF_GAMSTEP_EARTH_SVME	0.59722	0.61157	0.70139	0.70486	0.70139	0.8125	0.64583	0.72222	0.84722	0.51852	0.77778	0.70486	0.77083	0.61111	0.61983	0.65278	0.65278	0.81818	0.75	0.65972	0.69403
MAXENT_GBM_GLM_RPART_FDA_SVME	0.60417	0.6281	0.72917	0.72569	0.65972	0.82639	0.61111	0.74306	0.89583	0.46914	0.83333	0.67014	0.8125	0.57639	0.59504	0.69444	0.6875	0.7438	0.75	0.625	0.69403
MAXENT_GBM_GLMSTEP_GAM_RPART_FDA_SVME	0.61111	0.61983	0.73611	0.72569	0.67361	0.82639	0.63194	0.73611	0.88194	0.46914	0.81944	0.67708	0.82639	0.5625	0.59504	0.66667	0.67361	0.75207	0.75694	0.63889	0.69403
MAXENT_GBM_GLMSTEP_GAM_GAMSTEP_MGCV_EARTH_RPART_FDA	0.59722	0.59504	0.71528	0.73958	0.6875	0.8125	0.63889	0.74306	0.90278	0.46914	0.75694	0.69097	0.8125	0.54861	0.61157	0.68056	0.68056	0.76033	0.75	0.6875	0.69403
MAXENT_RF_GLMSTEP_GAM_GAMSTEP_MGCV_EARTH_RPART_FDA	0.61111	0.60331	0.70833	0.73958	0.67361	0.81944	0.63889	0.72222	0.90278	0.46914	0.8125	0.72569	0.75694	0.5625	0.60331	0.65972	0.65972	0.76033	0.75	0.70139	0.69403
MAXENT_RF_GAM_RPART_NNET_SVME_BIOCLIM	0.5625	0.63636	0.6875	0.67708	0.70139	0.81944	0.67361	0.72222	0.84028	0.50617	0.81944	0.69097	0.79167	0.65278	0.58678	0.59722	0.65278	0.8595	0.75694	0.64583	0.69402
MAXENT_GBM_RF_GLM_GLMSTEP_GAM_GAMSTEP_RPART_NNET	0.60417	0.64463	0.68056	0.71181	0.6875	0.84028	0.63889	0.72917	0.86806	0.50617	0.78472	0.69792	0.77778	0.56944	0.6281	0.63889	0.63889	0.80992	0.74306	0.68056	0.69402
MAXENT_GLMSTEP_GAM_GAMSTEP_MGCV_EARTH_RPART_FDA	0.60417	0.59504	0.70139	0.73264	0.68056	0.82639	0.625	0.74306	0.93056	0.49383	0.75694	0.68403	0.81944	0.57639	0.59504	0.68056	0.68056	0.75207	0.75	0.65278	0.69402
MAXENT_GBM_RF_GLM_GLMSTEP_GAMSTEP_RPART_BIOCLIM	0.59722	0.66116	0.69444	0.68403	0.71528	0.82639	0.65278	0.72222	0.84028	0.49383	0.8125	0.69097	0.78472	0.59028	0.59504	0.59722	0.64583	0.8595	0.74306	0.67361	0.69402
MAXENT_GBM_GAMSTEP_MGCV_EARTH_RPART_NNET_SVME_BIOCLIM	0.57639	0.64463	0.65972	0.69792	0.70833	0.8125	0.67361	0.75694	0.86806	0.50617	0.77083	0.67014	0.8125	0.63194	0.61983	0.59028	0.61806	0.8595	0.74306	0.65972	0.69401
MAXENT_GLM_MGCV_EARTH_RPART_NNET_FDA	0.60417	0.61983	0.69444	0.72569	0.63889	0.81944	0.625	0.75	0.94444	0.49383	0.75	0.69097	0.80556	0.59722	0.61983	0.69444	0.68056	0.7438	0.75	0.63194	0.694
MAXENT_GBM_GLM_GLMSTEP_GAM_GAMSTEP_EARTH_RPART_NNET_FDA	0.58333	0.60331	0.69444	0.73958	0.68056	0.81944	0.625	0.75	0.90972	0.49383	0.75694	0.69792	0.80556	0.5625	0.61983	0.68056	0.66667	0.76033	0.74306	0.6875	0.694
MAXENT_GBM_GLM_GAM_EARTH_RPART_NNET_FDA	0.59028	0.61983	0.6875	0.73958	0.67361	0.80556	0.625	0.75	0.90278	0.48148	0.75	0.69097	0.8125	0.55556	0.6281	0.68056	0.6875	0.7686	0.75	0.68056	0.694
MAXENT_GBM_RF_GAMSTEP_EARTH_RPART_NNET_FDA_SVME	0.59028	0.61983	0.72917	0.75347	0.66667	0.8125	0.63889	0.72222	0.88889	0.48148	0.79861	0.73264	0.74306	0.57639	0.63636	0.65972	0.65972	0.76033	0.75	0.65972	0.694
MAXENT_RF_GLMSTEP_MGCV	0.61111	0.6281	0.73611	0.65625	0.6875	0.83333	0.65278	0.74306	0.84722	0.50617	0.79861	0.68403	0.77083	0.63194	0.57025	0.67361	0.64583	0.79339	0.74306	0.66667	0.69399
MAXENT_GBM_RF_GLM_GAM_MGCV_EARTH_RPART_NNET_FDA	0.59722	0.6281	0.70833	0.74653	0.67361	0.80556	0.625	0.72222	0.90972	0.49383	0.78472	0.71875	0.77083	0.54861	0.6281	0.67361	0.65278	0.7686	0.75	0.67361	0.69399
MAXENT_MGCV_RPART_NNET_SVME	0.60417	0.64463	0.69444	0.66319	0.65972	0.84722	0.64583	0.78472	0.86111	0.48148	0.76389	0.67014	0.81944	0.69444	0.61157	0.65278	0.625	0.80165	0.73611	0.61806	0.69398
MAXENT_GLM_GLMSTEP_GAMSTEP_MGCV_EARTH_RPART	0.625	0.65289	0.65972	0.69097	0.68056	0.84722	0.625	0.75694	0.92361	0.48148	0.73611	0.67014	0.8125	0.65278	0.59504	0.65278	0.625	0.80992	0.73611	0.64583	0.69398
MAXENT_GBM_GAMSTEP_RPART_FDA	0.60417	0.59504	0.74306	0.73264	0.65278	0.82639	0.64583	0.74306	0.88194	0.45679	0.8125	0.68403	0.82639	0.57639	0.61157	0.67361	0.6875	0.7438	0.75	0.63194	0.69397
MAXENT_GLM_GAM_RPART	0.61111	0.66116	0.68056	0.65625	0.65972	0.86806	0.65278	0.77778	0.84722	0.49383	0.75694	0.66319	0.81944	0.65972	0.58678	0.66667	0.63194	0.81818	0.73611	0.63194	0.69397
MAXENT_RF_GLM_GLMSTEP_GAM_MGCV_RPART_NNET_SVME	0.61806	0.65289	0.68056	0.69792	0.68056	0.83333	0.625	0.75694	0.875	0.49383	0.82639	0.68403	0.77083	0.61111	0.60331	0.63889	0.63194	0.80992	0.72917	0.65972	0.69397
MAXENT_RF_GAM_GAMSTEP_EARTH	0.60417	0.63636	0.68056	0.69792	0.70139	0.81944	0.64583	0.70833	0.875	0.51852	0.77778	0.70486	0.77778	0.625	0.59504	0.64583	0.63889	0.80992	0.75	0.66667	0.69396
MAXENT_MGCV_EARTH_RPART_SVME_BIOCLIM	0.60417	0.63636	0.64583	0.67708	0.71528	0.82639	0.66667	0.78472	0.85417	0.50617	0.74306	0.65625	0.8125	0.70833	0.57851	0.59722	0.61806	0.8595	0.75	0.63889	0.69396
MAXENT_GBM_RF_GLM_GAM_MGCV_SVME	0.61111	0.68595	0.70833	0.68403	0.70833	0.82639	0.625	0.72917	0.85417	0.50617	0.79167	0.69097	0.77083	0.5625	0.59504	0.67361	0.63889	0.79339	0.74306	0.68056	0.69396
MAXENT_GBM_RF_GLM_GAM_GAMSTEP_MGCV_RPART_NNET_SVME	0.61111	0.65289	0.68056	0.71181	0.68056	0.82639	0.63194	0.72917	0.875	0.50617	0.79861	0.69792	0.77778	0.57639	0.61983	0.64583	0.63889	0.80165	0.74306	0.67361	0.69396
MAXENT_GBM_GLM_GLMSTEP_GAMSTEP_EARTH_RPART_FDA_SVME	0.59722	0.59504	0.70139	0.73958	0.68056	0.80556	0.61111	0.74306	0.90972	0.48148	0.77083	0.68403	0.81944	0.55556	0.61157	0.68056	0.6875	0.76033	0.75694	0.6875	0.69395
MAXENT_GBM_GLM_GAMSTEP_RPART_FDA_SVME	0.59722	0.60331	0.72917	0.71875	0.66667	0.83333	0.61806	0.72917	0.89583	0.48148	0.8125	0.67708	0.84028	0.5625	0.61157	0.6875	0.67361	0.75207	0.75694	0.63194	0.69395
MAXENT_GBM_RF_GAM_MGCV_EARTH_SVME	0.60417	0.65289	0.6875	0.69792	0.70833	0.82639	0.63889	0.70139	0.86806	0.51852	0.77083	0.71181	0.77083	0.58333	0.61157	0.65278	0.64583	0.81818	0.75	0.65972	0.69395
MAXENT_GBM_RF_EARTH_RPART_NNET_BIOCLIM	0.57639	0.6281	0.68056	0.69792	0.6875	0.8125	0.68056	0.75	0.84722	0.51852	0.75694	0.70486	0.78472	0.64583	0.60331	0.58333	0.65278	0.85124	0.75	0.66667	0.69395
MAXENT_GBM_RF_GLMSTEP_GAM_MGCV_EARTH_SVME	0.60417	0.65289	0.69444	0.70486	0.70833	0.8125	0.63889	0.70833	0.875	0.51852	0.76389	0.70486	0.76389	0.57639	0.61157	0.66667	0.63889	0.81818	0.74306	0.67361	0.69395
MAXENT_GBM_RF_GLMSTEP_RPART_NNET_FDA	0.59722	0.63636	0.76389	0.73958	0.65278	0.8125	0.64583	0.70833	0.86806	0.46914	0.81944	0.70486	0.75	0.5625	0.61157	0.67361	0.69444	0.75207	0.75	0.66667	0.69394
MAXENT_GBM_RF_GLM_GAM_GAMSTEP_RPART_NNET	0.60417	0.64463	0.68056	0.71181	0.67361	0.84722	0.63889	0.70833	0.85417	0.50617	0.78472	0.69792	0.77083	0.57639	0.63636	0.64583	0.65972	0.83471	0.73611	0.66667	0.69394
MAXENT_GBM_RF_GLM_RPART_NNET_SVME_BIOCLIM	0.59028	0.64463	0.70139	0.68403	0.70139	0.82639	0.64583	0.72917	0.83333	0.50617	0.79861	0.69792	0.79167	0.60417	0.61157	0.59722	0.65278	0.8595	0.75	0.65278	0.69394
MAXENT_GBM_RF_GAM_MGCV_RPART_NNET_SVME_BIOCLIM	0.59028	0.65289	0.71528	0.68403	0.70139	0.8125	0.66667	0.72222	0.84722	0.50617	0.8125	0.69792	0.78472	0.59028	0.61157	0.59722	0.63889	0.85124	0.73611	0.65972	0.69394
MAXENT_GBM_RF_GLM_GLMSTEP_GAM_RPART_FDA	0.60417	0.65289	0.74306	0.73264	0.67361	0.81944	0.625	0.72222	0.875	0.48148	0.80556	0.70486	0.77778	0.54861	0.60331	0.65972	0.65972	0.75207	0.75694	0.68056	0.69393
MAXENT_GBM_RF_GLM_GAM_MGCV_RPART_FDA	0.60417	0.65289	0.74306	0.73264	0.66667	0.8125	0.625	0.72222	0.875	0.48148	0.8125	0.70486	0.77778	0.54861	0.60331	0.67361	0.65972	0.75207	0.75694	0.67361	0.69393
MAXENT_GBM_RF_GLM_GAM_GAMSTEP_MGCV_RPART_NNET_FDA_SVME	0.61111	0.61983	0.71528	0.73958	0.66667	0.81944	0.61806	0.72222	0.88194	0.48148	0.81944	0.71875	0.77778	0.54861	0.6281	0.67361	0.65278	0.76033	0.75	0.67361	0.69393
MAXENT_GBM_RF_GLM_GLMSTEP_EARTH_RPART_NNET_BIOCLIM	0.59028	0.66116	0.68056	0.69792	0.70139	0.79861	0.65278	0.73611	0.86111	0.51852	0.79861	0.69792	0.78472	0.60417	0.61157	0.58333	0.625	0.85124	0.74306	0.68056	0.69393
MAXENT_GBM_RF_GLM_GLMSTEP_MGCV_EARTH_RPART_SVME_BIOCLIM	0.60417	0.68595	0.6875	0.69097	0.70833	0.8125	0.64583	0.73611	0.84028	0.51852	0.79861	0.69792	0.78472	0.57639	0.58678	0.59722	0.63889	0.85124	0.74306	0.67361	0.69393
MAXENT_RF_GLM_GAMSTEP_MGCV_EARTH_RPART_NNET_SVME_BIOCLIM	0.59722	0.66116	0.66667	0.69792	0.69444	0.8125	0.63889	0.74306	0.86111	0.51852	0.79861	0.69792	0.78472	0.61806	0.61157	0.60417	0.61806	0.85124	0.72222	0.68056	0.69393
MAXENT_GBM_GLMSTEP_GAMSTEP_EARTH	0.625	0.61983	0.65972	0.69097	0.69444	0.80556	0.65278	0.73611	0.875	0.49383	0.75694	0.69097	0.82639	0.625	0.60331	0.66667	0.63889	0.79339	0.74306	0.68056	0.69392
MAXENT_GBM_RF_GAM_RPART_NNET_FDA_SVME	0.59028	0.6281	0.75694	0.73958	0.65972	0.8125	0.63889	0.70139	0.86806	0.49383	0.83333	0.69792	0.76389	0.56944	0.63636	0.65972	0.66667	0.75207	0.75	0.65972	0.69392
MAXENT_RF_GLMSTEP_GAM	0.61111	0.64463	0.71528	0.66319	0.6875	0.83333	0.64583	0.73611	0.84722	0.50617	0.79861	0.68403	0.77778	0.61806	0.57851	0.65278	0.65972	0.80165	0.75	0.66667	0.69391
MAXENT_RF_GAM_MGCV	0.61111	0.66942	0.71528	0.67014	0.6875	0.83333	0.64583	0.72917	0.84722	0.50617	0.79861	0.69097	0.78472	0.61806	0.57025	0.65972	0.64583	0.78512	0.75	0.65972	0.69391
MAXENT_GBM_GAMSTEP_MGCV_EARTH_NNET	0.61111	0.64463	0.65972	0.69792	0.69444	0.80556	0.63889	0.73611	0.88889	0.49383	0.75	0.68403	0.82639	0.61806	0.6281	0.65972	0.63194	0.78512	0.73611	0.6875	0.6939
MAXENT_GLM_GLMSTEP_GAMSTEP_EARTH_RPART	0.61806	0.65289	0.65972	0.68403	0.66667	0.85417	0.625	0.75694	0.90972	0.49383	0.73611	0.67708	0.82639	0.65278	0.59504	0.65278	0.61806	0.80992	0.73611	0.65278	0.6939
MAXENT_RF_GLMSTEP_GAM_RPART_FDA	0.61111	0.60331	0.75	0.73264	0.66667	0.8125	0.64583	0.72222	0.88889	0.46914	0.84722	0.69097	0.77778	0.56944	0.60331	0.65278	0.66667	0.7438	0.75694	0.66667	0.69389
MAXENT_GAM_GAMSTEP_RPART_NNET_SVME	0.58333	0.64463	0.68056	0.67014	0.67361	0.85417	0.63194	0.77083	0.84722	0.49383	0.77083	0.66319	0.82639	0.65972	0.6281	0.64583	0.61806	0.82645	0.75	0.63889	0.69389
MAXENT_GLM_GAM_MGCV_EARTH_RPART_NNET	0.61111	0.65289	0.63194	0.69097	0.67361	0.84722	0.625	0.77083	0.90972	0.49383	0.73611	0.68403	0.82639	0.65278	0.6281	0.64583	0.61111	0.81818	0.72917	0.63889	0.69389
MAXENT_GLM_GLMSTEP_GAM_EARTH_RPART_FDA_SVME	0.60417	0.61983	0.69444	0.73264	0.67361	0.81944	0.61806	0.74306	0.9375	0.48148	0.75	0.68403	0.81944	0.59028	0.59504	0.68056	0.68056	0.7438	0.75	0.65972	0.69388
MAXENT_GBM_RF_GLM_GAM_GAMSTEP_MGCV_EARTH	0.61806	0.66116	0.68056	0.69792	0.69444	0.82639	0.63194	0.71528	0.88194	0.51852	0.77083	0.71181	0.77083	0.55556	0.61157	0.66667	0.64583	0.80165	0.74306	0.67361	0.69388
MAXENT_GBM_RF_GLM_GAM_GAMSTEP_MGCV_EARTH_SVME	0.61806	0.65289	0.68056	0.69792	0.70139	0.82639	0.63194	0.71528	0.88889	0.51852	0.77083	0.69792	0.77083	0.55556	0.61983	0.66667	0.64583	0.80165	0.74306	0.67361	0.69388
MAXENT_GBM_RF_GLM_GLMSTEP_GAMSTEP_MGCV_RPART_NNET_FDA	0.61111	0.61983	0.72917	0.73958	0.66667	0.82639	0.625	0.73611	0.875	0.46914	0.8125	0.72569	0.77083	0.54861	0.61983	0.67361	0.65278	0.75207	0.73611	0.6875	0.69388
MAXENT_GBM_RF_GLM_GLMSTEP_RPART_SVME_BIOCLIM	0.60417	0.67769	0.69444	0.68403	0.70139	0.82639	0.64583	0.73611	0.81944	0.50617	0.8125	0.69792	0.78472	0.59722	0.57025	0.60417	0.64583	0.8595	0.75	0.65972	0.69387
MAXENT_GBM_RF_GLMSTEP_GAM_MGCV_RPART_BIOCLIM	0.60417	0.67769	0.69444	0.68403	0.70833	0.81944	0.68056	0.72222	0.82639	0.50617	0.8125	0.69097	0.78472	0.57639	0.57851	0.59722	0.64583	0.85124	0.75	0.66667	0.69387
MAXENT_GBM_GLMSTEP_GAMSTEP_MGCV_EARTH_RPART_NNET_SVME_BIOCLIM	0.60417	0.63636	0.65972	0.69792	0.70833	0.80556	0.67361	0.75694	0.86806	0.50617	0.77083	0.68403	0.80556	0.625	0.61157	0.59028	0.625	0.8595	0.72222	0.66667	0.69387
MAXENT_RF_GAM_RPART_FDA_SVME	0.60417	0.63636	0.74306	0.73958	0.65278	0.80556	0.63889	0.70139	0.875	0.49383	0.85417	0.69792	0.77083	0.58333	0.58678	0.65972	0.68056	0.7438	0.75	0.65972	0.69387
MAXENT_GBM_GLM_GLMSTEP_GAM_GAMSTEP_EARTH_RPART_FDA	0.59028	0.60331	0.70139	0.73958	0.68056	0.8125	0.625	0.74306	0.90278	0.49383	0.75694	0.69097	0.8125	0.5625	0.60331	0.68056	0.68056	0.76033	0.75	0.6875	0.69387
MAXENT_GBM_RF_GLMSTEP_GAM_RPART_NNET_FDA	0.59722	0.63636	0.74306	0.73264	0.66667	0.8125	0.64583	0.70833	0.875	0.48148	0.82639	0.71181	0.76389	0.5625	0.61983	0.67361	0.65278	0.7438	0.75	0.67361	0.69387
MAXENT_GBM_RF_GLM_GLMSTEP_MGCV_RPART_NNET_FDA	0.61806	0.6281	0.74306	0.73264	0.65972	0.80556	0.625	0.72917	0.875	0.48148	0.8125	0.71875	0.75694	0.55556	0.61157	0.67361	0.65972	0.76033	0.75	0.68056	0.69387
MAXENT_GBM_RF_GLM_GLMSTEP_MGCV_RPART_FDA_SVME	0.61111	0.65289	0.75	0.73264	0.68056	0.80556	0.61111	0.72917	0.875	0.48148	0.8125	0.70486	0.76389	0.55556	0.60331	0.66667	0.65972	0.7438	0.75694	0.68056	0.69387
MAXENT_GBM_RF_GLMSTEP_MGCV_RPART_NNET_FDA_SVME	0.60417	0.63636	0.75694	0.75347	0.66667	0.80556	0.63889	0.70833	0.86806	0.48148	0.81944	0.70486	0.75	0.5625	0.61983	0.67361	0.66667	0.7438	0.75	0.66667	0.69387
MAXENT_GBM_RF_GLM_GLMSTEP_GAM_MGCV_RPART_NNET_FDA_SVME	0.61806	0.61157	0.72917	0.73264	0.66667	0.81944	0.61806	0.72917	0.88889	0.48148	0.8125	0.71181	0.77083	0.54861	0.6281	0.67361	0.65278	0.76033	0.74306	0.68056	0.69387
MAXENT_RF_GLM_GAM_EARTH_RPART_BIOCLIM	0.58333	0.66116	0.68056	0.70486	0.70139	0.8125	0.64583	0.73611	0.84722	0.51852	0.78472	0.69792	0.78472	0.625	0.59504	0.59028	0.63194	0.8595	0.73611	0.68056	0.69386
MAXENT_GBM_RF_GLMSTEP_GAM_MGCV_EARTH_RPART_NNET_SVME_BIOCLIM	0.59028	0.66116	0.6875	0.69792	0.70833	0.80556	0.65972	0.73611	0.86111	0.51852	0.8125	0.69792	0.77778	0.58333	0.60331	0.59028	0.625	0.85124	0.72917	0.68056	0.69386
MAXENT_GBM_RF_GLM_MGCV_EARTH_RPART_BIOCLIM	0.60417	0.66942	0.69444	0.69097	0.70139	0.81944	0.65278	0.73611	0.84028	0.51852	0.78472	0.69792	0.78472	0.59722	0.59504	0.58333	0.63194	0.85124	0.74306	0.68056	0.69386
MAXENT_RF_GLM_GLMSTEP_GAM_EARTH_RPART_BIOCLIM	0.59028	0.67769	0.67361	0.69792	0.70833	0.8125	0.64583	0.72917	0.84722	0.51852	0.78472	0.69792	0.79167	0.60417	0.58678	0.59028	0.63194	0.85124	0.75	0.6875	0.69386
MAXENT_RF_GLM_GAMSTEP_MGCV_EARTH_RPART_NNET_BIOCLIM	0.59722	0.66116	0.66667	0.69792	0.69444	0.8125	0.64583	0.74306	0.86111	0.51852	0.78472	0.69792	0.79167	0.61806	0.60331	0.60417	0.61806	0.85124	0.72222	0.6875	0.69386
MAXENT_GBM_RF_GLM_GAMSTEP_MGCV_EARTH_RPART_FDA	0.61111	0.63636	0.72222	0.73958	0.67361	0.80556	0.625	0.71528	0.90278	0.49383	0.79167	0.71875	0.77083	0.54861	0.61157	0.67361	0.65278	0.76033	0.75	0.67361	0.69385
MAXENT_GBM_MGCV	0.63194	0.64463	0.71528	0.67014	0.6875	0.82639	0.65278	0.76389	0.84722	0.49383	0.76389	0.66319	0.8125	0.64583	0.58678	0.67361	0.65278	0.77686	0.74306	0.625	0.69385
MAXENT_RPART_NNET_SVME	0.58333	0.6281	0.70139	0.67014	0.64583	0.84028	0.65972	0.77083	0.85417	0.48148	0.78472	0.64931	0.80556	0.73611	0.61983	0.63889	0.63889	0.79339	0.75694	0.61806	0.69385
MAXENT_GBM_RF_GLM_GAMSTEP_EARTH_RPART_NNET_FDA	0.58333	0.61983	0.71528	0.73958	0.66667	0.80556	0.625	0.72222	0.90278	0.50617	0.79167	0.73264	0.76389	0.5625	0.63636	0.67361	0.65278	0.76033	0.75	0.66667	0.69384
MAXENT_GBM_GLM_GLMSTEP_EARTH_SVME	0.625	0.64463	0.65972	0.68403	0.70833	0.81944	0.63194	0.73611	0.88889	0.49383	0.76389	0.67708	0.81944	0.61111	0.60331	0.67361	0.625	0.80165	0.73611	0.67361	0.69384
MAXENT_GBM_GAM_MGCV_RPART_NNET_FDA_SVME	0.59722	0.61983	0.71528	0.73264	0.65972	0.8125	0.63889	0.73611	0.88194	0.46914	0.8125	0.69097	0.82639	0.5625	0.61983	0.6875	0.68056	0.7438	0.75	0.63889	0.69381
MAXENT_GBM_RF_GLM_GAMSTEP_RPART_BIOCLIM	0.59028	0.64463	0.69444	0.68403	0.70833	0.83333	0.65278	0.73611	0.84028	0.50617	0.79861	0.69097	0.79167	0.59028	0.59504	0.59722	0.64583	0.8595	0.75	0.66667	0.69381
MAXENT_RF_GLMSTEP_GAM_GAMSTEP_RPART_BIOCLIM	0.57639	0.66116	0.6875	0.67014	0.70833	0.82639	0.68056	0.72917	0.84028	0.50617	0.79861	0.68403	0.79167	0.61806	0.57851	0.59722	0.63889	0.8595	0.75694	0.66667	0.69381
MAXENT_GBM_RF_GLM_GAMSTEP_RPART_NNET_SVME	0.59722	0.63636	0.69444	0.70486	0.6875	0.81944	0.63194	0.71528	0.85417	0.50617	0.79861	0.69792	0.77083	0.59028	0.63636	0.64583	0.65972	0.82645	0.73611	0.66667	0.69381
MAXENT_GBM_RF_GAM_MGCV_RPART_NNET_BIOCLIM	0.59028	0.65289	0.71528	0.68403	0.70139	0.81944	0.68056	0.72917	0.84722	0.50617	0.79861	0.69792	0.78472	0.59028	0.59504	0.59722	0.63889	0.85124	0.72917	0.66667	0.69381
MAXENT_GBM_RF_GLMSTEP_GAM_GAMSTEP_RPART_SVME_BIOCLIM	0.59028	0.64463	0.69444	0.68403	0.70833	0.82639	0.67361	0.72222	0.83333	0.50617	0.82639	0.69097	0.78472	0.58333	0.60331	0.59722	0.64583	0.85124	0.75	0.65972	0.69381
MAXENT_GBM_RF_GLMSTEP_GAM_MGCV_RPART_SVME_BIOCLIM	0.60417	0.67769	0.69444	0.68403	0.70139	0.83333	0.67361	0.72222	0.82639	0.50617	0.8125	0.69792	0.78472	0.57639	0.57025	0.60417	0.64583	0.85124	0.75	0.65972	0.69381
MAXENT_GBM_RF_GLMSTEP_MGCV_RPART_NNET_SVME_BIOCLIM	0.59028	0.65289	0.70833	0.68403	0.69444	0.81944	0.67361	0.73611	0.84028	0.50617	0.79861	0.69792	0.78472	0.60417	0.59504	0.60417	0.64583	0.85124	0.73611	0.65278	0.69381
MAXENT_RF_GLM_GLMSTEP_GAM_MGCV_EARTH_RPART_NNET_FDA	0.60417	0.59504	0.70833	0.73958	0.67361	0.82639	0.61806	0.72917	0.90972	0.49383	0.79861	0.71875	0.75694	0.5625	0.60331	0.67361	0.65972	0.76033	0.74306	0.70139	0.69381
MAXENT_GBM_RF_GAMSTEP_RPART_FDA_SVME	0.61111	0.6281	0.76389	0.74653	0.66667	0.8125	0.63889	0.70139	0.85417	0.48148	0.8125	0.69792	0.76389	0.56944	0.61983	0.65972	0.6875	0.7438	0.75694	0.65972	0.6938
MAXENT_GBM_RF_GLMSTEP_GAM_MGCV_RPART_FDA_SVME	0.61111	0.63636	0.75694	0.74653	0.67361	0.80556	0.63194	0.72222	0.875	0.48148	0.81944	0.69792	0.75694	0.55556	0.60331	0.65972	0.65972	0.75207	0.75694	0.67361	0.6938
MAXENT_GBM_GLM_GAM_MGCV_EARTH_RPART_NNET_FDA	0.59722	0.60331	0.6875	0.73958	0.68056	0.8125	0.625	0.75	0.91667	0.48148	0.74306	0.69097	0.8125	0.5625	0.6281	0.68056	0.67361	0.76033	0.75	0.68056	0.6938
MAXENT_GBM_GLM_GLMSTEP_GAM_GAMSTEP_MGCV_EARTH_RPART_NNET_FDA	0.59722	0.60331	0.6875	0.73264	0.68056	0.81944	0.625	0.75	0.91667	0.48148	0.75694	0.69792	0.8125	0.5625	0.6281	0.68056	0.67361	0.76033	0.72917	0.68056	0.6938
MAXENT_GBM_RF_GLM_EARTH_RPART_NNET_SVME_BIOCLIM	0.59028	0.65289	0.6875	0.69792	0.70139	0.80556	0.64583	0.74306	0.84028	0.51852	0.79167	0.69792	0.78472	0.625	0.60331	0.58333	0.63194	0.85124	0.75	0.67361	0.6938
MAXENT_GBM_RF_GAM_GAMSTEP_EARTH_RPART_NNET_BIOCLIM	0.58333	0.63636	0.68056	0.69792	0.70139	0.8125	0.66667	0.72917	0.86806	0.51852	0.79167	0.69792	0.78472	0.60417	0.61983	0.58333	0.625	0.85124	0.74306	0.68056	0.6938
MAXENT_GBM_RF_GAM_MGCV_EARTH_RPART_SVME_BIOCLIM	0.60417	0.66116	0.69444	0.69097	0.70833	0.8125	0.66667	0.73611	0.84028	0.51852	0.79861	0.69792	0.77778	0.59722	0.59504	0.58333	0.63194	0.85124	0.74306	0.66667	0.6938
MAXENT_GBM_RF_GLMSTEP_GAM_MGCV_EARTH_RPART_NNET_BIOCLIM	0.59028	0.66116	0.6875	0.69792	0.70139	0.80556	0.66667	0.73611	0.86806	0.51852	0.80556	0.69792	0.77778	0.58333	0.59504	0.59028	0.625	0.85124	0.72917	0.6875	0.6938
MAXENT_RF_GLM_GLMSTEP_EARTH_RPART_NNET_FDA_SVME	0.59028	0.61157	0.70833	0.73958	0.66667	0.8125	0.625	0.72222	0.90972	0.49383	0.81944	0.71181	0.75694	0.57639	0.6281	0.67361	0.65278	0.76033	0.75	0.66667	0.69379
MAXENT_RF_GLMSTEP_GAM_GAMSTEP_SVME	0.61111	0.61983	0.70833	0.69097	0.69444	0.83333	0.63889	0.72917	0.85417	0.50617	0.79861	0.68403	0.77778	0.61111	0.58678	0.67361	0.63889	0.80165	0.75694	0.65972	0.69378
[truncated: 6,264 more rows]
