# Supplementary material for: Genetic diversity of the rain tree (Albizia saman) in Colombian seasonally dry tropical forest for informing conservation and restoration interventions
Source: Ecol Evol. 2020 Feb 5;10(4):1905–16. doi: 10.1002/ece3.6005 (PMC7042685; doi:10.1002/ece3.6005)
Supplement: Supplementary file 6 [file ECE3-10-1905-s006.csv]

Table S4. All possible ensemble combinations of suitability models of Albizia saman calibrated for projection to current and future climate conditions, ranked by decreasing average calibrated AUC scores
Species:	Albizia saman
N pres points in calibration	61
Environmental Variables:	bio_2	bio_3	bio_4	bio_7	bio_15	bio_18	bio_19	alt	aspect	slope	TRI	flow	CEC	CLYPPT	CRFVOL	ORCDRC	SLTPPT	solar irradiation
Models in Best Ensemble:	MAXENT	GBM	RF	MGCV	EARTH	RPART
Uncorrected Training AUC of Best Ensemble:	0.99484
Corrected Cross-validated AUC of Best Ensemble:	0.755
Max TPR + TNR:	0.12615221
Ensembles AUCs corrected for spatial sampling bias:
	iteration 1	iteration 2	iteration 3	iteration 4	iteration 5	iteration 6	iteration 7	iteration 8	iteration 9	iteration 10	iteration 11	iteration 12	iteration 13	iteration 14	iteration 15	iteration 16	MeancAUC
MAXENT_GBM_RF_MGCV_EARTH_RPART	0.86111	0.77686	0.72222	0.73611	0.6281	0.80556	0.73611	0.69421	0.82645	0.61806	0.65972	0.8595	0.83471	0.64463	0.76389	0.91667	0.75524
MAXENT_GBM_RF_GLMSTEP_MGCV_RPART	0.88889	0.72727	0.72917	0.70833	0.61157	0.81944	0.75	0.72727	0.83471	0.625	0.64583	0.8595	0.81818	0.65289	0.76389	0.90972	0.75448
MAXENT_GBM_RF_MGCV_RPART	0.88194	0.73554	0.72917	0.72917	0.61157	0.8125	0.74306	0.71901	0.83471	0.625	0.64583	0.8595	0.83471	0.6281	0.75694	0.90972	0.75353
MAXENT_GBM_RF_GLMSTEP_MGCV_EARTH_RPART	0.875	0.76033	0.71528	0.72917	0.61983	0.80556	0.73611	0.69421	0.83471	0.61806	0.65278	0.85124	0.82645	0.64463	0.77083	0.91667	0.75318
MAXENT_GBM_RF_GLM_GLMSTEP_MGCV_RPART_BIOCLIM	0.88889	0.73554	0.73611	0.72222	0.60331	0.82639	0.73611	0.68595	0.83471	0.61111	0.65972	0.8595	0.82645	0.65289	0.75694	0.90278	0.75241
MAXENT_GBM_RF_GLMSTEP_MGCV_EARTH_RPART_BIOCLIM	0.88194	0.76033	0.72222	0.72222	0.61983	0.8125	0.73611	0.69421	0.81818	0.61806	0.65972	0.84298	0.81818	0.64463	0.75694	0.91667	0.75155
MAXENT_GBM_RF_GLMSTEP_GAM_GAMSTEP_MGCV_RPART	0.88889	0.72727	0.73611	0.70833	0.61157	0.82639	0.72917	0.69421	0.84298	0.61806	0.63889	0.8595	0.81818	0.66116	0.76389	0.89583	0.75128
MAXENT_GBM_RF_GLMSTEP_GAM_MGCV_RPART_BIOCLIM	0.89583	0.73554	0.73611	0.71528	0.61157	0.81944	0.73611	0.70248	0.82645	0.60417	0.65278	0.85124	0.82645	0.65289	0.75	0.90278	0.75119
MAXENT_GBM_RF_GLMSTEP_EARTH_RPART	0.85417	0.7686	0.72917	0.72222	0.6281	0.8125	0.72222	0.70248	0.80165	0.61111	0.65278	0.8595	0.83471	0.64463	0.77083	0.90278	0.75109
MAXENT_GBM_RF_GLM_GLMSTEP_GAM_MGCV_RPART_BIOCLIM	0.89583	0.73554	0.73611	0.71528	0.60331	0.82639	0.72917	0.66942	0.83471	0.625	0.65972	0.8595	0.82645	0.65289	0.75694	0.88889	0.75095
MAXENT_RF_GLMSTEP_MGCV_RPART	0.88194	0.71901	0.72917	0.70139	0.61157	0.81944	0.73611	0.71074	0.83471	0.61806	0.64583	0.8595	0.82645	0.65289	0.75694	0.90972	0.75084
MAXENT_GBM_RF_GLM_GLMSTEP_MGCV_RPART	0.88194	0.72727	0.72917	0.70833	0.60331	0.8125	0.74306	0.68595	0.84298	0.61806	0.64583	0.8595	0.82645	0.65289	0.77083	0.90278	0.75068
MAXENT_GBM_RF_GLMSTEP_RPART	0.86806	0.73554	0.73611	0.70833	0.6281	0.8125	0.72917	0.73554	0.80992	0.61111	0.63889	0.8595	0.83471	0.63636	0.76389	0.90278	0.75066
MAXENT_GBM_RF_GLM_GLMSTEP_GAMSTEP_MGCV_RPART_BIOCLIM	0.88194	0.73554	0.73611	0.70833	0.60331	0.82639	0.73611	0.67769	0.83471	0.61111	0.65972	0.8595	0.82645	0.65289	0.75694	0.90278	0.7506
MAXENT_GBM_RF_GLM_MGCV_RPART	0.875	0.7438	0.72917	0.72917	0.60331	0.8125	0.74306	0.70248	0.84298	0.61806	0.63889	0.8595	0.82645	0.63636	0.76389	0.88194	0.75041
MAXENT_GBM_RF_GLMSTEP_GAM_MGCV_RPART	0.88889	0.72727	0.72917	0.70139	0.61983	0.8125	0.73611	0.70248	0.82645	0.61806	0.63889	0.8595	0.82645	0.65289	0.76389	0.90278	0.75041
MAXENT_GBM_RF_GLMSTEP_GAM_MGCV_EARTH_RPART	0.875	0.76033	0.72222	0.72222	0.6281	0.8125	0.73611	0.67769	0.82645	0.61111	0.64583	0.85124	0.82645	0.64463	0.77083	0.89583	0.75041
MAXENT_GBM_RF_GAM_MGCV_RPART	0.88194	0.7438	0.73611	0.72222	0.61983	0.8125	0.74306	0.70248	0.81818	0.61806	0.63889	0.8595	0.82645	0.63636	0.75694	0.88889	0.75033
MAXENT_RF_MGCV_RPART	0.875	0.73554	0.73611	0.70833	0.61983	0.8125	0.74306	0.69421	0.81818	0.61806	0.65278	0.8595	0.84298	0.6281	0.74306	0.91667	0.75024
MAXENT_RF_GLM_GLMSTEP_MGCV_RPART	0.88194	0.71901	0.72917	0.70139	0.60331	0.82639	0.74306	0.69421	0.84298	0.61806	0.64583	0.8595	0.82645	0.65289	0.76389	0.89583	0.75024
MAXENT_GBM_RF_GLMSTEP_GAM_GAMSTEP_MGCV_EARTH_RPART	0.86806	0.76033	0.72222	0.71528	0.6281	0.80556	0.73611	0.68595	0.83471	0.61806	0.63889	0.85124	0.82645	0.65289	0.77083	0.88889	0.75022
MAXENT_GBM_RF_GAMSTEP_MGCV_RPART	0.86806	0.73554	0.72917	0.71528	0.61157	0.80556	0.75	0.70248	0.82645	0.625	0.64583	0.8595	0.82645	0.63636	0.75694	0.90278	0.74981
MAXENT_GBM_RF_GLMSTEP_MGCV_RPART_BIOCLIM	0.88889	0.73554	0.73611	0.70833	0.61157	0.8125	0.73611	0.71074	0.82645	0.60417	0.65972	0.85124	0.81818	0.64463	0.75	0.90278	0.74981
MAXENT_GBM_RF_GLM_GLMSTEP_GAM_GAMSTEP_MGCV_RPART_BIOCLIM	0.88889	0.73554	0.73611	0.70833	0.60331	0.82639	0.72917	0.67769	0.83471	0.61111	0.65972	0.85124	0.83471	0.65289	0.75694	0.88889	0.74973
MAXENT_GBM_MGCV_EARTH_RPART	0.85417	0.7686	0.72222	0.72222	0.61157	0.79861	0.73611	0.67769	0.84298	0.61806	0.64583	0.82645	0.84298	0.65289	0.75	0.92361	0.74962
MAXENT_GBM_RF_GLM_GLMSTEP_MGCV_EARTH_RPART	0.875	0.76033	0.71528	0.71528	0.61157	0.80556	0.74306	0.66942	0.84298	0.60417	0.64583	0.85124	0.82645	0.65289	0.77083	0.90278	0.74954
MAXENT_GBM_GLMSTEP_MGCV_EARTH_RPART	0.85417	0.75207	0.72917	0.71528	0.61157	0.8125	0.73611	0.69421	0.84298	0.625	0.63889	0.81818	0.83471	0.65289	0.75694	0.91667	0.74946
MAXENT_GBM_RF_GLM_GLMSTEP_GAM_GAMSTEP_MGCV_RPART	0.875	0.73554	0.73611	0.70833	0.61157	0.82639	0.72917	0.67769	0.85124	0.61806	0.64583	0.85124	0.82645	0.65289	0.77083	0.875	0.74946
MAXENT_GBM_RF_MGCV_RPART_BIOCLIM	0.86806	0.7438	0.72917	0.71528	0.60331	0.8125	0.73611	0.71074	0.82645	0.60417	0.66667	0.85124	0.82645	0.63636	0.75	0.90972	0.74938
MAXENT_GBM_RF_GLMSTEP_GAMSTEP_MGCV_RPART_BIOCLIM	0.88194	0.73554	0.73611	0.70139	0.61157	0.8125	0.73611	0.70248	0.82645	0.61111	0.65972	0.85124	0.81818	0.65289	0.75	0.90278	0.74938
MAXENT_RF_GLM_GLMSTEP_MGCV_RPART_BIOCLIM	0.88194	0.73554	0.73611	0.70139	0.60331	0.83333	0.73611	0.67769	0.83471	0.60417	0.65278	0.8595	0.82645	0.65289	0.75694	0.89583	0.74929
MAXENT_RF_GAM_MGCV_RPART	0.875	0.7438	0.73611	0.70833	0.61983	0.81944	0.72917	0.69421	0.81818	0.61111	0.64583	0.8595	0.83471	0.64463	0.75694	0.88889	0.74911
MAXENT_GBM_RF_GLMSTEP_GAM_RPART	0.86806	0.73554	0.74306	0.70833	0.61983	0.81944	0.72917	0.71074	0.82645	0.61111	0.63889	0.8595	0.82645	0.63636	0.76389	0.88889	0.74911
MAXENT_GBM_MGCV_RPART	0.875	0.73554	0.73611	0.70139	0.58678	0.80556	0.74306	0.68595	0.84298	0.625	0.64583	0.84298	0.85124	0.65289	0.74306	0.90972	0.74894
MAXENT_GBM_GLM_GLMSTEP_MGCV_RPART	0.88194	0.72727	0.73611	0.70139	0.58678	0.82639	0.73611	0.68595	0.85124	0.625	0.63889	0.85124	0.83471	0.65289	0.75694	0.88889	0.74886
MAXENT_GBM_RF_GLM_MGCV_RPART_BIOCLIM	0.86806	0.73554	0.72917	0.71528	0.59504	0.81944	0.73611	0.69421	0.83471	0.61806	0.65972	0.8595	0.82645	0.64463	0.75694	0.88889	0.74886
MAXENT_GBM_GLMSTEP_MGCV_EARTH_RPART_BIOCLIM	0.86111	0.76033	0.72222	0.70833	0.61157	0.80556	0.73611	0.67769	0.82645	0.63194	0.65278	0.82645	0.83471	0.65289	0.75694	0.91667	0.74886
MAXENT_RF_GLMSTEP_GAM_GAMSTEP_MGCV_RPART_BIOCLIM	0.88889	0.73554	0.74306	0.6875	0.60331	0.82639	0.72917	0.68595	0.82645	0.61111	0.65278	0.85124	0.83471	0.65289	0.75	0.90278	0.74886
MAXENT_GBM_RF_GLMSTEP_EARTH_RPART_BIOCLIM	0.85417	0.7686	0.71528	0.72222	0.61983	0.80556	0.72222	0.70248	0.81818	0.60417	0.65972	0.85124	0.82645	0.64463	0.75694	0.90972	0.74884
MAXENT_GBM_GLMSTEP_GAM_MGCV_RPART	0.88194	0.72727	0.73611	0.70139	0.59504	0.82639	0.74306	0.68595	0.84298	0.625	0.63889	0.85124	0.82645	0.65289	0.75	0.89583	0.74878
MAXENT_GBM_RF_GLMSTEP_GAM_GAMSTEP_MGCV_RPART_BIOCLIM	0.88194	0.73554	0.73611	0.70139	0.61157	0.82639	0.72917	0.68595	0.82645	0.61806	0.65278	0.85124	0.81818	0.65289	0.75	0.90278	0.74878
MAXENT_RF_GLMSTEP_MGCV_EARTH_RPART	0.86806	0.76033	0.71528	0.70833	0.6281	0.8125	0.73611	0.67769	0.83471	0.60417	0.64583	0.84298	0.82645	0.64463	0.76389	0.90972	0.74867
MAXENT_GBM_RF_RPART	0.85417	0.7438	0.72917	0.72917	0.6281	0.8125	0.72917	0.70248	0.80165	0.625	0.65278	0.8595	0.85124	0.61983	0.75	0.88889	0.74859
MAXENT_GBM_RF_GLMSTEP_GAM_MGCV_EARTH_RPART_BIOCLIM	0.88194	0.76033	0.71528	0.72222	0.61983	0.8125	0.72917	0.68595	0.82645	0.60417	0.65278	0.84298	0.82645	0.64463	0.75694	0.89583	0.74859
MAXENT_RF_GAM_GAMSTEP_MGCV_RPART	0.875	0.73554	0.73611	0.70139	0.61157	0.82639	0.72917	0.67769	0.82645	0.625	0.63889	0.8595	0.84298	0.64463	0.75694	0.88889	0.74851
MAXENT_GBM_RF_GLMSTEP_GAM_EARTH_RPART	0.86111	0.75207	0.72222	0.72222	0.6281	0.8125	0.72917	0.68595	0.81818	0.625	0.65278	0.85124	0.82645	0.63636	0.77083	0.88194	0.74851
MAXENT_GBM_RF_MGCV_EARTH_RPART_BIOCLIM	0.84722	0.7686	0.72222	0.72222	0.61983	0.80556	0.73611	0.66942	0.81818	0.61111	0.66667	0.85124	0.82645	0.64463	0.75694	0.90972	0.74851
MAXENT_GBM_RF_GLM_GLMSTEP_GAMSTEP_MGCV_RPART	0.875	0.72727	0.72222	0.70833	0.59504	0.81944	0.73611	0.69421	0.84298	0.61806	0.64583	0.8595	0.82645	0.65289	0.76389	0.88889	0.74851
MAXENT_RF_GLMSTEP_MGCV_EARTH_RPART_BIOCLIM	0.875	0.76033	0.72222	0.70139	0.61983	0.80556	0.72917	0.67769	0.81818	0.61806	0.65972	0.83471	0.83471	0.64463	0.75694	0.91667	0.74843
MAXENT_GBM_RF_GLM_GLMSTEP_GAM_MGCV_RPART	0.88194	0.73554	0.72917	0.70833	0.61157	0.82639	0.72917	0.66942	0.83471	0.61806	0.64583	0.8595	0.82645	0.65289	0.77083	0.875	0.74843
MAXENT_RF_GLMSTEP_RPART	0.86111	0.72727	0.73611	0.69444	0.61983	0.8125	0.72917	0.72727	0.80992	0.61111	0.64583	0.8595	0.85124	0.63636	0.75	0.90278	0.7484
MAXENT_GBM_GLMSTEP_GAMSTEP_MGCV_RPART	0.875	0.71901	0.73611	0.69444	0.58678	0.8125	0.75694	0.69421	0.84298	0.625	0.63194	0.84298	0.82645	0.66942	0.75	0.90972	0.74834
MAXENT_RF_GLMSTEP_MGCV_RPART_BIOCLIM	0.88194	0.73554	0.73611	0.69444	0.61157	0.82639	0.73611	0.69421	0.82645	0.61111	0.64583	0.85124	0.81818	0.64463	0.75	0.90972	0.74834
MAXENT_GBM_RF_EARTH_RPART	0.84028	0.77686	0.72222	0.73611	0.64463	0.79861	0.71528	0.66942	0.79339	0.61806	0.66667	0.8595	0.85124	0.6281	0.75	0.90278	0.74832
MAXENT_GBM_RF_GAM_EARTH_RPART	0.84722	0.77686	0.73611	0.72222	0.64463	0.80556	0.71528	0.66116	0.80992	0.63194	0.66667	0.8595	0.84298	0.6281	0.75694	0.86806	0.74832
MAXENT_RF_GLMSTEP_GAM_GAMSTEP_MGCV_RPART	0.88194	0.71901	0.73611	0.69444	0.61157	0.82639	0.72917	0.68595	0.84298	0.61806	0.63194	0.8595	0.83471	0.66116	0.75694	0.88194	0.74824
MAXENT_GBM_GLMSTEP_MGCV_RPART	0.88194	0.71901	0.73611	0.70139	0.59504	0.8125	0.74306	0.70248	0.84298	0.63194	0.63194	0.83471	0.81818	0.65289	0.75	0.91667	0.74818
MAXENT_GBM_RF_GLM_GLMSTEP_GAM_RPART	0.86806	0.73554	0.74306	0.70833	0.61157	0.81944	0.72222	0.68595	0.83471	0.61111	0.64583	0.8595	0.83471	0.64463	0.77083	0.875	0.74816
MAXENT_GBM_RF_GLMSTEP_GAMSTEP_MGCV_RPART	0.88194	0.72727	0.72222	0.70139	0.60331	0.80556	0.74306	0.69421	0.83471	0.61111	0.64583	0.8595	0.81818	0.66116	0.75694	0.90278	0.74807
MAXENT_GBM_RF_GAM_GAMSTEP_MGCV_RPART	0.88194	0.73554	0.72917	0.70833	0.60331	0.81944	0.72917	0.69421	0.82645	0.61806	0.63889	0.8595	0.82645	0.64463	0.75694	0.89583	0.74799
MAXENT_GBM_RF_GLMSTEP_GAMSTEP_MGCV_EARTH_RPART	0.86806	0.76033	0.70139	0.71528	0.61157	0.80556	0.73611	0.69421	0.82645	0.59722	0.65278	0.85124	0.82645	0.66116	0.76389	0.89583	0.74797
MAXENT_GBM_GAM_GAMSTEP_MGCV_RPART	0.88194	0.73554	0.73611	0.70139	0.58678	0.81944	0.73611	0.68595	0.83471	0.63194	0.64583	0.84298	0.84298	0.65289	0.75	0.88194	0.74791
MAXENT_GBM_RF_GLM_GAMSTEP_MGCV_RPART	0.875	0.73554	0.72917	0.71528	0.60331	0.8125	0.73611	0.67769	0.83471	0.61806	0.64583	0.8595	0.82645	0.64463	0.76389	0.88889	0.74791
MAXENT_GBM_RF_GLMSTEP_GAM_MGCV_BIOCLIM	0.88194	0.71901	0.74306	0.6875	0.61983	0.83333	0.72917	0.70248	0.81818	0.61111	0.65972	0.84298	0.81818	0.65289	0.75694	0.88889	0.74783
MAXENT_GBM_RF_RPART_BIOCLIM	0.86111	0.76033	0.72222	0.72222	0.60331	0.8125	0.72222	0.69421	0.81818	0.61111	0.66667	0.8595	0.83471	0.6281	0.75	0.89583	0.74764
MAXENT_GBM_RF_GAM_MGCV_EARTH_RPART	0.86806	0.7686	0.72917	0.72222	0.6281	0.8125	0.72222	0.66942	0.81818	0.61111	0.65278	0.85124	0.82645	0.63636	0.76389	0.88194	0.74764
MAXENT_RF_GLM_MGCV_RPART	0.875	0.73554	0.73611	0.71528	0.61157	0.81944	0.73611	0.68595	0.82645	0.61111	0.64583	0.8595	0.83471	0.63636	0.75	0.88194	0.74756
MAXENT_RF_GLMSTEP_GAM_MGCV_RPART	0.88889	0.71901	0.72917	0.70139	0.61983	0.82639	0.72917	0.68595	0.82645	0.61111	0.63194	0.8595	0.82645	0.65289	0.75694	0.89583	0.74756
MAXENT_RF_GLMSTEP_GAM_MGCV_RPART_BIOCLIM	0.88889	0.73554	0.73611	0.70139	0.61157	0.82639	0.72917	0.68595	0.82645	0.59722	0.64583	0.85124	0.82645	0.65289	0.74306	0.90278	0.74756
MAXENT_GBM_RF_GAMSTEP_MGCV_RPART_BIOCLIM	0.88194	0.73554	0.72222	0.70139	0.60331	0.80556	0.73611	0.71901	0.81818	0.61111	0.66667	0.85124	0.81818	0.63636	0.75	0.90278	0.74747
MAXENT_GBM_RF_GLM_GAM_MGCV_RPART_BIOCLIM	0.88889	0.73554	0.72917	0.70833	0.60331	0.82639	0.72917	0.67769	0.82645	0.61806	0.65278	0.8595	0.82645	0.64463	0.75694	0.875	0.74739
MAXENT_RF_GLMSTEP_EARTH_RPART_BIOCLIM	0.84722	0.7686	0.71528	0.71528	0.61983	0.8125	0.72222	0.68595	0.81818	0.61111	0.65972	0.84298	0.84298	0.63636	0.75	0.90972	0.74737
MAXENT_GBM_RF_GLM_GLMSTEP_RPART_BIOCLIM	0.875	0.73554	0.72222	0.72222	0.60331	0.8125	0.71528	0.71074	0.83471	0.59722	0.65278	0.8595	0.82645	0.64463	0.75694	0.88889	0.74737
MAXENT_GBM_RF_GLMSTEP_GAMSTEP_EARTH_RPART	0.85417	0.75207	0.71528	0.71528	0.61983	0.80556	0.72917	0.69421	0.80992	0.61806	0.65278	0.84298	0.84298	0.65289	0.76389	0.88889	0.74737
MAXENT_RF_GLMSTEP_GAM_MGCV_EARTH_RPART	0.86806	0.76033	0.72222	0.70139	0.6281	0.8125	0.72917	0.67769	0.82645	0.61111	0.63889	0.85124	0.82645	0.64463	0.76389	0.89583	0.74737
MAXENT_GBM_RF_MGCV	0.875	0.71901	0.75694	0.70139	0.61983	0.82639	0.73611	0.70248	0.80992	0.625	0.63194	0.8595	0.82645	0.6281	0.74306	0.89583	0.74731
MAXENT_GBM_GLMSTEP_MGCV_RPART_BIOCLIM	0.88194	0.72727	0.74306	0.70139	0.58678	0.81944	0.74306	0.70248	0.83471	0.625	0.625	0.82645	0.82645	0.66116	0.75	0.90278	0.74731
MAXENT_GBM_RF_EARTH_RPART_BIOCLIM	0.84028	0.78512	0.70833	0.72917	0.6281	0.79861	0.71528	0.66116	0.80992	0.61806	0.68056	0.85124	0.83471	0.63636	0.75	0.90972	0.74729
MAXENT_RF_GLM_GLMSTEP_MGCV_EARTH_RPART	0.86806	0.76033	0.71528	0.70833	0.61157	0.80556	0.73611	0.66116	0.84298	0.61111	0.64583	0.85124	0.82645	0.65289	0.76389	0.89583	0.74729
MAXENT_RF_RPART	0.86111	0.73554	0.72917	0.72222	0.63636	0.81944	0.72222	0.67769	0.79339	0.61806	0.65972	0.8595	0.87603	0.61983	0.73611	0.88889	0.74721
MAXENT_RF_MGCV_EARTH_RPART	0.85417	0.76033	0.71528	0.71528	0.63636	0.80556	0.72917	0.66116	0.81818	0.61806	0.65278	0.85124	0.83471	0.63636	0.74306	0.92361	0.74721
MAXENT_GBM_RF_GLM_GLMSTEP_RPART	0.86111	0.72727	0.73611	0.71528	0.61157	0.8125	0.72917	0.71074	0.81818	0.60417	0.63889	0.8595	0.82645	0.64463	0.77083	0.88889	0.74721
MAXENT_GBM_GLMSTEP_GAM_MGCV_EARTH_RPART	0.86806	0.7438	0.72917	0.71528	0.61157	0.8125	0.72917	0.67769	0.84298	0.625	0.63194	0.81818	0.84298	0.66116	0.75694	0.88889	0.74721
MAXENT_GBM_RF_GLM_GLMSTEP_GAM_MGCV_EARTH_RPART	0.875	0.76033	0.72222	0.71528	0.61983	0.8125	0.72222	0.66116	0.83471	0.61111	0.65278	0.85124	0.81818	0.65289	0.77083	0.875	0.74721
MAXENT_GBM_MGCV_RPART_BIOCLIM	0.86111	0.7438	0.75	0.69444	0.58678	0.80556	0.74306	0.69421	0.84298	0.61806	0.63889	0.82645	0.83471	0.66116	0.74306	0.90972	0.74712
MAXENT_GBM_GAM_MGCV_EARTH_RPART	0.85417	0.76033	0.72917	0.72222	0.61157	0.80556	0.72917	0.66116	0.82645	0.63889	0.63889	0.82645	0.84298	0.66116	0.75694	0.88889	0.74712
MAXENT_RF_GLM_GAMSTEP_MGCV_RPART	0.875	0.73554	0.73611	0.70139	0.59504	0.81944	0.72917	0.67769	0.83471	0.61806	0.64583	0.8595	0.84298	0.64463	0.75694	0.88194	0.74712
MAXENT_GBM_RF_GLM_MGCV_EARTH_RPART	0.86806	0.7686	0.72222	0.72222	0.61157	0.80556	0.73611	0.65289	0.83471	0.61111	0.64583	0.85124	0.82645	0.64463	0.76389	0.88889	0.74712
MAXENT_RF_GLM_GLMSTEP_GAMSTEP_MGCV_RPART_BIOCLIM	0.875	0.73554	0.73611	0.69444	0.60331	0.82639	0.72917	0.67769	0.83471	0.59722	0.65278	0.85124	0.83471	0.65289	0.75694	0.89583	0.74712
MAXENT_GBM_GAM_MGCV_RPART	0.88194	0.73554	0.73611	0.70139	0.58678	0.80556	0.74306	0.67769	0.82645	0.625	0.63889	0.8595	0.84298	0.65289	0.75	0.88889	0.74704
MAXENT_RF_GLM_GLMSTEP_GAM_MGCV_RPART_BIOCLIM	0.88194	0.73554	0.73611	0.70139	0.60331	0.83333	0.72917	0.66116	0.83471	0.60417	0.65278	0.8595	0.83471	0.65289	0.75	0.88194	0.74704
MAXENT_GBM_RF_GLMSTEP_GAM_GAMSTEP_EARTH_RPART	0.85417	0.76033	0.70833	0.72222	0.6281	0.80556	0.72917	0.67769	0.83471	0.60417	0.65278	0.84298	0.83471	0.64463	0.77083	0.88194	0.74702
MAXENT_GBM_RF_GLMSTEP_GAMSTEP_RPART	0.86806	0.73554	0.72222	0.70139	0.61157	0.80556	0.73611	0.71074	0.81818	0.61111	0.63889	0.8595	0.83471	0.64463	0.75694	0.89583	0.74694
MAXENT_RF_GLMSTEP_GAMSTEP_MGCV_EARTH_RPART	0.86111	0.76033	0.70833	0.70139	0.61157	0.80556	0.73611	0.67769	0.83471	0.61111	0.64583	0.83471	0.83471	0.66116	0.76389	0.90278	0.74694
MAXENT_RF_GLMSTEP_GAM_MGCV_EARTH_RPART_BIOCLIM	0.875	0.76033	0.72222	0.70139	0.61983	0.8125	0.70833	0.68595	0.82645	0.60417	0.65278	0.83471	0.83471	0.65289	0.75694	0.90278	0.74694
MAXENT_GBM_RF_GLMSTEP_MGCV	0.88194	0.71901	0.73611	0.6875	0.61157	0.83333	0.74306	0.71901	0.82645	0.61806	0.63889	0.82645	0.80992	0.65289	0.75	0.89583	0.74688
MAXENT_GBM_GLMSTEP_EARTH_RPART_BIOCLIM	0.84028	0.7686	0.72222	0.70833	0.60331	0.80556	0.70833	0.69421	0.81818	0.63194	0.65278	0.82645	0.84298	0.65289	0.75	0.92361	0.74685
MAXENT_GBM_RF_GLMSTEP_RPART_BIOCLIM	0.875	0.73554	0.72222	0.71528	0.61157	0.81944	0.71528	0.71901	0.82645	0.59722	0.65278	0.85124	0.81818	0.63636	0.75	0.90278	0.74677
MAXENT_RF_GLMSTEP_MGCV_EARTH_BIOCLIM	0.86806	0.73554	0.71528	0.6875	0.66116	0.81944	0.72917	0.67769	0.81818	0.61806	0.66667	0.82645	0.83471	0.64463	0.74306	0.90278	0.74677
MAXENT_GBM_RF_GAM_MGCV	0.875	0.72727	0.75	0.6875	0.63636	0.81944	0.73611	0.70248	0.80992	0.61111	0.63889	0.85124	0.82645	0.63636	0.76389	0.875	0.74669
MAXENT_GBM_RF_GAM_MGCV_RPART_BIOCLIM	0.875	0.73554	0.72917	0.70139	0.61157	0.8125	0.72917	0.70248	0.81818	0.61806	0.65278	0.85124	0.82645	0.64463	0.75	0.88889	0.74669
MAXENT_RF_GLMSTEP_GAM_GAMSTEP_MGCV_EARTH_RPART	0.86806	0.76033	0.72222	0.70139	0.6281	0.80556	0.72222	0.67769	0.83471	0.61111	0.63889	0.84298	0.83471	0.65289	0.75694	0.88889	0.74667
MAXENT_GBM_MGCV	0.88194	0.71074	0.74306	0.67361	0.61157	0.83333	0.73611	0.68595	0.84298	0.625	0.64583	0.82645	0.85124	0.65289	0.74306	0.88194	0.74661
MAXENT_GBM_RF_GLM_GAM_MGCV_RPART	0.875	0.73554	0.73611	0.71528	0.61157	0.81944	0.72917	0.66942	0.82645	0.61111	0.63889	0.8595	0.83471	0.64463	0.76389	0.875	0.74661
MAXENT_GBM_RF_GLM_GLMSTEP_GAM_RPART_BIOCLIM	0.875	0.73554	0.73611	0.71528	0.61157	0.81944	0.72222	0.68595	0.81818	0.60417	0.65972	0.8595	0.82645	0.64463	0.75694	0.875	0.74661
MAXENT_GBM_RF_GAMSTEP_EARTH_RPART	0.84722	0.7686	0.72222	0.72917	0.61983	0.79861	0.72222	0.70248	0.80165	0.60417	0.65278	0.85124	0.84298	0.63636	0.75694	0.88889	0.74659
MAXENT_GBM_GLM_MGCV_RPART	0.86806	0.73554	0.73611	0.70833	0.57851	0.8125	0.74306	0.66942	0.85124	0.625	0.64583	0.85124	0.83471	0.65289	0.75	0.88194	0.74652
MAXENT_RF_EARTH_RPART	0.83333	0.7686	0.72222	0.72917	0.63636	0.8125	0.70833	0.66116	0.79339	0.61806	0.65972	0.84298	0.87603	0.63636	0.74306	0.90278	0.7465
MAXENT_MGCV_EARTH_RPART	0.84722	0.78512	0.72222	0.70833	0.61983	0.80556	0.73611	0.65289	0.83471	0.59722	0.64583	0.81818	0.85124	0.65289	0.75	0.91667	0.7465
MAXENT_RF_GLM_GLMSTEP_MGCV	0.88889	0.70248	0.73611	0.68056	0.6281	0.84722	0.73611	0.66942	0.84298	0.61806	0.64583	0.84298	0.82645	0.65289	0.75	0.875	0.74644
MAXENT_GBM_GLMSTEP_GAM_GAMSTEP_MGCV_RPART	0.88194	0.72727	0.73611	0.69444	0.59504	0.81944	0.73611	0.68595	0.84298	0.63889	0.63889	0.83471	0.82645	0.65289	0.75	0.88194	0.74644
MAXENT_GBM_GLM_GLMSTEP_GAM_GAMSTEP_MGCV_RPART	0.88194	0.71901	0.73611	0.70139	0.58678	0.81944	0.73611	0.66942	0.85124	0.625	0.64583	0.84298	0.84298	0.65289	0.75694	0.875	0.74644
MAXENT_GBM_RF_GLMSTEP_GAM_GAMSTEP_RPART	0.86806	0.72727	0.72917	0.70833	0.61157	0.80556	0.72222	0.70248	0.83471	0.61111	0.63889	0.8595	0.83471	0.63636	0.76389	0.88889	0.74642
MAXENT_GBM_RF_GAMSTEP_MGCV_EARTH_RPART	0.85417	0.76033	0.70139	0.72222	0.61983	0.80556	0.72917	0.67769	0.82645	0.59722	0.65972	0.85124	0.82645	0.64463	0.76389	0.90278	0.74642
MAXENT_GBM_RF_GLMSTEP_GAMSTEP_MGCV_EARTH_RPART_BIOCLIM	0.86806	0.76033	0.71528	0.70139	0.61983	0.80556	0.72222	0.68595	0.81818	0.60417	0.65972	0.83471	0.83471	0.65289	0.75694	0.90278	0.74642
MAXENT_GBM_RF_GLM_GAMSTEP_MGCV_RPART_BIOCLIM	0.88194	0.73554	0.72222	0.70139	0.59504	0.82639	0.73611	0.66942	0.82645	0.61111	0.65278	0.8595	0.82645	0.64463	0.75694	0.89583	0.74636
MAXENT_GBM_GLM_MGCV_EARTH_RPART	0.86111	0.75207	0.72222	0.72222	0.59504	0.80556	0.73611	0.66116	0.85124	0.625	0.64583	0.83471	0.84298	0.66116	0.75	0.875	0.74634
MAXENT_RF_GLMSTEP_GAM_EARTH_RPART	0.85417	0.75207	0.71528	0.70833	0.6281	0.8125	0.72917	0.69421	0.80165	0.625	0.64583	0.84298	0.84298	0.63636	0.76389	0.88889	0.74634
MAXENT_GBM_RF_GLMSTEP_GAM_RPART_BIOCLIM	0.875	0.73554	0.73611	0.71528	0.61983	0.81944	0.71528	0.71074	0.80992	0.59722	0.65278	0.8595	0.82645	0.63636	0.75	0.88194	0.74634
MAXENT_GBM_RF_GAM_MGCV_BIOCLIM	0.875	0.73554	0.73611	0.6875	0.6281	0.81944	0.72222	0.70248	0.80992	0.61806	0.65972	0.84298	0.82645	0.64463	0.75694	0.875	0.74626
MAXENT_GBM_RF_GLMSTEP_GAM_GAMSTEP_RPART_BIOCLIM	0.875	0.73554	0.73611	0.70139	0.61983	0.8125	0.72222	0.68595	0.80992	0.61111	0.65278	0.85124	0.84298	0.64463	0.75	0.88889	0.74626
MAXENT_RF_GLM_GAM_MGCV_RPART	0.88194	0.73554	0.73611	0.70139	0.61157	0.82639	0.72917	0.66942	0.82645	0.60417	0.64583	0.8595	0.83471	0.64463	0.76389	0.86806	0.74617
MAXENT_RF_GLM_GLMSTEP_GAMSTEP_MGCV_RPART	0.88194	0.71901	0.72917	0.69444	0.59504	0.81944	0.72917	0.67769	0.84298	0.61111	0.63889	0.8595	0.83471	0.65289	0.76389	0.88889	0.74617
MAXENT_RF_GLMSTEP_GAMSTEP_MGCV_RPART_BIOCLIM	0.88194	0.73554	0.73611	0.69444	0.61157	0.81944	0.72917	0.69421	0.82645	0.59722	0.64583	0.84298	0.82645	0.64463	0.75	0.90278	0.74617
MAXENT_RF_GLM_GLMSTEP_GAM_GAMSTEP_MGCV_RPART	0.88889	0.71901	0.73611	0.69444	0.60331	0.82639	0.72917	0.66942	0.85124	0.61111	0.63889	0.85124	0.83471	0.65289	0.76389	0.86806	0.74617
MAXENT_RF_GLM_GLMSTEP_MGCV_EARTH_RPART_BIOCLIM	0.86806	0.76033	0.72222	0.70833	0.60331	0.8125	0.72917	0.66942	0.82645	0.60417	0.65972	0.84298	0.82645	0.65289	0.75694	0.89583	0.74617
MAXENT_MGCV_RPART	0.875	0.72727	0.73611	0.70833	0.59504	0.81944	0.74306	0.67769	0.83471	0.60417	0.65278	0.82645	0.85124	0.66116	0.72917	0.89583	0.74609
MAXENT_RF_GLMSTEP_MGCV	0.88194	0.70248	0.73611	0.68056	0.63636	0.84722	0.73611	0.69421	0.83471	0.61806	0.63194	0.82645	0.82645	0.65289	0.74306	0.88889	0.74609
MAXENT_RF_GAMSTEP_MGCV_RPART	0.86111	0.72727	0.73611	0.70833	0.60331	0.8125	0.74306	0.68595	0.82645	0.60417	0.64583	0.8595	0.83471	0.63636	0.75	0.90278	0.74609
MAXENT_GBM_MGCV_EARTH_RPART_BIOCLIM	0.83333	0.7686	0.73611	0.70139	0.61157	0.80556	0.73611	0.66116	0.82645	0.63194	0.65278	0.81818	0.83471	0.65289	0.75	0.91667	0.74609
MAXENT_GBM_RF_GLM_GLMSTEP_GAM_GAMSTEP_RPART_BIOCLIM	0.875	0.73554	0.73611	0.70139	0.61157	0.82639	0.72222	0.66942	0.81818	0.60417	0.65972	0.85124	0.84298	0.64463	0.75694	0.88194	0.74609
MAXENT_GBM_RF_GLM_GLMSTEP_GAMSTEP_MGCV_EARTH_RPART_BIOCLIM	0.875	0.75207	0.71528	0.71528	0.61157	0.80556	0.72917	0.66942	0.81818	0.61111	0.65972	0.83471	0.82645	0.66116	0.75694	0.89583	0.74609
MAXENT_GBM_GLM_GLMSTEP_MGCV	0.88194	0.71074	0.73611	0.66667	0.61157	0.84722	0.73611	0.66942	0.85124	0.63194	0.64583	0.83471	0.83471	0.65289	0.75	0.875	0.74601
MAXENT_GBM_RF_GLMSTEP_GAM_MGCV	0.88889	0.71074	0.74306	0.68056	0.6281	0.82639	0.73611	0.69421	0.81818	0.60417	0.63889	0.84298	0.81818	0.65289	0.77083	0.88194	0.74601
MAXENT_GBM_GLMSTEP_GAM_RPART	0.86111	0.72727	0.73611	0.70139	0.59504	0.8125	0.72222	0.69421	0.84298	0.625	0.63194	0.85124	0.84298	0.65289	0.75	0.88889	0.74599
MAXENT_GBM_RF_GLM_GLMSTEP_GAM_GAMSTEP_MGCV_EARTH_RPART	0.86806	0.75207	0.72222	0.70833	0.61983	0.80556	0.71528	0.66942	0.83471	0.61806	0.64583	0.85124	0.82645	0.65289	0.77083	0.875	0.74599
MAXENT_GBM_GLM_GLMSTEP_MGCV_RPART_BIOCLIM	0.88194	0.72727	0.74306	0.70833	0.57851	0.81944	0.72917	0.67769	0.84298	0.61111	0.63889	0.83471	0.83471	0.66116	0.75694	0.88889	0.74593
MAXENT_GBM_GLMSTEP_GAMSTEP_MGCV_RPART_BIOCLIM	0.88194	0.73554	0.74306	0.69444	0.58678	0.81944	0.74306	0.68595	0.83471	0.61806	0.625	0.82645	0.82645	0.66116	0.75	0.90278	0.74593
MAXENT_RF_GLMSTEP_EARTH_RPART	0.84722	0.76033	0.72222	0.70139	0.61983	0.8125	0.72222	0.69421	0.80165	0.61111	0.65278	0.83471	0.85124	0.63636	0.75694	0.90972	0.7459
MAXENT_RF_GAM_MGCV_EARTH_RPART	0.86111	0.7686	0.72222	0.71528	0.63636	0.8125	0.71528	0.65289	0.81818	0.61806	0.64583	0.85124	0.83471	0.63636	0.76389	0.88194	0.7459
MAXENT_GBM_RF_GLMSTEP_GAM_MGCV_EARTH	0.86806	0.7438	0.72222	0.6875	0.63636	0.81944	0.72917	0.67769	0.82645	0.61111	0.64583	0.84298	0.82645	0.64463	0.77083	0.88194	0.7459
MAXENT_RF_GLMSTEP_GAMSTEP_MGCV_EARTH_RPART_BIOCLIM	0.86806	0.76033	0.72222	0.69444	0.61983	0.80556	0.72222	0.67769	0.81818	0.61111	0.65972	0.83471	0.83471	0.65289	0.75	0.90278	0.7459
MAXENT_GBM_RF_GLM_GLMSTEP_GAM_MGCV_BIOCLIM	0.88194	0.71901	0.74306	0.6875	0.61157	0.83333	0.72222	0.66942	0.82645	0.625	0.66667	0.85124	0.81818	0.65289	0.75694	0.86806	0.74584
MAXENT_GBM_RF_MGCV_BIOCLIM	0.85417	0.73554	0.75	0.68056	0.61983	0.82639	0.73611	0.71074	0.81818	0.60417	0.65972	0.85124	0.81818	0.63636	0.74306	0.88889	0.74582
MAXENT_GBM_RF_GAM_EARTH_RPART_BIOCLIM	0.84722	0.78512	0.72222	0.72222	0.63636	0.80556	0.71528	0.64463	0.80992	0.61806	0.66667	0.85124	0.83471	0.6281	0.75694	0.88889	0.74582
MAXENT_RF_MGCV	0.875	0.71074	0.75	0.6875	0.64463	0.83333	0.73611	0.68595	0.80165	0.61806	0.64583	0.83471	0.83471	0.6281	0.74306	0.90278	0.74576
MAXENT_GBM_GLM_GLMSTEP_GAMSTEP_MGCV_RPART_BIOCLIM	0.88194	0.72727	0.74306	0.70139	0.57851	0.81944	0.73611	0.67769	0.84298	0.61806	0.64583	0.82645	0.82645	0.66116	0.75694	0.88889	0.74576
MAXENT_GBM_RF_GLM_MGCV_BIOCLIM	0.86111	0.73554	0.75	0.6875	0.61157	0.82639	0.72917	0.69421	0.82645	0.61806	0.65972	0.84298	0.82645	0.64463	0.74306	0.875	0.74574
MAXENT_GBM_GLM_GLMSTEP_MGCV_EARTH_RPART	0.85417	0.7438	0.72917	0.71528	0.59504	0.80556	0.73611	0.66116	0.85124	0.625	0.63889	0.82645	0.84298	0.66116	0.75694	0.88889	0.74574
MAXENT_RF_GLM_GLMSTEP_GAM_MGCV_RPART	0.88889	0.72727	0.72917	0.70139	0.61157	0.82639	0.72917	0.66116	0.83471	0.61111	0.63889	0.8595	0.83471	0.65289	0.76389	0.86111	0.74574
MAXENT_GBM_RF_GLM_GLMSTEP_GAMSTEP_RPART_BIOCLIM	0.86806	0.73554	0.72917	0.70833	0.59504	0.8125	0.72917	0.67769	0.83471	0.60417	0.65278	0.8595	0.83471	0.64463	0.75694	0.88889	0.74574
MAXENT_GBM_RF_GLMSTEP_GAMSTEP_MGCV_EARTH_BIOCLIM	0.86111	0.7438	0.72222	0.6875	0.61983	0.8125	0.72917	0.68595	0.81818	0.625	0.65972	0.83471	0.83471	0.64463	0.75694	0.89583	0.74574
MAXENT_GBM_RF_GAMSTEP_MGCV_EARTH_RPART_BIOCLIM	0.86806	0.76033	0.71528	0.71528	0.61157	0.80556	0.72222	0.67769	0.81818	0.59722	0.66667	0.83471	0.83471	0.64463	0.75694	0.90278	0.74574
MAXENT_GBM_RF_GLMSTEP_GAM_GAMSTEP_MGCV_EARTH_RPART_BIOCLIM	0.875	0.76033	0.72222	0.70833	0.61983	0.80556	0.72222	0.65289	0.82645	0.60417	0.65278	0.83471	0.83471	0.65289	0.75694	0.90278	0.74574
MAXENT_GBM_GAMSTEP_MGCV_RPART	0.85417	0.73554	0.74306	0.70833	0.57851	0.79861	0.74306	0.69421	0.83471	0.625	0.63889	0.84298	0.82645	0.66116	0.74306	0.90278	0.74566
MAXENT_GBM_RF_GLM_GLMSTEP_MGCV_EARTH_RPART_BIOCLIM	0.88194	0.76033	0.72222	0.71528	0.60331	0.8125	0.72917	0.66942	0.82645	0.59722	0.65278	0.83471	0.82645	0.65289	0.75694	0.88889	0.74566
MAXENT_RF_MGCV_RPART_BIOCLIM	0.86806	0.73554	0.74306	0.70139	0.61157	0.8125	0.73611	0.68595	0.80992	0.59028	0.65278	0.85124	0.83471	0.63636	0.74306	0.91667	0.74557
MAXENT_RF_GLM_MGCV_RPART_BIOCLIM	0.86806	0.73554	0.74306	0.70139	0.60331	0.82639	0.73611	0.66942	0.81818	0.59722	0.64583	0.8595	0.83471	0.64463	0.75	0.89583	0.74557
MAXENT_GBM_GLM_GLMSTEP_GAM_MGCV_RPART	0.88194	0.72727	0.73611	0.70139	0.58678	0.82639	0.72917	0.66942	0.85124	0.61806	0.63889	0.84298	0.83471	0.65289	0.75694	0.875	0.74557
MAXENT_GBM_GLM_GLMSTEP_GAMSTEP_MGCV_RPART	0.88194	0.72727	0.73611	0.69444	0.57851	0.81944	0.74306	0.67769	0.85124	0.60417	0.64583	0.84298	0.83471	0.65289	0.75694	0.88194	0.74557
MAXENT_GBM_RF_GLMSTEP_GAMSTEP_EARTH_RPART_BIOCLIM	0.84722	0.76033	0.72222	0.71528	0.61983	0.80556	0.72222	0.69421	0.81818	0.61111	0.65278	0.83471	0.82645	0.65289	0.75694	0.88889	0.74555
MAXENT_RF_GLM_GLMSTEP_GAMSTEP_MGCV_EARTH_RPART	0.86806	0.75207	0.70833	0.70833	0.60331	0.80556	0.72917	0.67769	0.84298	0.60417	0.64583	0.84298	0.83471	0.65289	0.76389	0.88889	0.74555
MAXENT_GBM_RF_GLM_GLMSTEP_GAMSTEP_MGCV_EARTH_RPART	0.85417	0.75207	0.70139	0.71528	0.60331	0.80556	0.73611	0.68595	0.82645	0.60417	0.65278	0.85124	0.82645	0.66116	0.76389	0.88889	0.74555
MAXENT_GBM_RF_GAMSTEP_MGCV_BIOCLIM	0.86806	0.73554	0.74306	0.68056	0.61157	0.81944	0.73611	0.71074	0.80992	0.61806	0.66667	0.83471	0.81818	0.63636	0.75	0.88889	0.74549
MAXENT_RF_GLM_GLMSTEP_MGCV_BIOCLIM	0.88194	0.71074	0.74306	0.68056	0.6281	0.84722	0.72917	0.66942	0.82645	0.59722	0.66667	0.84298	0.82645	0.65289	0.74306	0.88194	0.74549
MAXENT_GBM_GLM_GAM_GAMSTEP_MGCV_RPART	0.875	0.73554	0.73611	0.70833	0.57851	0.81944	0.72917	0.66116	0.84298	0.625	0.65278	0.84298	0.84298	0.65289	0.75694	0.86806	0.74549
MAXENT_GBM_RF_GAM_GAMSTEP_MGCV_RPART_BIOCLIM	0.88194	0.73554	0.73611	0.69444	0.60331	0.82639	0.72917	0.67769	0.81818	0.61806	0.64583	0.85124	0.82645	0.64463	0.75	0.88889	0.74549
MAXENT_GBM_GLMSTEP_EARTH_RPART	0.84028	0.76033	0.72222	0.70833	0.61157	0.80556	0.70833	0.69421	0.80165	0.625	0.64583	0.82645	0.85124	0.65289	0.75	0.92361	0.74547
MAXENT_GBM_RF_GLM_GLMSTEP_GAMSTEP_MGCV_BIOCLIM	0.875	0.71901	0.74306	0.6875	0.59504	0.83333	0.72917	0.68595	0.82645	0.61111	0.65972	0.84298	0.82645	0.65289	0.75694	0.88194	0.74541
MAXENT_RF_GLM_MGCV_EARTH_RPART	0.86111	0.76033	0.71528	0.71528	0.61983	0.80556	0.73611	0.65289	0.82645	0.61806	0.64583	0.85124	0.83471	0.64463	0.74306	0.89583	0.74539
MAXENT_GBM_GLMSTEP_GAM_MGCV_EARTH_RPART_BIOCLIM	0.86111	0.75207	0.73611	0.70833	0.61157	0.80556	0.72222	0.67769	0.82645	0.61111	0.64583	0.82645	0.83471	0.66116	0.75694	0.88889	0.74539
MAXENT_RF_GLMSTEP_GAM_RPART	0.86111	0.72727	0.73611	0.70139	0.61983	0.81944	0.71528	0.69421	0.80165	0.61111	0.64583	0.8595	0.84298	0.64463	0.75694	0.88889	0.74539
MAXENT_RF_MGCV_EARTH_RPART_BIOCLIM	0.84028	0.7686	0.72917	0.70833	0.6281	0.80556	0.72917	0.66942	0.80992	0.60417	0.65972	0.84298	0.83471	0.63636	0.75	0.90972	0.74539
MAXENT_RF_GAMSTEP_MGCV_EARTH_RPART_BIOCLIM	0.86806	0.76033	0.72222	0.70139	0.61983	0.80556	0.71528	0.67769	0.81818	0.60417	0.65972	0.83471	0.83471	0.64463	0.75694	0.90278	0.74539
MAXENT_GBM_RF_GLMSTEP_GAMSTEP_MGCV_BIOCLIM	0.875	0.71901	0.74306	0.68056	0.60331	0.83333	0.73611	0.70248	0.81818	0.625	0.65278	0.83471	0.81818	0.64463	0.75	0.88889	0.74533
MAXENT_GBM_RF_GLMSTEP_GAM	0.86111	0.71901	0.74306	0.6875	0.63636	0.83333	0.72222	0.71074	0.80992	0.61111	0.63889	0.84298	0.82645	0.63636	0.77083	0.875	0.7453
MAXENT_RF_GLM_GLMSTEP_RPART	0.86111	0.72727	0.73611	0.70139	0.60331	0.8125	0.72917	0.69421	0.81818	0.61111	0.64583	0.8595	0.83471	0.64463	0.75694	0.88889	0.7453
MAXENT_RF_GAMSTEP_MGCV_RPART_BIOCLIM	0.875	0.73554	0.72917	0.6875	0.61157	0.81944	0.73611	0.69421	0.81818	0.59028	0.65278	0.85124	0.83471	0.63636	0.75	0.90278	0.7453
MAXENT_GBM_RF_GLMSTEP_MGCV_EARTH_BIOCLIM	0.86806	0.7438	0.71528	0.70139	0.6281	0.8125	0.72917	0.69421	0.82645	0.61111	0.64583	0.83471	0.80992	0.64463	0.75	0.90972	0.7453
MAXENT_GBM_RF_GLMSTEP_GAM_MGCV_EARTH_BIOCLIM	0.86806	0.7438	0.72222	0.69444	0.6281	0.81944	0.72917	0.68595	0.82645	0.61111	0.65972	0.83471	0.81818	0.64463	0.75694	0.88194	0.7453
MAXENT_GLMSTEP_MGCV_EARTH_RPART	0.86111	0.75207	0.72222	0.70833	0.61983	0.8125	0.73611	0.66116	0.83471	0.60417	0.64583	0.80165	0.85124	0.65289	0.75	0.90972	0.74522
MAXENT_GBM_GLM_GLMSTEP_GAM_RPART	0.86111	0.72727	0.73611	0.70833	0.58678	0.82639	0.72917	0.66942	0.85124	0.625	0.63889	0.84298	0.84298	0.65289	0.75694	0.86806	0.74522
MAXENT_GBM_GLM_MGCV_RPART_BIOCLIM	0.86806	0.73554	0.75	0.70139	0.57851	0.81944	0.73611	0.66942	0.85124	0.59722	0.63889	0.83471	0.84298	0.66116	0.75	0.88889	0.74522
MAXENT_RF_GLMSTEP_GAMSTEP_MGCV_RPART	0.875	0.71901	0.72917	0.69444	0.60331	0.8125	0.73611	0.69421	0.83471	0.60417	0.63889	0.84298	0.82645	0.65289	0.75694	0.90278	0.74522
MAXENT_GBM_RF_GLM_GAM_MGCV_EARTH_RPART	0.86806	0.7686	0.72917	0.72222	0.61157	0.8125	0.71528	0.64463	0.82645	0.61111	0.65278	0.85124	0.82645	0.64463	0.76389	0.875	0.74522
MAXENT_RF_GLM_GLMSTEP_GAMSTEP_MGCV_EARTH_RPART_BIOCLIM	0.86806	0.75207	0.72222	0.71528	0.61157	0.80556	0.72222	0.66116	0.81818	0.60417	0.65972	0.84298	0.83471	0.65289	0.75694	0.89583	0.74522
MAXENT_RF_GAM_MGCV	0.88194	0.71901	0.74306	0.68056	0.64463	0.83333	0.72917	0.68595	0.80992	0.61111	0.65278	0.82645	0.83471	0.64463	0.75694	0.86806	0.74514
MAXENT_GBM_RF_GLMSTEP_MGCV_BIOCLIM	0.875	0.72727	0.74306	0.6875	0.61157	0.83333	0.72917	0.71074	0.82645	0.60417	0.65278	0.83471	0.80992	0.64463	0.74306	0.88889	0.74514
MAXENT_RF_GLM_GLMSTEP_GAM_MGCV	0.88889	0.71074	0.73611	0.68056	0.63636	0.84028	0.72222	0.66116	0.82645	0.61111	0.65278	0.84298	0.83471	0.65289	0.76389	0.86111	0.74514
MAXENT_GBM_RF_GAMSTEP_RPART	0.84722	0.73554	0.72917	0.72222	0.61983	0.80556	0.72222	0.71074	0.80165	0.61111	0.63889	0.8595	0.85124	0.6281	0.75	0.88889	0.74512
MAXENT_RF_EARTH_RPART_BIOCLIM	0.84028	0.77686	0.70833	0.72222	0.6281	0.80556	0.70833	0.65289	0.80992	0.60417	0.67361	0.85124	0.85124	0.63636	0.75	0.90278	0.74512
MAXENT_RF_GLMSTEP_GAM_MGCV_EARTH	0.86806	0.73554	0.71528	0.68056	0.64463	0.81944	0.72222	0.67769	0.82645	0.61806	0.64583	0.84298	0.82645	0.65289	0.76389	0.88194	0.74512
MAXENT_RF_GLMSTEP_MGCV_BIOCLIM	0.88194	0.71074	0.74306	0.68056	0.63636	0.85417	0.72917	0.69421	0.81818	0.59722	0.65278	0.83471	0.81818	0.64463	0.73611	0.88889	0.74506
MAXENT_RF_GLMSTEP_GAM_MGCV_BIOCLIM	0.88889	0.71074	0.74306	0.68056	0.63636	0.84028	0.72222	0.68595	0.80992	0.59722	0.65972	0.83471	0.82645	0.65289	0.74306	0.88889	0.74506
MAXENT_GBM_GLMSTEP_GAM_MGCV_RPART_BIOCLIM	0.88194	0.72727	0.74306	0.70139	0.60331	0.82639	0.72917	0.66942	0.83471	0.60417	0.63889	0.83471	0.82645	0.66116	0.75	0.88889	0.74506
MAXENT_RF_GAMSTEP_MGCV_EARTH_RPART	0.84722	0.76033	0.71528	0.70833	0.61983	0.80556	0.73611	0.66942	0.82645	0.61111	0.64583	0.84298	0.83471	0.64463	0.75694	0.89583	0.74504
MAXENT_RF_GLM_GLMSTEP_GAM_MGCV_EARTH_RPART	0.86806	0.76033	0.72222	0.70139	0.61157	0.8125	0.72222	0.65289	0.83471	0.61806	0.64583	0.85124	0.83471	0.65289	0.76389	0.86806	0.74504
MAXENT_RF_GLMSTEP_GAM_MGCV	0.88889	0.70248	0.73611	0.68056	0.64463	0.84722	0.72222	0.67769	0.81818	0.61111	0.64583	0.82645	0.82645	0.65289	0.75694	0.88194	0.74497
MAXENT_GBM_GLM_GAMSTEP_MGCV_RPART	0.85417	0.73554	0.74306	0.70833	0.57025	0.81944	0.74306	0.66116	0.84298	0.625	0.64583	0.84298	0.84298	0.65289	0.75	0.88194	0.74497
MAXENT_GBM_RF_GLM_GLMSTEP_MGCV_BIOCLIM	0.88194	0.71901	0.74306	0.6875	0.60331	0.83333	0.72917	0.67769	0.83471	0.61111	0.65972	0.84298	0.81818	0.65289	0.74306	0.88194	0.74497
MAXENT_GBM_GLMSTEP_RPART_BIOCLIM	0.85417	0.7438	0.73611	0.70139	0.58678	0.8125	0.72222	0.71901	0.82645	0.61111	0.63889	0.83471	0.82645	0.65289	0.75	0.90278	0.74495
MAXENT_GBM_GAMSTEP_MGCV_EARTH_RPART	0.84028	0.75207	0.72917	0.71528	0.61157	0.79861	0.73611	0.67769	0.84298	0.61111	0.64583	0.81818	0.83471	0.65289	0.75	0.90278	0.74495
MAXENT_GBM_RF_GLMSTEP_GAMSTEP_RPART_BIOCLIM	0.86111	0.72727	0.72917	0.71528	0.60331	0.80556	0.71528	0.71901	0.82645	0.61111	0.65278	0.85124	0.81818	0.64463	0.75	0.88889	0.74495
MAXENT_GBM_GLM_GLMSTEP_GAM_GAMSTEP_MGCV_EARTH_RPART_BIOCLIM	0.86111	0.76033	0.73611	0.70139	0.59504	0.80556	0.71528	0.65289	0.85124	0.61806	0.65278	0.83471	0.83471	0.66116	0.75694	0.88194	0.74495
MAXENT_GBM_RF_GLMSTEP_GAMSTEP_MGCV	0.875	0.71074	0.75	0.68056	0.60331	0.81944	0.74306	0.70248	0.82645	0.61806	0.63889	0.82645	0.81818	0.65289	0.76389	0.88889	0.74489
MAXENT_GBM_RF_GLM_GLMSTEP_GAM_GAMSTEP_MGCV_BIOCLIM	0.88194	0.71901	0.74306	0.6875	0.60331	0.83333	0.72222	0.66942	0.81818	0.61111	0.66667	0.84298	0.83471	0.65289	0.75694	0.875	0.74489
MAXENT_GBM_RF_MGCV_EARTH	0.85417	0.7438	0.72222	0.70139	0.6281	0.79861	0.72917	0.69421	0.80992	0.61111	0.64583	0.84298	0.82645	0.63636	0.75694	0.91667	0.74487
MAXENT_GBM_GLM_GLMSTEP_RPART	0.85417	0.72727	0.72917	0.71528	0.58678	0.8125	0.72917	0.68595	0.82645	0.61806	0.63889	0.8595	0.84298	0.65289	0.75	0.88889	0.74487
MAXENT_GBM_GAM_MGCV_RPART_BIOCLIM	0.875	0.73554	0.74306	0.69444	0.61157	0.81944	0.73611	0.66942	0.82645	0.60417	0.625	0.83471	0.84298	0.66116	0.75	0.88889	0.74487
MAXENT_GBM_RF_GAM_GAMSTEP_MGCV_EARTH_RPART	0.85417	0.76033	0.71528	0.72222	0.6281	0.80556	0.72917	0.65289	0.81818	0.61806	0.65278	0.85124	0.82645	0.64463	0.76389	0.875	0.74487
MAXENT_RF_GLMSTEP_GAM_GAMSTEP_EARTH_RPART	0.84722	0.76033	0.70833	0.70139	0.6281	0.80556	0.72222	0.68595	0.82645	0.61111	0.64583	0.84298	0.83471	0.64463	0.76389	0.88889	0.74485
MAXENT_GBM_RF_GLMSTEP_GAM_GAMSTEP_MGCV_BIOCLIM	0.88889	0.71901	0.74306	0.68056	0.61157	0.83333	0.72917	0.67769	0.80992	0.61111	0.65972	0.84298	0.81818	0.65289	0.75	0.88889	0.74481
MAXENT_GLMSTEP_GAMSTEP_MGCV_RPART	0.875	0.71901	0.72222	0.6875	0.59504	0.83333	0.74306	0.69421	0.84298	0.59722	0.63889	0.80992	0.83471	0.67769	0.75	0.89583	0.74479
MAXENT_GBM_GLMSTEP_GAM_GAMSTEP_MGCV_EARTH_RPART_BIOCLIM	0.86111	0.75207	0.73611	0.70139	0.60331	0.80556	0.72222	0.65289	0.84298	0.63194	0.64583	0.82645	0.83471	0.66116	0.75	0.88889	0.74479
MAXENT_GBM_RF_GLM_MGCV	0.86806	0.72727	0.75694	0.6875	0.61157	0.82639	0.74306	0.69421	0.81818	0.61806	0.63889	0.85124	0.82645	0.63636	0.74306	0.86806	0.74471
MAXENT_RF_GLM_GLMSTEP_GAM_RPART	0.86806	0.73554	0.73611	0.70139	0.61157	0.83333	0.72222	0.66942	0.80992	0.60417	0.65278	0.8595	0.83471	0.64463	0.76389	0.86806	0.74471
MAXENT_GBM_GLM_GLMSTEP_GAM_GAMSTEP_RPART	0.85417	0.72727	0.73611	0.70139	0.58678	0.81944	0.72917	0.66116	0.85124	0.63194	0.64583	0.84298	0.84298	0.65289	0.76389	0.86806	0.74471
MAXENT_GLMSTEP_GAM_MGCV_EARTH_RPART	0.86806	0.75207	0.72222	0.70139	0.61983	0.81944	0.72917	0.66116	0.84298	0.60417	0.63889	0.82645	0.84298	0.66116	0.75	0.875	0.74468
MAXENT_GBM_RF_GAM_GAMSTEP_EARTH_RPART	0.85417	0.7686	0.72222	0.71528	0.6281	0.80556	0.71528	0.66116	0.81818	0.61111	0.65972	0.85124	0.84298	0.63636	0.76389	0.86111	0.74468
MAXENT_RF_GLM_GLMSTEP_GAM_GAMSTEP_MGCV_EARTH_RPART	0.86806	0.75207	0.72222	0.70139	0.61983	0.80556	0.72222	0.66116	0.84298	0.61111	0.64583	0.84298	0.83471	0.65289	0.76389	0.86806	0.74468
MAXENT_GBM_GLMSTEP_MGCV	0.88194	0.70248	0.73611	0.66667	0.61983	0.84722	0.73611	0.69421	0.85124	0.61806	0.63889	0.81818	0.81818	0.65289	0.74306	0.88889	0.74462
MAXENT_GBM_RF_GLM_GLMSTEP_GAM_EARTH_RPART	0.86111	0.76033	0.72222	0.72222	0.61157	0.80556	0.72917	0.65289	0.81818	0.61806	0.65278	0.85124	0.81818	0.64463	0.77083	0.875	0.74462
MAXENT_GBM_RF_GLM_GAM_GAMSTEP_MGCV_RPART	0.86806	0.73554	0.72917	0.70833	0.59504	0.82639	0.72917	0.66116	0.83471	0.61806	0.64583	0.8595	0.82645	0.64463	0.76389	0.86806	0.74462
MAXENT_RF_GLM_GLMSTEP_GAM_GAMSTEP_MGCV_RPART_BIOCLIM	0.88889	0.72727	0.74306	0.70139	0.59504	0.82639	0.72222	0.66116	0.83471	0.59722	0.65278	0.85124	0.83471	0.65289	0.75694	0.86806	0.74462
MAXENT_GBM_RF_GLM_GLMSTEP_GAMSTEP_MGCV	0.875	0.71074	0.75	0.67361	0.59504	0.82639	0.72917	0.69421	0.83471	0.625	0.63889	0.84298	0.82645	0.65289	0.76389	0.875	0.74462
MAXENT_GBM_RF_GLMSTEP_GAM_GAMSTEP_MGCV	0.88194	0.71074	0.75	0.67361	0.60331	0.82639	0.72917	0.69421	0.82645	0.625	0.63889	0.83471	0.82645	0.66116	0.75694	0.875	0.74462
MAXENT_GBM_GLM_GLMSTEP_GAM_MGCV_RPART_BIOCLIM	0.88194	0.72727	0.74306	0.70139	0.59504	0.81944	0.72222	0.65289	0.84298	0.61111	0.63889	0.83471	0.84298	0.66116	0.75694	0.88194	0.74462
MAXENT_RF_GLMSTEP	0.86111	0.70248	0.72917	0.67361	0.66942	0.84028	0.72222	0.71901	0.80165	0.61806	0.63194	0.82645	0.84298	0.63636	0.75	0.88889	0.7446
MAXENT_GLM_MGCV_RPART	0.875	0.72727	0.73611	0.70139	0.58678	0.82639	0.73611	0.67769	0.83471	0.59028	0.65278	0.8595	0.85124	0.66116	0.73611	0.86111	0.7446
MAXENT_RF_GLM_GLMSTEP_GAM_MGCV_BIOCLIM	0.88889	0.71074	0.74306	0.68056	0.6281	0.84722	0.71528	0.66116	0.81818	0.60417	0.66667	0.84298	0.83471	0.65289	0.75	0.86806	0.74454
MAXENT_GBM_RF_GAMSTEP_RPART_BIOCLIM	0.85417	0.7438	0.72917	0.71528	0.60331	0.80556	0.70833	0.70248	0.81818	0.60417	0.65972	0.85124	0.84298	0.6281	0.75	0.89583	0.74452
MAXENT_GBM_GLMSTEP_GAM_GAMSTEP_RPART	0.85417	0.72727	0.73611	0.69444	0.59504	0.8125	0.72917	0.69421	0.84298	0.63194	0.63194	0.82645	0.84298	0.66116	0.75694	0.875	0.74452
MAXENT_GBM_RF_GLM_GLMSTEP_GAMSTEP_RPART	0.86111	0.72727	0.72222	0.70833	0.60331	0.80556	0.72917	0.70248	0.82645	0.60417	0.63889	0.8595	0.82645	0.64463	0.76389	0.88889	0.74452
MAXENT_GBM_RF_GAMSTEP_EARTH_RPART_BIOCLIM	0.85417	0.7686	0.72222	0.72917	0.61157	0.79861	0.71528	0.67769	0.81818	0.59722	0.65972	0.84298	0.83471	0.63636	0.75694	0.88889	0.74452
MAXENT_GBM_RF_GAMSTEP_MGCV	0.86111	0.71901	0.75	0.6875	0.61157	0.81944	0.75	0.70248	0.81818	0.625	0.63889	0.82645	0.82645	0.63636	0.75	0.88889	0.74446
MAXENT_GBM_GLMSTEP_GAM_GAMSTEP_MGCV_RPART_BIOCLIM	0.88194	0.72727	0.74306	0.6875	0.59504	0.82639	0.72917	0.66942	0.84298	0.61806	0.63889	0.81818	0.82645	0.66116	0.75	0.89583	0.74446
MAXENT_GBM_GLM_GLMSTEP_GAM_GAMSTEP_MGCV_RPART_BIOCLIM	0.88194	0.71901	0.74306	0.69444	0.58678	0.82639	0.72917	0.65289	0.85124	0.61806	0.64583	0.83471	0.83471	0.66116	0.75694	0.875	0.74446
MAXENT_RF_RPART_BIOCLIM	0.86111	0.7438	0.72222	0.72222	0.60331	0.8125	0.71528	0.69421	0.80992	0.59028	0.65972	0.85124	0.85124	0.6281	0.74306	0.90278	0.74444
MAXENT_GLMSTEP_MGCV_RPART	0.875	0.71901	0.72222	0.69444	0.60331	0.82639	0.74306	0.68595	0.84298	0.59028	0.63194	0.82645	0.84298	0.66116	0.75	0.89583	0.74444
MAXENT_GBM_RF_GLM_GAM_RPART	0.86111	0.7438	0.74306	0.72917	0.61157	0.8125	0.72222	0.68595	0.80992	0.60417	0.63194	0.8595	0.83471	0.63636	0.75694	0.86806	0.74444
MAXENT_GBM_RF_GLM_GLMSTEP_GAMSTEP_EARTH_RPART	0.85417	0.75207	0.71528	0.71528	0.61157	0.80556	0.72917	0.67769	0.80992	0.60417	0.65972	0.84298	0.83471	0.65289	0.76389	0.88194	0.74444
MAXENT_GBM_RF_GLMSTEP_GAM_EARTH_RPART_BIOCLIM	0.86111	0.76033	0.72222	0.71528	0.6281	0.80556	0.72222	0.66942	0.81818	0.61111	0.65972	0.84298	0.82645	0.63636	0.75694	0.875	0.74444
MAXENT_GBM_GLM_GLMSTEP_GAMSTEP_MGCV_EARTH_RPART	0.86806	0.7438	0.72222	0.70833	0.59504	0.79861	0.72917	0.66942	0.85124	0.61806	0.63889	0.82645	0.83471	0.66116	0.75694	0.88889	0.74444
MAXENT_GBM_RF_GAM_RPART	0.85417	0.7438	0.74306	0.72222	0.61983	0.81944	0.72917	0.68595	0.80165	0.61806	0.63889	0.8595	0.84298	0.61983	0.75	0.86111	0.74435
MAXENT_RF_GLM_GAM_GAMSTEP_MGCV_RPART	0.875	0.73554	0.73611	0.70139	0.60331	0.82639	0.72222	0.66116	0.83471	0.60417	0.64583	0.85124	0.84298	0.64463	0.76389	0.86111	0.74435
MAXENT_GBM_RF_GLM_GLMSTEP_GAM_GAMSTEP_RPART	0.85417	0.73554	0.72917	0.70833	0.60331	0.81944	0.72222	0.66942	0.84298	0.61111	0.64583	0.85124	0.82645	0.64463	0.77083	0.875	0.74435
MAXENT_RF_GLM_GLMSTEP_GAM_GAMSTEP_MGCV_EARTH_RPART_BIOCLIM	0.875	0.75207	0.72917	0.70139	0.61157	0.8125	0.72222	0.65289	0.82645	0.60417	0.65972	0.84298	0.83471	0.65289	0.75694	0.875	0.74435
MAXENT_GLMSTEP_GAM_MGCV_RPART	0.88194	0.71901	0.72917	0.70139	0.60331	0.84028	0.73611	0.66942	0.85124	0.59028	0.64583	0.82645	0.84298	0.65289	0.74306	0.875	0.74427
MAXENT_GLMSTEP_MGCV_RPART_BIOCLIM	0.875	0.73554	0.72917	0.6875	0.59504	0.85417	0.73611	0.68595	0.82645	0.60417	0.625	0.82645	0.83471	0.66116	0.73611	0.89583	0.74427
MAXENT_GLMSTEP_GAM_GAMSTEP_MGCV_RPART	0.875	0.71901	0.72917	0.6875	0.60331	0.84028	0.72917	0.66942	0.84298	0.60417	0.65278	0.82645	0.84298	0.66116	0.74306	0.88194	0.74427
MAXENT_GBM_GLM_GLMSTEP_MGCV_EARTH_RPART_BIOCLIM	0.86111	0.75207	0.72222	0.71528	0.59504	0.80556	0.73611	0.66116	0.83471	0.61806	0.64583	0.82645	0.83471	0.66116	0.75694	0.88194	0.74427
MAXENT_GBM_GLMSTEP_GAMSTEP_MGCV_EARTH_RPART_BIOCLIM	0.86111	0.75207	0.72917	0.69444	0.61157	0.79861	0.73611	0.66942	0.81818	0.625	0.64583	0.82645	0.83471	0.65289	0.75	0.90278	0.74427
MAXENT_GBM_GLMSTEP_GAM_EARTH_RPART	0.84722	0.75207	0.72222	0.71528	0.61157	0.80556	0.70833	0.67769	0.84298	0.61806	0.63889	0.82645	0.84298	0.65289	0.75694	0.88889	0.74425
MAXENT_RF_GAMSTEP_EARTH_RPART_BIOCLIM	0.85417	0.7686	0.72917	0.70833	0.6281	0.80556	0.71528	0.67769	0.81818	0.59028	0.65278	0.83471	0.84298	0.63636	0.75694	0.88889	0.74425
MAXENT_RF_GLMSTEP_GAM_MGCV_EARTH_BIOCLIM	0.86806	0.73554	0.72222	0.68056	0.63636	0.81944	0.70833	0.68595	0.82645	0.60417	0.66667	0.83471	0.83471	0.65289	0.75694	0.875	0.74425
MAXENT_GLMSTEP_MGCV_EARTH_RPART_BIOCLIM	0.85417	0.75207	0.71528	0.69444	0.61157	0.83333	0.73611	0.66942	0.82645	0.625	0.64583	0.80165	0.84298	0.65289	0.74306	0.90278	0.74419
MAXENT_GBM_RF_GLM_GLMSTEP_GAM_GAMSTEP_MGCV_EARTH_RPART_BIOCLIM	0.875	0.75207	0.72222	0.71528	0.61157	0.8125	0.71528	0.65289	0.82645	0.60417	0.65972	0.83471	0.82645	0.65289	0.75694	0.88889	0.74419
MAXENT_GBM_GLM_GAM_MGCV_RPART_BIOCLIM	0.86806	0.73554	0.74306	0.69444	0.60331	0.81944	0.71528	0.66942	0.83471	0.60417	0.63194	0.85124	0.84298	0.66116	0.75694	0.875	0.74417
MAXENT_RF_GLMSTEP_GAM_GAMSTEP_MGCV	0.88889	0.70248	0.74306	0.67361	0.61983	0.84028	0.71528	0.68595	0.81818	0.61806	0.65278	0.82645	0.83471	0.66116	0.75694	0.86806	0.74411
MAXENT_GBM_GLM_GLMSTEP_GAM_MGCV	0.88194	0.71074	0.73611	0.67361	0.59504	0.84722	0.72917	0.66942	0.84298	0.61806	0.64583	0.84298	0.83471	0.65289	0.75694	0.86806	0.74411
MAXENT_RF_GLM_GLMSTEP_GAM_GAMSTEP_MGCV	0.88889	0.71074	0.74306	0.68056	0.61157	0.84028	0.71528	0.66942	0.82645	0.60417	0.65278	0.84298	0.83471	0.65289	0.76389	0.86806	0.74411
MAXENT_GBM_RF_GLM_GLMSTEP_GAM_GAMSTEP_MGCV	0.88194	0.71901	0.75	0.6875	0.59504	0.83333	0.72222	0.67769	0.83471	0.61806	0.63889	0.84298	0.82645	0.65289	0.76389	0.86111	0.74411
MAXENT_GBM_RF_GLM_GAM_GAMSTEP_MGCV_RPART_BIOCLIM	0.88194	0.73554	0.73611	0.69444	0.59504	0.82639	0.72222	0.65289	0.82645	0.61111	0.65278	0.8595	0.83471	0.64463	0.75694	0.875	0.74411
MAXENT_GBM_RF_GLM_GLMSTEP_GAM_MGCV_EARTH_RPART_BIOCLIM	0.88194	0.76033	0.71528	0.71528	0.60331	0.8125	0.71528	0.64463	0.83471	0.61111	0.65972	0.83471	0.81818	0.65289	0.75694	0.88889	0.74411
MAXENT_GBM_RF_GLMSTEP	0.86111	0.71901	0.73611	0.6875	0.64463	0.82639	0.72222	0.72727	0.80165	0.61111	0.625	0.83471	0.82645	0.63636	0.75	0.89583	0.74409
MAXENT_GBM_RF_GAM_GAMSTEP_MGCV	0.875	0.71901	0.74306	0.6875	0.61157	0.82639	0.73611	0.69421	0.80992	0.61806	0.63889	0.83471	0.82645	0.64463	0.76389	0.875	0.74402
MAXENT_GBM_RF_GLM_RPART	0.85417	0.7438	0.72917	0.74306	0.61157	0.8125	0.72222	0.68595	0.80992	0.61111	0.63889	0.8595	0.84298	0.6281	0.75	0.86111	0.744
MAXENT_RF_GLMSTEP_MGCV_EARTH	0.86806	0.72727	0.71528	0.69444	0.65289	0.8125	0.72917	0.67769	0.82645	0.60417	0.65278	0.82645	0.82645	0.64463	0.75	0.89583	0.744
MAXENT_GBM_RF_GLMSTEP_MGCV_EARTH	0.86806	0.73554	0.72222	0.69444	0.61983	0.79861	0.72917	0.69421	0.82645	0.61111	0.63194	0.84298	0.81818	0.64463	0.75694	0.90972	0.744
MAXENT_GBM_RF_GLMSTEP_GAMSTEP_MGCV_EARTH	0.86111	0.73554	0.72222	0.68056	0.61157	0.8125	0.73611	0.69421	0.82645	0.61111	0.64583	0.83471	0.82645	0.65289	0.76389	0.88889	0.744
MAXENT_GBM_RF_GLMSTEP_GAM_GAMSTEP_MGCV_EARTH	0.86806	0.73554	0.72222	0.6875	0.61983	0.8125	0.72917	0.67769	0.83471	0.61806	0.64583	0.84298	0.82645	0.64463	0.76389	0.875	0.744
MAXENT_RF_GLMSTEP_GAM_GAMSTEP_MGCV_EARTH_RPART_BIOCLIM	0.875	0.76033	0.72917	0.70139	0.61983	0.80556	0.71528	0.65289	0.82645	0.60417	0.65278	0.83471	0.83471	0.65289	0.75	0.88889	0.744
MAXENT_RF_GAM_MGCV_RPART_BIOCLIM	0.88194	0.7438	0.73611	0.6875	0.61157	0.82639	0.72222	0.67769	0.81818	0.59722	0.63889	0.85124	0.83471	0.64463	0.74306	0.88889	0.744
MAXENT_GBM_RPART_BIOCLIM	0.84028	0.7438	0.73611	0.70833	0.58678	0.8125	0.72917	0.68595	0.80992	0.60417	0.65278	0.83471	0.86777	0.64463	0.74306	0.90278	0.74392
MAXENT_GLM_GAMSTEP_MGCV_RPART	0.86111	0.71901	0.72917	0.69444	0.57851	0.83333	0.73611	0.66942	0.83471	0.59722	0.65278	0.85124	0.85124	0.66942	0.75	0.875	0.74392
MAXENT_GBM_RF_GLM_GAM_EARTH_RPART	0.85417	0.7686	0.73611	0.72917	0.6281	0.80556	0.71528	0.65289	0.80992	0.625	0.64583	0.85124	0.82645	0.63636	0.75694	0.86111	0.74392
MAXENT_GBM_RF_GAMSTEP_MGCV_EARTH_BIOCLIM	0.86111	0.75207	0.71528	0.69444	0.6281	0.8125	0.72917	0.66942	0.81818	0.59722	0.66667	0.83471	0.83471	0.63636	0.75	0.90278	0.74392
MAXENT_GLM_GLMSTEP_GAM_GAMSTEP_MGCV_RPART	0.875	0.71901	0.72917	0.6875	0.59504	0.83333	0.73611	0.66116	0.85124	0.59722	0.65278	0.83471	0.84298	0.66942	0.74306	0.875	0.74392
MAXENT_GBM_RF_GAM_MGCV_EARTH_RPART_BIOCLIM	0.86111	0.7686	0.72222	0.70833	0.6281	0.8125	0.71528	0.65289	0.81818	0.60417	0.65278	0.84298	0.82645	0.63636	0.75694	0.89583	0.74392
MAXENT_RF_GLM_GLMSTEP_GAM_MGCV_EARTH_RPART_BIOCLIM	0.86806	0.7686	0.72222	0.70833	0.60331	0.8125	0.71528	0.65289	0.83471	0.61111	0.65972	0.84298	0.81818	0.65289	0.75694	0.875	0.74392
MAXENT_GBM_GLMSTEP_RPART	0.85417	0.71901	0.72917	0.70139	0.59504	0.8125	0.72917	0.70248	0.81818	0.61806	0.63194	0.84298	0.84298	0.64463	0.74306	0.91667	0.74384
MAXENT_GLM_GLMSTEP_GAMSTEP_MGCV_RPART	0.875	0.71901	0.72222	0.6875	0.58678	0.83333	0.73611	0.66942	0.85124	0.59722	0.65278	0.82645	0.84298	0.66942	0.75	0.88194	0.74384
MAXENT_GBM_GLM_GAM_MGCV_EARTH_RPART	0.86111	0.76033	0.72917	0.72222	0.59504	0.80556	0.72222	0.63636	0.83471	0.63194	0.64583	0.83471	0.84298	0.66116	0.75694	0.86111	0.74384
MAXENT_GBM_GLM_GAMSTEP_MGCV_EARTH_RPART	0.86111	0.75207	0.72917	0.71528	0.59504	0.79861	0.73611	0.63636	0.85124	0.625	0.63889	0.82645	0.84298	0.66116	0.75	0.88194	0.74384
MAXENT_RF_GLMSTEP_RPART_BIOCLIM	0.86806	0.73554	0.72222	0.70139	0.60331	0.8125	0.71528	0.71074	0.82645	0.59028	0.64583	0.85124	0.84298	0.63636	0.74306	0.89583	0.74382
MAXENT_GBM_GLM_MGCV	0.875	0.71074	0.74306	0.67361	0.60331	0.83333	0.73611	0.66942	0.84298	0.625	0.64583	0.84298	0.83471	0.65289	0.74306	0.86806	0.74376
MAXENT_GLM_GLMSTEP_GAM_MGCV_RPART	0.88194	0.71901	0.72917	0.69444	0.59504	0.84028	0.72917	0.66116	0.85124	0.59722	0.65278	0.83471	0.84298	0.65289	0.75	0.86806	0.74376
MAXENT_GBM_RF_GLM_GLMSTEP_GAM_MGCV	0.88194	0.71901	0.74306	0.68056	0.61983	0.82639	0.72222	0.66942	0.82645	0.61806	0.63889	0.84298	0.82645	0.65289	0.77083	0.86111	0.74376
MAXENT_RF_GLM_GAMSTEP_MGCV_RPART_BIOCLIM	0.86806	0.73554	0.72917	0.70139	0.60331	0.82639	0.72917	0.66116	0.82645	0.59028	0.65278	0.85124	0.83471	0.64463	0.75694	0.88889	0.74376
MAXENT_GLMSTEP_GAM_GAMSTEP_MGCV_RPART_BIOCLIM	0.875	0.71901	0.73611	0.68056	0.60331	0.84722	0.72917	0.66942	0.84298	0.61111	0.63889	0.81818	0.83471	0.66942	0.74306	0.88194	0.74376
MAXENT_GLM_MGCV_EARTH_RPART	0.85417	0.7686	0.72222	0.70833	0.60331	0.8125	0.72917	0.65289	0.84298	0.59722	0.64583	0.81818	0.85124	0.66116	0.75	0.88194	0.74373
MAXENT_MGCV_EARTH_RPART_BIOCLIM	0.82639	0.80165	0.71528	0.68056	0.61157	0.82639	0.72917	0.66116	0.81818	0.625	0.64583	0.80165	0.85124	0.65289	0.74306	0.90972	0.74373
MAXENT_RF_GLMSTEP_GAM_GAMSTEP_MGCV_EARTH	0.875	0.73554	0.71528	0.68056	0.63636	0.8125	0.72222	0.66942	0.83471	0.61111	0.64583	0.83471	0.83471	0.65289	0.76389	0.875	0.74373
MAXENT_RF_GLMSTEP_GAM_EARTH_RPART_BIOCLIM	0.85417	0.76033	0.71528	0.70833	0.6281	0.8125	0.71528	0.68595	0.80992	0.60417	0.65972	0.84298	0.83471	0.63636	0.75694	0.875	0.74373
MAXENT_GBM_GAMSTEP_MGCV_RPART_BIOCLIM	0.86111	0.73554	0.73611	0.6875	0.58678	0.81944	0.74306	0.69421	0.81818	0.61806	0.63194	0.82645	0.82645	0.66116	0.75	0.90278	0.74367
MAXENT_GBM_RF_GLM_GLMSTEP_EARTH_RPART	0.85417	0.75207	0.72917	0.72222	0.61157	0.80556	0.72222	0.66942	0.80165	0.61111	0.65278	0.85124	0.82645	0.63636	0.77083	0.88194	0.74367
MAXENT_GBM_RF_GLM_MGCV_EARTH_RPART_BIOCLIM	0.85417	0.7686	0.72222	0.72917	0.60331	0.8125	0.72917	0.64463	0.82645	0.59722	0.65278	0.83471	0.82645	0.64463	0.75694	0.89583	0.74367
MAXENT_GBM_EARTH_RPART_BIOCLIM	0.83333	0.78512	0.72222	0.70139	0.60331	0.79861	0.71528	0.65289	0.80992	0.61806	0.66667	0.82645	0.86777	0.64463	0.73611	0.91667	0.74365
MAXENT_RF_GLM_GLMSTEP_RPART_BIOCLIM	0.86111	0.73554	0.72222	0.70139	0.59504	0.82639	0.72222	0.68595	0.83471	0.59722	0.64583	0.8595	0.83471	0.64463	0.75	0.88194	0.74365
MAXENT_RF_GLMSTEP_GAM_GAMSTEP_RPART	0.86111	0.71901	0.72917	0.6875	0.61157	0.82639	0.71528	0.69421	0.82645	0.60417	0.63889	0.8595	0.83471	0.64463	0.75694	0.88889	0.74365
MAXENT_RF_GLMSTEP_GAM_RPART_BIOCLIM	0.86806	0.73554	0.73611	0.70139	0.61983	0.82639	0.70833	0.70248	0.80165	0.59722	0.64583	0.85124	0.83471	0.64463	0.74306	0.88194	0.74365
MAXENT_GBM_GLMSTEP_GAM_GAMSTEP_MGCV_EARTH_RPART	0.86111	0.7438	0.72917	0.70139	0.61157	0.79861	0.72917	0.66942	0.84298	0.61806	0.63194	0.82645	0.83471	0.66116	0.75	0.88889	0.74365
MAXENT_GBM_GLMSTEP_GAM_MGCV	0.88194	0.71074	0.73611	0.67361	0.60331	0.84722	0.73611	0.67769	0.84298	0.61806	0.64583	0.82645	0.82645	0.65289	0.75	0.86806	0.74359
MAXENT_GBM_GLM_GAM_MGCV_RPART	0.875	0.73554	0.73611	0.70139	0.57851	0.81944	0.73611	0.65289	0.83471	0.61806	0.64583	0.85124	0.83471	0.65289	0.75694	0.86806	0.74359
MAXENT_RF_GLM_GLMSTEP	0.86111	0.70248	0.72917	0.68056	0.65289	0.84028	0.71528	0.69421	0.80992	0.61111	0.65278	0.84298	0.83471	0.64463	0.75	0.875	0.74357
MAXENT_GBM_RF_GLMSTEP_EARTH	0.84722	0.72727	0.72222	0.70833	0.65289	0.80556	0.72222	0.69421	0.80165	0.61111	0.63889	0.84298	0.82645	0.63636	0.76389	0.89583	0.74357
MAXENT_GLM_GLMSTEP_MGCV_RPART	0.875	0.71901	0.72222	0.6875	0.59504	0.84028	0.72917	0.66942	0.85124	0.58333	0.64583	0.84298	0.84298	0.66116	0.75694	0.875	0.74357
MAXENT_GLMSTEP_EARTH_RPART_BIOCLIM	0.83333	0.7686	0.71528	0.70833	0.59504	0.81944	0.70833	0.69421	0.81818	0.63194	0.65278	0.80992	0.84298	0.65289	0.72917	0.91667	0.74357
MAXENT_GLM_GLMSTEP_MGCV_EARTH_RPART	0.86111	0.75207	0.72222	0.70139	0.60331	0.81944	0.72917	0.66116	0.84298	0.60417	0.64583	0.81818	0.84298	0.66116	0.75694	0.875	0.74357
MAXENT_GBM_RF_GLM_GLMSTEP_GAMSTEP_MGCV_EARTH	0.86111	0.73554	0.72222	0.69444	0.60331	0.8125	0.72917	0.68595	0.83471	0.61111	0.64583	0.84298	0.82645	0.65289	0.76389	0.875	0.74357
MAXENT_GBM_RF_GLMSTEP_GAM_GAMSTEP_EARTH_RPART_BIOCLIM	0.85417	0.76033	0.71528	0.71528	0.6281	0.80556	0.72222	0.65289	0.81818	0.60417	0.65278	0.84298	0.83471	0.64463	0.75694	0.88889	0.74357
MAXENT_GBM_RF_GLM_GLMSTEP	0.85417	0.71901	0.73611	0.69444	0.6281	0.83333	0.73611	0.70248	0.80992	0.60417	0.63889	0.84298	0.82645	0.64463	0.75	0.875	0.74349
MAXENT_GBM_RF_GLM_RPART_BIOCLIM	0.86111	0.7438	0.72222	0.72222	0.59504	0.8125	0.71528	0.68595	0.82645	0.60417	0.65278	0.8595	0.82645	0.63636	0.75	0.88194	0.74349
MAXENT_GBM_RF_GAM_GAMSTEP_RPART	0.86111	0.7438	0.74306	0.70139	0.60331	0.80556	0.72917	0.69421	0.80165	0.61806	0.63889	0.8595	0.84298	0.6281	0.75694	0.86806	0.74349
MAXENT_RF_GLM_GLMSTEP_EARTH_RPART	0.84722	0.75207	0.72222	0.71528	0.60331	0.8125	0.72222	0.67769	0.80992	0.61111	0.65278	0.84298	0.84298	0.64463	0.75694	0.88194	0.74349
MAXENT_GBM_GLMSTEP_GAMSTEP_MGCV_EARTH_RPART	0.85417	0.7438	0.72222	0.70139	0.61157	0.79861	0.74306	0.67769	0.84298	0.61111	0.63889	0.80992	0.83471	0.65289	0.75	0.90278	0.74349
MAXENT_RF_GLM_GLMSTEP_GAM_GAMSTEP_RPART	0.86111	0.72727	0.72917	0.70833	0.60331	0.81944	0.72222	0.66942	0.83471	0.61111	0.64583	0.85124	0.84298	0.64463	0.76389	0.86111	0.74349
MAXENT_RF_GLM_GAM_MGCV_RPART_BIOCLIM	0.88194	0.73554	0.73611	0.69444	0.60331	0.82639	0.72222	0.66942	0.82645	0.59722	0.64583	0.8595	0.83471	0.64463	0.75	0.86806	0.74349
MAXENT_RF_GLM_MGCV_EARTH_RPART_BIOCLIM	0.84028	0.7686	0.72917	0.72222	0.61157	0.8125	0.72222	0.64463	0.81818	0.59722	0.65278	0.84298	0.84298	0.64463	0.75	0.89583	0.74349
MAXENT_GBM_GLM_GLMSTEP_GAM_GAMSTEP_MGCV_EARTH_RPART	0.86806	0.7438	0.72917	0.70139	0.60331	0.80556	0.72222	0.64463	0.85124	0.61111	0.64583	0.82645	0.84298	0.66116	0.75694	0.88194	0.74349
MAXENT_GBM_RPART	0.84028	0.7438	0.73611	0.70139	0.59504	0.80556	0.72917	0.66116	0.80992	0.61806	0.65278	0.84298	0.87603	0.63636	0.73611	0.90972	0.7434
MAXENT_GBM_RF_GLM_GAM_MGCV	0.875	0.71901	0.75	0.69444	0.6281	0.81944	0.72222	0.66942	0.81818	0.61111	0.63194	0.85124	0.83471	0.64463	0.76389	0.86111	0.7434
MAXENT_GBM_GLM_GLMSTEP_GAMSTEP_RPART	0.84722	0.72727	0.72917	0.70139	0.57851	0.81944	0.74306	0.68595	0.83471	0.61111	0.63889	0.84298	0.84298	0.65289	0.75694	0.88194	0.7434
MAXENT_GBM_RF_GLM_GAM_MGCV_BIOCLIM	0.875	0.72727	0.73611	0.68056	0.61983	0.82639	0.72222	0.66942	0.81818	0.61806	0.65278	0.85124	0.83471	0.64463	0.75694	0.86111	0.7434
MAXENT_GBM_GLM_MGCV_EARTH_RPART_BIOCLIM	0.84028	0.76033	0.73611	0.70833	0.59504	0.80556	0.72917	0.64463	0.83471	0.61806	0.65278	0.82645	0.84298	0.66116	0.75	0.88889	0.7434
MAXENT_GBM_GLM_GLMSTEP_GAM_MGCV_EARTH_RPART	0.86806	0.7438	0.72917	0.70139	0.59504	0.80556	0.72917	0.65289	0.85124	0.63194	0.63889	0.82645	0.84298	0.65289	0.75694	0.86806	0.7434
MAXENT_GAMSTEP_MGCV_EARTH_RPART	0.83333	0.75207	0.71528	0.70833	0.61983	0.80556	0.73611	0.67769	0.84298	0.60417	0.64583	0.80992	0.85124	0.65289	0.74306	0.89583	0.74338
MAXENT_RF_GAM_EARTH_RPART_BIOCLIM	0.84028	0.78512	0.72917	0.70833	0.63636	0.80556	0.70833	0.64463	0.80992	0.59722	0.65972	0.84298	0.8595	0.6281	0.75694	0.88194	0.74338
MAXENT_RF_GLMSTEP_GAM	0.86111	0.70248	0.73611	0.68056	0.65289	0.84722	0.72222	0.68595	0.79339	0.61111	0.65278	0.83471	0.84298	0.64463	0.75	0.875	0.74332
MAXENT_GBM_RF_GAM_RPART_BIOCLIM	0.86806	0.7438	0.72222	0.72222	0.61157	0.8125	0.71528	0.67769	0.80165	0.61111	0.65278	0.8595	0.83471	0.6281	0.75	0.88194	0.74332
MAXENT_GBM_RF_GLM_GLMSTEP_GAM_BIOCLIM	0.86111	0.71901	0.73611	0.69444	0.61983	0.83333	0.72222	0.68595	0.80992	0.61111	0.65972	0.85124	0.82645	0.64463	0.75694	0.86111	0.74332
MAXENT_GLM_GLMSTEP_GAM_GAMSTEP_MGCV_RPART_BIOCLIM	0.875	0.71901	0.73611	0.6875	0.59504	0.84722	0.72917	0.65289	0.85124	0.59722	0.64583	0.83471	0.84298	0.66116	0.74306	0.875	0.74332
MAXENT_GAMSTEP_MGCV_RPART	0.85417	0.72727	0.72917	0.6875	0.58678	0.81944	0.74306	0.69421	0.82645	0.59028	0.63889	0.84298	0.85124	0.66942	0.74306	0.88889	0.7433
MAXENT_GBM_GLM_GLMSTEP_GAM_EARTH_RPART	0.85417	0.75207	0.72222	0.70833	0.59504	0.8125	0.71528	0.66116	0.85124	0.61806	0.63889	0.83471	0.84298	0.66116	0.75694	0.86806	0.7433
MAXENT_RF_GLM_GLMSTEP_GAMSTEP_MGCV_EARTH	0.86806	0.73554	0.71528	0.68056	0.61983	0.8125	0.73611	0.67769	0.83471	0.60417	0.64583	0.84298	0.83471	0.65289	0.75694	0.875	0.7433
MAXENT_GBM_RF_GLM_GLMSTEP_MGCV	0.875	0.71074	0.73611	0.6875	0.60331	0.82639	0.73611	0.67769	0.83471	0.61111	0.63889	0.84298	0.82645	0.65289	0.75	0.88194	0.74324
MAXENT_RF_GLM_GLMSTEP_GAMSTEP_MGCV	0.88194	0.70248	0.74306	0.67361	0.61157	0.83333	0.72222	0.67769	0.82645	0.61111	0.65278	0.84298	0.83471	0.65289	0.75	0.875	0.74324
MAXENT_GBM_RF_GLM_GAM_GAMSTEP_RPART	0.85417	0.73554	0.74306	0.71528	0.59504	0.81944	0.71528	0.66942	0.80992	0.61806	0.64583	0.8595	0.84298	0.63636	0.76389	0.86806	0.74324
MAXENT_RF_GLM_GLMSTEP_GAMSTEP_MGCV_BIOCLIM	0.88194	0.71074	0.74306	0.67361	0.61157	0.84028	0.72222	0.67769	0.81818	0.59722	0.65972	0.84298	0.83471	0.65289	0.74306	0.88194	0.74324
MAXENT_RF_GAM_RPART	0.85417	0.73554	0.74306	0.69444	0.61983	0.81944	0.72917	0.68595	0.79339	0.61111	0.64583	0.8595	0.8595	0.63636	0.74306	0.86111	0.74322
MAXENT_RF_GAM_GAMSTEP_MGCV_EARTH_RPART	0.84722	0.76033	0.72222	0.70833	0.6281	0.80556	0.71528	0.64463	0.81818	0.625	0.63889	0.85124	0.83471	0.65289	0.76389	0.875	0.74322
MAXENT_RF_GLMSTEP_GAM_GAMSTEP_MGCV_BIOCLIM	0.88889	0.71074	0.74306	0.67361	0.61983	0.84028	0.71528	0.67769	0.80992	0.60417	0.65972	0.83471	0.83471	0.65289	0.75	0.875	0.74316
MAXENT_MGCV_RPART_BIOCLIM	0.85417	0.7438	0.73611	0.6875	0.59504	0.84028	0.73611	0.67769	0.82645	0.60417	0.63194	0.82645	0.85124	0.66116	0.72222	0.89583	0.74313
MAXENT_RF_GLM_GLMSTEP_MGCV_EARTH	0.86806	0.73554	0.71528	0.6875	0.6281	0.8125	0.74306	0.66116	0.83471	0.60417	0.64583	0.84298	0.82645	0.65289	0.75	0.88194	0.74313
MAXENT_RF_GLMSTEP_GAMSTEP_EARTH_RPART	0.84722	0.75207	0.71528	0.70139	0.61983	0.80556	0.72917	0.70248	0.80165	0.61111	0.63889	0.82645	0.83471	0.64463	0.76389	0.89583	0.74313
MAXENT_RF_GLM_GLMSTEP_GAMSTEP_RPART_BIOCLIM	0.86111	0.73554	0.72222	0.69444	0.60331	0.81944	0.72917	0.66942	0.83471	0.58333	0.65278	0.8595	0.83471	0.64463	0.75694	0.88889	0.74313
MAXENT_RF_GLM_GLMSTEP_MGCV_EARTH_BIOCLIM	0.86806	0.73554	0.71528	0.6875	0.63636	0.81944	0.72917	0.66942	0.82645	0.60417	0.66667	0.83471	0.82645	0.65289	0.74306	0.875	0.74313
MAXENT_RF_GLM_GAM_MGCV_EARTH_RPART	0.86111	0.76033	0.72222	0.71528	0.61983	0.8125	0.70833	0.64463	0.82645	0.61111	0.65278	0.85124	0.83471	0.64463	0.76389	0.86111	0.74313
MAXENT_GLM_GLMSTEP_GAMSTEP_MGCV_EARTH_RPART	0.86806	0.73554	0.71528	0.69444	0.60331	0.80556	0.72917	0.66116	0.85124	0.60417	0.65278	0.82645	0.84298	0.66116	0.75694	0.88194	0.74313
MAXENT_GBM_GLMSTEP_GAM	0.86806	0.71074	0.72917	0.67361	0.61983	0.84028	0.72222	0.69421	0.82645	0.63194	0.64583	0.82645	0.84298	0.65289	0.74306	0.86111	0.74305
MAXENT_GBM_GAM_RPART	0.84722	0.73554	0.74306	0.69444	0.58678	0.8125	0.72917	0.67769	0.81818	0.625	0.63889	0.8595	0.85124	0.64463	0.74306	0.88194	0.74305
MAXENT_GAM_MGCV_RPART	0.875	0.72727	0.72917	0.70139	0.59504	0.82639	0.73611	0.66942	0.83471	0.60417	0.64583	0.84298	0.85124	0.65289	0.73611	0.86111	0.74305
MAXENT_GLMSTEP_MGCV_EARTH_BIOCLIM	0.85417	0.7438	0.70833	0.67361	0.63636	0.84028	0.72917	0.66942	0.82645	0.61806	0.65972	0.80165	0.84298	0.65289	0.74306	0.88889	0.74305
MAXENT_GBM_RF_GLM_GLMSTEP_GAM	0.86111	0.71901	0.74306	0.6875	0.6281	0.83333	0.72222	0.68595	0.81818	0.59722	0.63889	0.84298	0.83471	0.64463	0.77083	0.86111	0.74305
MAXENT_GBM_RF_GLM_EARTH_RPART	0.84028	0.7686	0.72222	0.73611	0.6281	0.80556	0.71528	0.66942	0.79339	0.61111	0.66667	0.85124	0.83471	0.6281	0.75	0.86806	0.74305
MAXENT_GBM_GLMSTEP_GAMSTEP_RPART_BIOCLIM	0.84722	0.72727	0.72917	0.70139	0.58678	0.8125	0.72917	0.71074	0.82645	0.61806	0.63194	0.83471	0.82645	0.66116	0.75	0.89583	0.74305
MAXENT_GBM_GAM_MGCV_EARTH_RPART_BIOCLIM	0.85417	0.7686	0.72917	0.70833	0.61983	0.80556	0.72222	0.63636	0.81818	0.61111	0.63889	0.82645	0.84298	0.66116	0.75694	0.88889	0.74305
MAXENT_RF_GLMSTEP_GAMSTEP_MGCV_EARTH_BIOCLIM	0.86111	0.73554	0.72222	0.68056	0.63636	0.8125	0.72222	0.67769	0.81818	0.61111	0.66667	0.82645	0.83471	0.64463	0.75	0.88889	0.74305
MAXENT_GLMSTEP_GAMSTEP_MGCV_EARTH_RPART_BIOCLIM	0.85417	0.75207	0.72222	0.6875	0.61983	0.81944	0.72917	0.66942	0.82645	0.61806	0.64583	0.80992	0.83471	0.66116	0.74306	0.89583	0.74305
MAXENT_GBM_RF_GLM_GLMSTEP_GAM_MGCV_EARTH	0.86806	0.73554	0.72222	0.6875	0.6281	0.81944	0.72222	0.66116	0.83471	0.61806	0.64583	0.84298	0.81818	0.65289	0.77083	0.86111	0.74305
MAXENT_RF_GLM_GLMSTEP_GAM_MGCV_EARTH_BIOCLIM	0.86806	0.7438	0.72222	0.68056	0.61983	0.81944	0.71528	0.65289	0.83471	0.61111	0.67361	0.85124	0.81818	0.65289	0.75694	0.86806	0.74305
MAXENT_GBM_GLM_GLMSTEP_RPART_BIOCLIM	0.85417	0.73554	0.73611	0.70139	0.57851	0.81944	0.72222	0.68595	0.83471	0.60417	0.63889	0.83471	0.84298	0.66116	0.75694	0.88194	0.74305
MAXENT_RF_MGCV_BIOCLIM	0.85417	0.71901	0.75	0.67361	0.63636	0.83333	0.72917	0.69421	0.80165	0.59028	0.65278	0.84298	0.83471	0.63636	0.74306	0.89583	0.74297
MAXENT_GBM_GLMSTEP_GAMSTEP_RPART	0.85417	0.71901	0.72917	0.70139	0.58678	0.80556	0.72917	0.71074	0.82645	0.61806	0.63194	0.83471	0.83471	0.65289	0.75	0.90278	0.74297
MAXENT_RF_GLM_GAMSTEP_MGCV_EARTH_RPART_BIOCLIM	0.86111	0.7686	0.72222	0.70833	0.60331	0.80556	0.71528	0.64463	0.81818	0.60417	0.65972	0.84298	0.83471	0.65289	0.75694	0.88889	0.74297
MAXENT_GBM_GLMSTEP_MGCV_EARTH	0.86111	0.72727	0.71528	0.68056	0.61983	0.81944	0.72917	0.69421	0.82645	0.63194	0.63889	0.80992	0.83471	0.64463	0.75	0.90278	0.74289
MAXENT_RF_GLM_GAM_MGCV	0.88194	0.71074	0.74306	0.68056	0.63636	0.83333	0.72222	0.66942	0.81818	0.60417	0.65278	0.84298	0.83471	0.64463	0.75694	0.85417	0.74289
MAXENT_GBM_RF_GLMSTEP_GAM_GAMSTEP_BIOCLIM	0.86806	0.71901	0.74306	0.68056	0.61983	0.82639	0.71528	0.68595	0.80165	0.61111	0.65972	0.84298	0.84298	0.64463	0.75	0.875	0.74289
MAXENT_GBM_GLM_GLMSTEP_GAM_RPART_BIOCLIM	0.86111	0.73554	0.72917	0.70139	0.58678	0.82639	0.71528	0.66116	0.82645	0.61806	0.63889	0.84298	0.84298	0.66116	0.75694	0.88194	0.74289
MAXENT_GBM_GLM_GLMSTEP_GAMSTEP_RPART_BIOCLIM	0.84722	0.72727	0.72917	0.70139	0.57851	0.81944	0.72917	0.68595	0.83471	0.61806	0.63889	0.83471	0.83471	0.66116	0.75694	0.88889	0.74289
MAXENT_GBM_GAM_GAMSTEP_MGCV_RPART_BIOCLIM	0.86806	0.73554	0.74306	0.6875	0.59504	0.81944	0.72222	0.66116	0.82645	0.61111	0.63889	0.83471	0.84298	0.66116	0.75	0.88889	0.74289
MAXENT_GBM_GLMSTEP_GAM_EARTH_RPART_BIOCLIM	0.84028	0.76033	0.71528	0.71528	0.61157	0.8125	0.70833	0.67769	0.81818	0.60417	0.64583	0.82645	0.84298	0.66116	0.75694	0.88889	0.74287
MAXENT_RF_GLMSTEP_GAMSTEP_EARTH_RPART_BIOCLIM	0.84722	0.76033	0.71528	0.70139	0.61983	0.80556	0.71528	0.69421	0.81818	0.59722	0.65278	0.83471	0.82645	0.64463	0.75694	0.89583	0.74287
MAXENT_RF_GAM_MGCV_EARTH_RPART_BIOCLIM	0.86111	0.77686	0.72222	0.70833	0.61983	0.8125	0.70139	0.65289	0.81818	0.58333	0.64583	0.84298	0.84298	0.64463	0.75694	0.89583	0.74287
MAXENT_RF_GLM_MGCV	0.875	0.71074	0.75	0.68056	0.63636	0.83333	0.72917	0.67769	0.80992	0.61806	0.64583	0.84298	0.83471	0.63636	0.74306	0.86111	0.7428
MAXENT_GBM_GLMSTEP_MGCV_BIOCLIM	0.875	0.71074	0.73611	0.65972	0.61157	0.84722	0.73611	0.69421	0.82645	0.625	0.63194	0.81818	0.82645	0.66116	0.73611	0.88889	0.7428
MAXENT_GBM_RF_GLM_GAMSTEP_MGCV	0.86806	0.71901	0.75	0.69444	0.60331	0.81944	0.72917	0.67769	0.82645	0.61806	0.63889	0.85124	0.82645	0.64463	0.75	0.86806	0.7428
MAXENT_GBM_GLM_GLMSTEP_GAMSTEP_MGCV	0.88194	0.71074	0.73611	0.66667	0.58678	0.83333	0.73611	0.67769	0.85124	0.60417	0.64583	0.82645	0.83471	0.66116	0.75694	0.875	0.7428
MAXENT_GBM_GLMSTEP_MGCV_EARTH_BIOCLIM	0.86111	0.73554	0.71528	0.6875	0.61157	0.81944	0.72917	0.67769	0.82645	0.625	0.65278	0.81818	0.83471	0.64463	0.74306	0.90278	0.7428
MAXENT_GBM_GAMSTEP_MGCV_EARTH_RPART_BIOCLIM	0.85417	0.75207	0.72917	0.70139	0.61157	0.79861	0.72917	0.66116	0.81818	0.61806	0.65278	0.81818	0.83471	0.65289	0.75	0.90278	0.7428
MAXENT_GBM_GLM_GAM_GAMSTEP_MGCV_RPART_BIOCLIM	0.86111	0.73554	0.74306	0.69444	0.58678	0.81944	0.72222	0.65289	0.83471	0.61806	0.63889	0.83471	0.84298	0.66116	0.75694	0.88194	0.7428
MAXENT_GBM_RF_GLM_GAM_MGCV_EARTH_RPART_BIOCLIM	0.875	0.7686	0.72222	0.72222	0.61157	0.8125	0.71528	0.64463	0.82645	0.60417	0.65278	0.83471	0.81818	0.64463	0.75694	0.875	0.7428
MAXENT_RF_GAM_GAMSTEP_MGCV	0.88889	0.71074	0.74306	0.68056	0.6281	0.83333	0.71528	0.68595	0.80165	0.625	0.63889	0.82645	0.84298	0.64463	0.75	0.86806	0.74272
MAXENT_GLM_GLMSTEP_GAMSTEP_MGCV_RPART_BIOCLIM	0.875	0.71901	0.72917	0.6875	0.57851	0.84722	0.72917	0.66942	0.83471	0.61111	0.64583	0.82645	0.84298	0.66942	0.73611	0.88194	0.74272
MAXENT_RF_GAM_GAMSTEP_RPART	0.86111	0.73554	0.74306	0.69444	0.61157	0.80556	0.72222	0.68595	0.80165	0.60417	0.63889	0.8595	0.85124	0.63636	0.75694	0.875	0.7427
MAXENT_GAMSTEP_MGCV_RPART_BIOCLIM	0.85417	0.73554	0.73611	0.68056	0.59504	0.84722	0.73611	0.69421	0.81818	0.60417	0.625	0.82645	0.84298	0.66942	0.72917	0.88889	0.7427
MAXENT_GBM_RF_GLM_GAMSTEP_RPART_BIOCLIM	0.85417	0.73554	0.72917	0.70833	0.59504	0.8125	0.70833	0.69421	0.82645	0.60417	0.64583	0.8595	0.83471	0.63636	0.75694	0.88194	0.7427
MAXENT_RF_GLM_GLMSTEP_GAM_MGCV_EARTH	0.86806	0.73554	0.71528	0.68056	0.6281	0.81944	0.72222	0.65289	0.83471	0.61806	0.65278	0.84298	0.83471	0.65289	0.76389	0.86111	0.7427
MAXENT_GBM_RF_GLM_GAMSTEP_MGCV_EARTH_RPART	0.85417	0.76033	0.70139	0.72222	0.60331	0.80556	0.72917	0.65289	0.83471	0.59722	0.64583	0.85124	0.82645	0.65289	0.76389	0.88194	0.7427
MAXENT_GBM_GLMSTEP_GAM_GAMSTEP_MGCV	0.88194	0.71074	0.73611	0.66667	0.60331	0.84028	0.72222	0.67769	0.82645	0.63889	0.64583	0.82645	0.82645	0.66116	0.75	0.86806	0.74264
MAXENT_GBM_EARTH_RPART	0.81944	0.7686	0.72222	0.71528	0.61157	0.80556	0.71528	0.65289	0.79339	0.61806	0.66667	0.82645	0.87603	0.64463	0.72917	0.91667	0.74262
MAXENT_RF_MGCV_EARTH	0.86111	0.7438	0.71528	0.70139	0.65289	0.79861	0.72917	0.66116	0.80992	0.61806	0.63889	0.84298	0.82645	0.63636	0.74306	0.90278	0.74262
MAXENT_GBM_RF_GAM_MGCV_EARTH	0.86111	0.75207	0.72222	0.70139	0.63636	0.8125	0.71528	0.66116	0.81818	0.61111	0.64583	0.84298	0.82645	0.63636	0.77083	0.86806	0.74262
MAXENT_GBM_GLMSTEP_GAM_MGCV_EARTH	0.86806	0.73554	0.70833	0.67361	0.61983	0.82639	0.72222	0.66942	0.84298	0.625	0.64583	0.80992	0.84298	0.65289	0.75694	0.88194	0.74262
MAXENT_GLMSTEP_GAMSTEP_MGCV_EARTH_RPART	0.85417	0.75207	0.71528	0.69444	0.61983	0.80556	0.74306	0.66942	0.84298	0.61111	0.64583	0.80165	0.83471	0.65289	0.75	0.88889	0.74262
MAXENT_GBM_RF_GLM_GLMSTEP_MGCV_EARTH	0.86806	0.7438	0.72222	0.6875	0.60331	0.8125	0.73611	0.66942	0.83471	0.59722	0.64583	0.84298	0.82645	0.65289	0.75694	0.88194	0.74262
MAXENT_GBM_RF_GLM_GLMSTEP_MGCV_EARTH_BIOCLIM	0.86806	0.7438	0.71528	0.69444	0.61157	0.81944	0.72222	0.66942	0.83471	0.60417	0.65972	0.84298	0.81818	0.65289	0.75	0.875	0.74262
MAXENT_GBM_RF_GLM_GAMSTEP_RPART	0.84722	0.7438	0.72917	0.72917	0.61157	0.80556	0.72222	0.67769	0.80992	0.61111	0.63889	0.8595	0.83471	0.63636	0.75694	0.86806	0.74262
MAXENT_RF_GAMSTEP_EARTH_RPART	0.83333	0.76033	0.71528	0.71528	0.63636	0.80556	0.72222	0.68595	0.80165	0.60417	0.63889	0.84298	0.85124	0.63636	0.75	0.88194	0.7426
MAXENT_GBM_GLM_GLMSTEP_GAM	0.86806	0.71074	0.72917	0.68056	0.61157	0.84028	0.72222	0.66942	0.83471	0.625	0.64583	0.84298	0.84298	0.65289	0.75	0.85417	0.74254
MAXENT_RF_GLM_GAM_RPART	0.85417	0.73554	0.74306	0.71528	0.61157	0.81944	0.72222	0.67769	0.80165	0.59722	0.65278	0.8595	0.84298	0.63636	0.75	0.86111	0.74254
MAXENT_GBM_RF_GLMSTEP_GAM_GAMSTEP	0.86111	0.71074	0.74306	0.6875	0.61983	0.81944	0.72222	0.69421	0.81818	0.60417	0.63889	0.84298	0.83471	0.64463	0.76389	0.875	0.74254
MAXENT_GBM_RF_GAM_GAMSTEP_MGCV_EARTH_RPART_BIOCLIM	0.86806	0.76033	0.72222	0.70833	0.61983	0.80556	0.72222	0.64463	0.81818	0.60417	0.64583	0.84298	0.83471	0.64463	0.75694	0.88194	0.74254
MAXENT_RF_GLM_GLMSTEP_GAM_GAMSTEP_MGCV_EARTH_BIOCLIM	0.875	0.73554	0.72222	0.6875	0.61983	0.81944	0.71528	0.65289	0.82645	0.59722	0.67361	0.84298	0.83471	0.65289	0.75694	0.86806	0.74254
MAXENT_GBM_RF_GLM_GAM_GAMSTEP_MGCV_EARTH_RPART_BIOCLIM	0.86806	0.7686	0.72222	0.71528	0.60331	0.8125	0.71528	0.64463	0.81818	0.59722	0.65278	0.84298	0.84298	0.64463	0.75694	0.875	0.74254
MAXENT_GBM_GLM_RPART	0.84028	0.73554	0.73611	0.71528	0.58678	0.8125	0.72917	0.66116	0.81818	0.625	0.63889	0.8595	0.85124	0.64463	0.74306	0.88194	0.74245
MAXENT_GBM_GLM_GAM_RPART	0.84028	0.73554	0.74306	0.70833	0.57851	0.81944	0.72917	0.66942	0.82645	0.61806	0.64583	0.8595	0.84298	0.64463	0.75	0.86806	0.74245
MAXENT_RF_GLM_GAMSTEP_MGCV	0.875	0.71074	0.74306	0.68056	0.61157	0.82639	0.72222	0.67769	0.82645	0.61806	0.64583	0.84298	0.84298	0.64463	0.74306	0.86806	0.74245
MAXENT_GBM_RF_GLM_GAM_RPART_BIOCLIM	0.86806	0.73554	0.72222	0.71528	0.60331	0.81944	0.71528	0.67769	0.80992	0.60417	0.64583	0.8595	0.83471	0.63636	0.75694	0.875	0.74245
MAXENT_GBM_RF_GLM_EARTH_RPART_BIOCLIM	0.84722	0.77686	0.70833	0.72917	0.61157	0.80556	0.71528	0.65289	0.80992	0.61111	0.66667	0.84298	0.82645	0.63636	0.75	0.88889	0.74245
MAXENT_GBM_GAM_GAMSTEP_MGCV_EARTH_RPART	0.86111	0.75207	0.72917	0.72222	0.60331	0.79861	0.72222	0.63636	0.83471	0.625	0.63194	0.82645	0.84298	0.66116	0.75	0.88194	0.74245
MAXENT_GBM_GLM_GLMSTEP_GAMSTEP_MGCV_EARTH_RPART_BIOCLIM	0.86111	0.75207	0.72917	0.70139	0.59504	0.80556	0.70833	0.66116	0.82645	0.625	0.64583	0.82645	0.83471	0.66116	0.75694	0.88889	0.74245
MAXENT_RF_GLM_GAM_GAMSTEP_RPART	0.85417	0.73554	0.74306	0.70833	0.60331	0.81944	0.72222	0.66942	0.80992	0.61111	0.64583	0.85124	0.84298	0.63636	0.76389	0.86111	0.74237
MAXENT_RF_GAM_GAMSTEP_MGCV_RPART_BIOCLIM	0.875	0.73554	0.74306	0.68056	0.60331	0.82639	0.72222	0.66116	0.81818	0.61111	0.63889	0.85124	0.83471	0.64463	0.74306	0.88889	0.74237
MAXENT_GLM_GLMSTEP_GAM_MGCV_RPART_BIOCLIM	0.875	0.71901	0.73611	0.6875	0.59504	0.85417	0.72222	0.65289	0.84298	0.59722	0.64583	0.83471	0.84298	0.66116	0.74306	0.86806	0.74237
MAXENT_GBM_RF_GLM_GLMSTEP_GAM_GAMSTEP_BIOCLIM	0.86806	0.71901	0.74306	0.69444	0.61157	0.83333	0.70833	0.66942	0.80992	0.60417	0.65972	0.84298	0.84298	0.64463	0.75694	0.86806	0.74229
MAXENT_GBM_GAMSTEP_RPART	0.83333	0.73554	0.72917	0.69444	0.57851	0.79861	0.72917	0.69421	0.81818	0.61806	0.63889	0.84298	0.86777	0.64463	0.74306	0.90972	0.74227
MAXENT_RF_MGCV_EARTH_BIOCLIM	0.84028	0.75207	0.71528	0.6875	0.65289	0.8125	0.72917	0.66116	0.80992	0.61111	0.66667	0.83471	0.83471	0.63636	0.74306	0.88889	0.74227
MAXENT_GBM_RF_GLM_GLMSTEP_BIOCLIM	0.86111	0.72727	0.72222	0.70139	0.60331	0.83333	0.71528	0.70248	0.82645	0.59028	0.65972	0.85124	0.82645	0.64463	0.74306	0.86806	0.74227
MAXENT_GBM_GLMSTEP_GAM_RPART_BIOCLIM	0.85417	0.73554	0.72917	0.70139	0.59504	0.81944	0.71528	0.70248	0.81818	0.60417	0.63889	0.84298	0.83471	0.65289	0.75	0.88194	0.74227
MAXENT_GBM_GLMSTEP_GAM_GAMSTEP_MGCV_EARTH	0.86111	0.73554	0.70833	0.68056	0.61983	0.81944	0.72222	0.66942	0.84298	0.61806	0.64583	0.81818	0.83471	0.66116	0.75694	0.88194	0.74227
MAXENT_RF_GLMSTEP_GAM_GAMSTEP_EARTH_RPART_BIOCLIM	0.86111	0.76033	0.72222	0.70139	0.61983	0.80556	0.71528	0.66942	0.81818	0.59722	0.65278	0.83471	0.83471	0.64463	0.75	0.88889	0.74227
MAXENT_GBM_RF_GLM_GAMSTEP_MGCV_BIOCLIM	0.86806	0.72727	0.74306	0.68056	0.60331	0.83333	0.72917	0.66942	0.81818	0.61111	0.65278	0.84298	0.82645	0.64463	0.75	0.875	0.74221
MAXENT_GBM_GLM_GLMSTEP_GAM_GAMSTEP_MGCV	0.88194	0.71074	0.73611	0.67361	0.59504	0.84028	0.72222	0.66116	0.83471	0.625	0.64583	0.83471	0.84298	0.65289	0.75694	0.86111	0.74221
MAXENT_GBM_MGCV_EARTH	0.85417	0.7438	0.71528	0.6875	0.61983	0.79861	0.72917	0.67769	0.82645	0.61806	0.63889	0.80992	0.84298	0.65289	0.75	0.90972	0.74218
MAXENT_GBM_GLM_GAM_EARTH_RPART	0.84722	0.77686	0.72917	0.72222	0.59504	0.80556	0.70833	0.64463	0.82645	0.61806	0.65972	0.83471	0.84298	0.65289	0.74306	0.86806	0.74218
MAXENT_RF_GLMSTEP_GAMSTEP_MGCV_EARTH	0.86111	0.72727	0.71528	0.68056	0.6281	0.8125	0.73611	0.67769	0.82645	0.61111	0.64583	0.82645	0.83471	0.65289	0.75694	0.88194	0.74218
MAXENT_GAMSTEP_MGCV_EARTH_RPART_BIOCLIM	0.84722	0.76033	0.72222	0.70139	0.61983	0.8125	0.72917	0.66116	0.81818	0.61111	0.64583	0.80992	0.85124	0.65289	0.73611	0.89583	0.74218
MAXENT_GLM_GLMSTEP_GAM_MGCV_EARTH_RPART	0.86806	0.7438	0.72222	0.69444	0.60331	0.81944	0.72222	0.65289	0.85124	0.61111	0.64583	0.82645	0.84298	0.65289	0.75694	0.86111	0.74218
MAXENT_GBM_RF_GLM_GLMSTEP_GAMSTEP_EARTH_RPART_BIOCLIM	0.84722	0.76033	0.72222	0.70833	0.61157	0.80556	0.72222	0.65289	0.81818	0.59722	0.65278	0.84298	0.83471	0.65289	0.75694	0.88889	0.74218
MAXENT_GAM_MGCV_EARTH_RPART	0.85417	0.77686	0.71528	0.70139	0.6281	0.8125	0.71528	0.64463	0.82645	0.60417	0.63889	0.82645	0.85124	0.66116	0.74306	0.875	0.74216
MAXENT_GBM_GLM_GLMSTEP_GAMSTEP_MGCV_EARTH	0.86806	0.73554	0.70833	0.6875	0.60331	0.8125	0.72917	0.66942	0.83471	0.61806	0.64583	0.82645	0.83471	0.66116	0.75694	0.88194	0.7421
MAXENT_RF_GLM_GLMSTEP_GAM_RPART_BIOCLIM	0.86111	0.73554	0.73611	0.70139	0.61157	0.83333	0.72222	0.66116	0.80992	0.58333	0.65278	0.8595	0.84298	0.64463	0.75	0.86806	0.7421
MAXENT_GBM_RF_GLM_GAM_GAMSTEP_MGCV_EARTH_RPART	0.86111	0.76033	0.71528	0.72222	0.61983	0.80556	0.71528	0.63636	0.82645	0.60417	0.65278	0.85124	0.82645	0.64463	0.76389	0.86806	0.7421
MAXENT_GBM_GLM_GLMSTEP_GAM_MGCV_EARTH_RPART_BIOCLIM	0.86111	0.76033	0.73611	0.71528	0.59504	0.80556	0.70833	0.65289	0.83471	0.60417	0.64583	0.83471	0.83471	0.65289	0.75694	0.875	0.7421
MAXENT_RF_GAMSTEP_MGCV_EARTH_BIOCLIM	0.86111	0.73554	0.72222	0.68056	0.64463	0.8125	0.72222	0.66942	0.81818	0.60417	0.66667	0.82645	0.83471	0.63636	0.75	0.88889	0.7421
MAXENT_GBM_RF_GLM_GLMSTEP_EARTH_RPART_BIOCLIM	0.85417	0.76033	0.71528	0.72222	0.60331	0.80556	0.71528	0.66942	0.81818	0.59722	0.65972	0.84298	0.82645	0.64463	0.75694	0.88194	0.7421
MAXENT_GAM_GAMSTEP_MGCV_RPART	0.86806	0.71901	0.72917	0.69444	0.59504	0.83333	0.73611	0.67769	0.82645	0.59722	0.64583	0.82645	0.85124	0.66116	0.73611	0.875	0.74202
MAXENT_GBM_GLM_GLMSTEP_MGCV_EARTH	0.86111	0.73554	0.71528	0.68056	0.60331	0.81944	0.72917	0.66116	0.83471	0.63194	0.64583	0.82645	0.84298	0.65289	0.75	0.88194	0.74202
MAXENT_RF_GLM_GLMSTEP_GAMSTEP_RPART	0.86111	0.71901	0.71528	0.69444	0.59504	0.81944	0.72917	0.68595	0.81818	0.59028	0.65278	0.8595	0.83471	0.64463	0.76389	0.88889	0.74202
MAXENT_GBM_RF_GLM_MGCV_EARTH_BIOCLIM	0.84722	0.76033	0.70833	0.70833	0.61157	0.81944	0.72917	0.64463	0.82645	0.59722	0.65972	0.84298	0.82645	0.64463	0.75694	0.88889	0.74202
MAXENT_GLMSTEP_GAM_GAMSTEP_MGCV_EARTH_RPART_BIOCLIM	0.85417	0.7438	0.72917	0.69444	0.61157	0.82639	0.71528	0.64463	0.84298	0.625	0.64583	0.80992	0.84298	0.66116	0.74306	0.88194	0.74202
MAXENT_GLM_GLMSTEP_GAM_GAMSTEP_MGCV_EARTH_RPART_BIOCLIM	0.85417	0.75207	0.72917	0.70139	0.60331	0.84028	0.71528	0.6281	0.85124	0.61111	0.64583	0.81818	0.84298	0.66116	0.75	0.86806	0.74202
MAXENT_GBM_RF_GLMSTEP_GAM_GAMSTEP_EARTH	0.84722	0.7438	0.72222	0.6875	0.63636	0.8125	0.72222	0.66942	0.83471	0.60417	0.64583	0.84298	0.83471	0.63636	0.76389	0.86806	0.742
MAXENT_GBM_GAMSTEP_MGCV	0.86806	0.71074	0.73611	0.67361	0.59504	0.82639	0.73611	0.69421	0.83471	0.61806	0.64583	0.82645	0.82645	0.66116	0.73611	0.88194	0.74194
MAXENT_RF_GLM_GLMSTEP_GAM	0.86806	0.71074	0.73611	0.68056	0.64463	0.84722	0.70833	0.66942	0.80165	0.60417	0.65972	0.84298	0.83471	0.64463	0.75694	0.86111	0.74194
MAXENT_GLMSTEP_GAM_MGCV_RPART_BIOCLIM	0.875	0.71901	0.73611	0.6875	0.60331	0.85417	0.72222	0.66116	0.83471	0.59722	0.63194	0.82645	0.84298	0.66116	0.74306	0.875	0.74194
MAXENT_GLMSTEP_GAMSTEP_MGCV_RPART_BIOCLIM	0.875	0.72727	0.72917	0.68056	0.58678	0.84722	0.72917	0.68595	0.82645	0.60417	0.63194	0.81818	0.83471	0.66942	0.73611	0.88889	0.74194
MAXENT_GBM_RF_GLM_GLMSTEP_GAM_EARTH_RPART_BIOCLIM	0.86111	0.76033	0.72222	0.72222	0.61157	0.8125	0.72222	0.65289	0.81818	0.60417	0.65278	0.84298	0.81818	0.64463	0.75694	0.86806	0.74194
MAXENT_GBM_RF_GLM_GLMSTEP_GAMSTEP_MGCV_EARTH_BIOCLIM	0.86806	0.73554	0.72222	0.69444	0.61157	0.8125	0.72222	0.66116	0.82645	0.60417	0.65972	0.83471	0.82645	0.65289	0.75694	0.88194	0.74194
MAXENT_GBM_RF	0.84722	0.72727	0.73611	0.70139	0.66942	0.8125	0.72222	0.70248	0.78512	0.61806	0.63194	0.85124	0.83471	0.61983	0.73611	0.875	0.74191
MAXENT_RF_GLMSTEP_GAMSTEP_RPART_BIOCLIM	0.86111	0.72727	0.72222	0.69444	0.61157	0.8125	0.70833	0.71074	0.82645	0.59028	0.64583	0.84298	0.83471	0.63636	0.75	0.89583	0.74191
MAXENT_RF_GLM_GLMSTEP_GAM_GAMSTEP_MGCV_EARTH	0.86806	0.73554	0.71528	0.68056	0.6281	0.8125	0.71528	0.65289	0.84298	0.61111	0.65278	0.84298	0.83471	0.65289	0.76389	0.86111	0.74191
MAXENT_GBM_RF_GLM_GLMSTEP_GAM_GAMSTEP_EARTH_RPART	0.84722	0.76033	0.70833	0.70833	0.61983	0.80556	0.71528	0.65289	0.83471	0.60417	0.64583	0.84298	0.83471	0.64463	0.77083	0.875	0.74191
MAXENT_GBM_GLMSTEP_GAMSTEP_MGCV	0.88194	0.69421	0.73611	0.65972	0.59504	0.83333	0.74306	0.68595	0.84298	0.61111	0.63889	0.82645	0.82645	0.66942	0.75	0.875	0.74185
MAXENT_RF_GLM_MGCV_BIOCLIM	0.86806	0.71074	0.75	0.68056	0.6281	0.83333	0.72917	0.66942	0.80992	0.59028	0.65972	0.84298	0.83471	0.64463	0.74306	0.875	0.74185
MAXENT_RF_GLMSTEP_GAMSTEP_MGCV_BIOCLIM	0.88194	0.71074	0.74306	0.66667	0.61983	0.83333	0.72222	0.69421	0.80992	0.59722	0.65972	0.83471	0.82645	0.64463	0.73611	0.88889	0.74185
MAXENT_RF_GAM_MGCV_EARTH	0.86111	0.7438	0.71528	0.6875	0.64463	0.81944	0.72222	0.65289	0.81818	0.61806	0.64583	0.84298	0.83471	0.64463	0.75694	0.86111	0.74183
MAXENT_GBM_RF_GLMSTEP_GAM_EARTH	0.85417	0.73554	0.71528	0.70139	0.64463	0.80556	0.72222	0.68595	0.80992	0.61806	0.63194	0.84298	0.82645	0.63636	0.77083	0.86806	0.74183
MAXENT_GBM_RF_GLMSTEP_GAM_BIOCLIM	0.86111	0.72727	0.73611	0.6875	0.6281	0.83333	0.70833	0.71074	0.80165	0.58333	0.65972	0.84298	0.82645	0.64463	0.75694	0.86111	0.74183
MAXENT_GBM_RF_GLMSTEP_EARTH_BIOCLIM	0.84028	0.73554	0.70833	0.70139	0.64463	0.79861	0.72222	0.69421	0.81818	0.60417	0.65278	0.83471	0.81818	0.63636	0.75694	0.90278	0.74183
MAXENT_GBM_RF_GAMSTEP_MGCV_EARTH	0.84722	0.75207	0.72222	0.70139	0.61983	0.80556	0.73611	0.67769	0.82645	0.59722	0.63889	0.84298	0.82645	0.63636	0.75	0.88889	0.74183
MAXENT_RF_GLM_GAMSTEP_RPART_BIOCLIM	0.85417	0.73554	0.73611	0.69444	0.60331	0.81944	0.72222	0.67769	0.82645	0.58333	0.64583	0.8595	0.84298	0.63636	0.75694	0.875	0.74183
MAXENT_GLM_GLMSTEP_EARTH_RPART_BIOCLIM	0.83333	0.75207	0.71528	0.70833	0.58678	0.82639	0.71528	0.66942	0.82645	0.63194	0.64583	0.83471	0.85124	0.66116	0.73611	0.875	0.74183
MAXENT_GBM_GAM_MGCV	0.88194	0.71074	0.73611	0.66667	0.60331	0.83333	0.73611	0.66942	0.82645	0.625	0.64583	0.82645	0.84298	0.65289	0.74306	0.86806	0.74177
MAXENT_GBM_GLM_GAMSTEP_MGCV_RPART_BIOCLIM	0.86111	0.73554	0.73611	0.70139	0.57851	0.81944	0.72917	0.65289	0.82645	0.61111	0.63889	0.83471	0.84298	0.66116	0.75694	0.88194	0.74177
MAXENT_RF_GLM_GLMSTEP_GAM_GAMSTEP_MGCV_BIOCLIM	0.88889	0.71074	0.74306	0.67361	0.61157	0.84028	0.70833	0.66116	0.81818	0.59722	0.65972	0.84298	0.83471	0.65289	0.75694	0.86806	0.74177
MAXENT_RF_GLMSTEP_GAMSTEP_RPART	0.86111	0.71901	0.71528	0.6875	0.60331	0.8125	0.71528	0.71074	0.80992	0.59722	0.64583	0.85124	0.84298	0.63636	0.75694	0.90278	0.74175
MAXENT_GLM_GLMSTEP_GAM_RPART	0.86806	0.71901	0.72222	0.70139	0.58678	0.83333	0.71528	0.67769	0.85124	0.60417	0.64583	0.84298	0.84298	0.65289	0.74306	0.86111	0.74175
MAXENT_RF_GLM_GAMSTEP_MGCV_EARTH_RPART	0.84722	0.76033	0.71528	0.71528	0.60331	0.80556	0.72222	0.63636	0.83471	0.61111	0.64583	0.85124	0.83471	0.65289	0.75694	0.875	0.74175
MAXENT_RF_GAM_GAMSTEP_MGCV_EARTH_RPART_BIOCLIM	0.86111	0.7686	0.72222	0.70139	0.61983	0.80556	0.71528	0.64463	0.81818	0.59722	0.65278	0.83471	0.83471	0.65289	0.75694	0.88194	0.74175
MAXENT_GBM_RF_GLM_GLMSTEP_GAM_GAMSTEP_MGCV_EARTH_BIOCLIM	0.875	0.73554	0.71528	0.6875	0.61983	0.81944	0.70833	0.65289	0.83471	0.60417	0.65972	0.85124	0.82645	0.65289	0.75694	0.86806	0.74175
MAXENT_RF_GAM_EARTH_RPART	0.84028	0.76033	0.72917	0.71528	0.63636	0.80556	0.70833	0.64463	0.79339	0.625	0.65278	0.84298	0.8595	0.6281	0.75694	0.86806	0.74167
MAXENT_RF_GLM_GLMSTEP_GAM_EARTH_RPART	0.86111	0.75207	0.71528	0.70833	0.61157	0.8125	0.71528	0.66116	0.80992	0.61806	0.63889	0.84298	0.84298	0.64463	0.76389	0.86806	0.74167
MAXENT_GLMSTEP_GAM_GAMSTEP_MGCV_EARTH_RPART	0.86806	0.7438	0.72222	0.69444	0.61157	0.80556	0.72222	0.66116	0.84298	0.61111	0.64583	0.80165	0.84298	0.66116	0.75	0.88194	0.74167
MAXENT_GBM_RF_GLM_GAM_GAMSTEP_EARTH_RPART	0.84722	0.7686	0.72222	0.72222	0.61157	0.80556	0.71528	0.63636	0.81818	0.61111	0.65278	0.85124	0.84298	0.63636	0.76389	0.86111	0.74167
MAXENT_RF_GLM_GAM_MGCV_EARTH_RPART_BIOCLIM	0.86111	0.7686	0.72222	0.71528	0.60331	0.8125	0.71528	0.64463	0.82645	0.59722	0.65278	0.84298	0.83471	0.64463	0.75694	0.86806	0.74167
MAXENT_RF_GLMSTEP_GAM_GAMSTEP_MGCV_EARTH_BIOCLIM	0.875	0.73554	0.72222	0.68056	0.63636	0.8125	0.70833	0.65289	0.81818	0.60417	0.66667	0.83471	0.83471	0.65289	0.75694	0.875	0.74167
MAXENT_GBM_RF_GLMSTEP_GAM_GAMSTEP_MGCV_EARTH_BIOCLIM	0.86806	0.73554	0.71528	0.69444	0.6281	0.8125	0.71528	0.65289	0.82645	0.60417	0.65972	0.83471	0.83471	0.65289	0.75694	0.875	0.74167
MAXENT_GBM_RF_BIOCLIM	0.85417	0.72727	0.72222	0.70139	0.63636	0.81944	0.71528	0.69421	0.79339	0.61111	0.65278	0.85124	0.82645	0.6281	0.74306	0.88889	0.74158
MAXENT_GBM_GAM_MGCV_EARTH	0.85417	0.73554	0.70833	0.69444	0.61983	0.81944	0.72222	0.65289	0.82645	0.63889	0.63889	0.82645	0.84298	0.65289	0.75694	0.875	0.74158
MAXENT_GBM_RF_GLM_GAM_EARTH_RPART_BIOCLIM	0.85417	0.77686	0.72222	0.72222	0.61983	0.8125	0.70833	0.63636	0.80992	0.60417	0.65278	0.85124	0.82645	0.63636	0.75694	0.875	0.74158
MAXENT_GBM_RF_GAM_GAMSTEP_EARTH_RPART_BIOCLIM	0.85417	0.76033	0.72222	0.71528	0.6281	0.80556	0.72222	0.64463	0.80992	0.60417	0.65278	0.84298	0.83471	0.63636	0.75694	0.875	0.74158
MAXENT_RF_GLM_GLMSTEP_GAMSTEP_MGCV_EARTH_BIOCLIM	0.86806	0.73554	0.72222	0.6875	0.61983	0.8125	0.72917	0.65289	0.82645	0.59722	0.66667	0.83471	0.83471	0.65289	0.75	0.875	0.74158
MAXENT_GBM_GAMSTEP_EARTH_RPART	0.82639	0.76033	0.72222	0.71528	0.61157	0.79861	0.71528	0.68595	0.80992	0.60417	0.64583	0.82645	0.8595	0.64463	0.74306	0.89583	0.74156
MAXENT_GBM_RF_GLMSTEP_BIOCLIM	0.86111	0.71901	0.72222	0.6875	0.61157	0.83333	0.72222	0.71901	0.81818	0.60417	0.64583	0.83471	0.80992	0.63636	0.74306	0.89583	0.7415
MAXENT_GBM_GLM_GLMSTEP_MGCV_BIOCLIM	0.875	0.71074	0.73611	0.66667	0.60331	0.84028	0.72917	0.66942	0.83471	0.60417	0.65278	0.83471	0.83471	0.66116	0.74306	0.86806	0.7415
MAXENT_GLM_GLMSTEP_GAM_GAMSTEP_RPART	0.85417	0.71074	0.72917	0.70139	0.58678	0.84028	0.72222	0.66116	0.84298	0.60417	0.65278	0.84298	0.84298	0.66116	0.74306	0.86806	0.7415
MAXENT_GBM_GLM_GAM_GAMSTEP_MGCV_EARTH_RPART	0.86111	0.76033	0.72917	0.70833	0.58678	0.80556	0.72222	0.6281	0.84298	0.625	0.63889	0.82645	0.84298	0.66116	0.75	0.875	0.7415
MAXENT_RF_GLM_GAM_GAMSTEP_MGCV_RPART_BIOCLIM	0.875	0.73554	0.74306	0.69444	0.59504	0.82639	0.72222	0.65289	0.82645	0.59028	0.64583	0.85124	0.84298	0.64463	0.75	0.86806	0.7415
MAXENT_GBM_RF_GLM_GAMSTEP_MGCV_EARTH_RPART_BIOCLIM	0.86806	0.76033	0.71528	0.71528	0.59504	0.80556	0.70833	0.65289	0.81818	0.60417	0.65278	0.83471	0.83471	0.65289	0.75694	0.88889	0.7415
MAXENT_RF_GLM_GAMSTEP_EARTH_RPART_BIOCLIM	0.84722	0.76033	0.72917	0.70833	0.61157	0.80556	0.70833	0.66116	0.81818	0.59028	0.65972	0.84298	0.84298	0.65289	0.75694	0.86806	0.74148
MAXENT_GBM_MGCV_BIOCLIM	0.85417	0.71074	0.75	0.65972	0.60331	0.83333	0.73611	0.68595	0.82645	0.61806	0.64583	0.81818	0.83471	0.66116	0.73611	0.88889	0.74142
MAXENT_GBM_GLM_GAMSTEP_MGCV	0.86806	0.71074	0.73611	0.66667	0.58678	0.83333	0.74306	0.66116	0.84298	0.61806	0.64583	0.83471	0.84298	0.66116	0.74306	0.86806	0.74142
MAXENT_RF_GLMSTEP_GAMSTEP_MGCV	0.875	0.70248	0.74306	0.67361	0.61983	0.83333	0.72917	0.69421	0.81818	0.60417	0.63194	0.82645	0.82645	0.65289	0.74306	0.88889	0.74142
MAXENT_GBM_GLM_GLMSTEP_GAM_GAMSTEP	0.86111	0.71074	0.72917	0.68056	0.60331	0.83333	0.72222	0.65289	0.83471	0.63889	0.64583	0.84298	0.84298	0.65289	0.75694	0.85417	0.74142
MAXENT_RF	0.85417	0.71074	0.72917	0.6875	0.70248	0.83333	0.72222	0.67769	0.78512	0.61111	0.63889	0.83471	0.85124	0.61983	0.73611	0.86806	0.7414
MAXENT_GBM_RF_GLM_GAM	0.85417	0.73554	0.75	0.69444	0.64463	0.81944	0.72222	0.68595	0.80165	0.60417	0.63194	0.84298	0.83471	0.63636	0.75	0.85417	0.7414
MAXENT_RF_GLM_EARTH_RPART	0.83333	0.75207	0.72222	0.72222	0.61983	0.80556	0.71528	0.66116	0.80165	0.61806	0.65278	0.85124	0.8595	0.63636	0.74306	0.86806	0.7414
MAXENT_RF_GLMSTEP_EARTH_BIOCLIM	0.84028	0.72727	0.70833	0.6875	0.66116	0.8125	0.72222	0.68595	0.80992	0.61111	0.65972	0.82645	0.83471	0.63636	0.74306	0.89583	0.7414
MAXENT_RF_GLM_GLMSTEP_EARTH_RPART_BIOCLIM	0.84028	0.76033	0.71528	0.70833	0.60331	0.80556	0.71528	0.67769	0.81818	0.60417	0.65972	0.84298	0.83471	0.64463	0.75	0.88194	0.7414
MAXENT_GBM_GAM_GAMSTEP_MGCV	0.88194	0.71074	0.73611	0.66667	0.59504	0.83333	0.72917	0.67769	0.81818	0.63194	0.64583	0.82645	0.84298	0.66116	0.74306	0.86111	0.74134
MAXENT_GBM_GLM_GLMSTEP_GAM_GAMSTEP_RPART_BIOCLIM	0.85417	0.72727	0.74306	0.69444	0.58678	0.81944	0.72917	0.65289	0.82645	0.61111	0.64583	0.83471	0.84298	0.66116	0.75694	0.875	0.74134
MAXENT_GBM_GLM_GLMSTEP	0.85417	0.71074	0.72917	0.66667	0.61983	0.84028	0.72222	0.68595	0.81818	0.61111	0.64583	0.84298	0.84298	0.65289	0.74306	0.875	0.74132
MAXENT_RF_GLM_EARTH_RPART_BIOCLIM	0.84722	0.77686	0.70833	0.70833	0.61157	0.80556	0.70833	0.64463	0.80992	0.61111	0.65972	0.84298	0.85124	0.63636	0.75	0.88889	0.74132
MAXENT_GBM_GLMSTEP_GAM_GAMSTEP_EARTH_RPART_BIOCLIM	0.84722	0.75207	0.72222	0.70833	0.61157	0.79861	0.70139	0.66942	0.81818	0.61806	0.64583	0.82645	0.83471	0.66116	0.75	0.89583	0.74132
MAXENT_GBM_RF_GLM_GLMSTEP_GAM_GAMSTEP_MGCV_EARTH	0.86806	0.73554	0.72222	0.6875	0.61157	0.8125	0.71528	0.66116	0.84298	0.61111	0.64583	0.84298	0.82645	0.65289	0.76389	0.86111	0.74132
MAXENT_GBM_RF_GLM_GLMSTEP_GAM_GAMSTEP_EARTH_RPART_BIOCLIM	0.86111	0.76033	0.71528	0.70833	0.61983	0.80556	0.71528	0.64463	0.81818	0.59722	0.65278	0.84298	0.84298	0.64463	0.75694	0.875	0.74132
MAXENT_GBM_RF_GAM_GAMSTEP_MGCV_BIOCLIM	0.86806	0.72727	0.74306	0.66667	0.61157	0.83333	0.72917	0.66942	0.80165	0.61111	0.65278	0.84298	0.82645	0.64463	0.75694	0.875	0.74125
MAXENT_GBM_GLM_GLMSTEP_GAMSTEP_MGCV_BIOCLIM	0.875	0.71074	0.74306	0.67361	0.58678	0.83333	0.72222	0.67769	0.83471	0.61806	0.64583	0.82645	0.82645	0.66116	0.75	0.875	0.74125
MAXENT_GBM_GLM_GLMSTEP_GAM_GAMSTEP_MGCV_BIOCLIM	0.875	0.71074	0.74306	0.67361	0.59504	0.84028	0.71528	0.65289	0.82645	0.61806	0.65278	0.83471	0.84298	0.66116	0.75694	0.86111	0.74125
MAXENT_RF_GLM_RPART	0.84722	0.73554	0.72917	0.72222	0.61983	0.8125	0.71528	0.66942	0.80165	0.61111	0.64583	0.8595	0.85124	0.6281	0.74306	0.86806	0.74123
MAXENT_GBM_GLMSTEP_GAM_GAMSTEP	0.85417	0.71074	0.72917	0.65972	0.61157	0.84028	0.71528	0.68595	0.82645	0.63889	0.64583	0.82645	0.84298	0.66116	0.75	0.86111	0.74123
MAXENT_GAM_MGCV_RPART_BIOCLIM	0.86111	0.73554	0.73611	0.68056	0.60331	0.84028	0.72917	0.66116	0.82645	0.59722	0.63889	0.82645	0.85124	0.66116	0.73611	0.875	0.74123
MAXENT_GBM_GLM_GLMSTEP_GAM_MGCV_EARTH	0.86806	0.73554	0.70833	0.68056	0.60331	0.81944	0.72222	0.65289	0.85124	0.63194	0.64583	0.82645	0.84298	0.65289	0.75694	0.86111	0.74123
MAXENT_GLM_GLMSTEP_MGCV_EARTH_RPART_BIOCLIM	0.85417	0.76033	0.71528	0.70139	0.59504	0.82639	0.71528	0.65289	0.83471	0.61111	0.64583	0.81818	0.84298	0.66116	0.75	0.875	0.74123
MAXENT_GLM_GLMSTEP_GAM_GAMSTEP_MGCV_EARTH_RPART	0.86806	0.7438	0.72222	0.69444	0.59504	0.81944	0.71528	0.64463	0.85124	0.60417	0.65278	0.82645	0.84298	0.66116	0.75694	0.86111	0.74123
MAXENT_GLM_MGCV_RPART_BIOCLIM	0.86111	0.72727	0.73611	0.69444	0.58678	0.84028	0.72917	0.66116	0.83471	0.59722	0.63889	0.83471	0.85124	0.66116	0.72917	0.875	0.74115
MAXENT_GBM_RF_MGCV_EARTH_BIOCLIM	0.84028	0.75207	0.70833	0.69444	0.6281	0.79861	0.72917	0.66942	0.81818	0.61111	0.65972	0.83471	0.81818	0.63636	0.75694	0.90278	0.74115
MAXENT_GBM_GLM_GLMSTEP_EARTH_RPART_BIOCLIM	0.84028	0.75207	0.72222	0.70833	0.58678	0.8125	0.71528	0.65289	0.82645	0.625	0.64583	0.83471	0.84298	0.66116	0.75	0.88194	0.74115
MAXENT_GBM_GLM_MGCV_EARTH	0.86111	0.73554	0.71528	0.69444	0.60331	0.81944	0.72917	0.66116	0.83471	0.625	0.63889	0.82645	0.84298	0.65289	0.75	0.86806	0.74115
MAXENT_GLMSTEP_GAM_GAMSTEP_RPART_BIOCLIM	0.85417	0.72727	0.73611	0.69444	0.59504	0.84722	0.71528	0.67769	0.81818	0.60417	0.63889	0.82645	0.84298	0.66942	0.72917	0.88194	0.74115
MAXENT_RF_GLM_GLMSTEP_GAMSTEP_EARTH_RPART	0.84722	0.75207	0.71528	0.71528	0.60331	0.80556	0.72222	0.66942	0.80165	0.59722	0.64583	0.84298	0.83471	0.65289	0.76389	0.88889	0.74115
MAXENT_RF_GLMSTEP_GAM_GAMSTEP_RPART_BIOCLIM	0.86806	0.73554	0.73611	0.69444	0.60331	0.81944	0.71528	0.67769	0.80992	0.59028	0.64583	0.85124	0.83471	0.64463	0.74306	0.88889	0.74115
MAXENT_GBM_RF_GLMSTEP_GAMSTEP_BIOCLIM	0.85417	0.71901	0.72917	0.6875	0.61157	0.83333	0.71528	0.71901	0.80992	0.61111	0.65278	0.83471	0.81818	0.63636	0.75	0.875	0.74107
MAXENT_GAM_GAMSTEP_MGCV_RPART_BIOCLIM	0.86806	0.72727	0.73611	0.68056	0.60331	0.84722	0.71528	0.65289	0.82645	0.61111	0.63889	0.81818	0.85124	0.66942	0.73611	0.875	0.74107
MAXENT_GBM_RF_GLM_GAMSTEP_EARTH_RPART	0.84722	0.7686	0.72222	0.72222	0.60331	0.80556	0.72222	0.65289	0.80165	0.60417	0.65972	0.85124	0.83471	0.63636	0.75694	0.86806	0.74107
MAXENT_GBM_RF_GAM_GAMSTEP_RPART_BIOCLIM	0.86111	0.73554	0.72222	0.70833	0.60331	0.8125	0.72222	0.68595	0.80165	0.61111	0.64583	0.85124	0.84298	0.6281	0.75	0.875	0.74107
MAXENT_GBM_GAM_GAMSTEP_MGCV_EARTH_RPART_BIOCLIM	0.85417	0.76033	0.72917	0.70833	0.61157	0.80556	0.71528	0.63636	0.81818	0.625	0.64583	0.82645	0.83471	0.66116	0.74306	0.88194	0.74107
MAXENT_RF_GLM_GLMSTEP_GAM_GAMSTEP_RPART_BIOCLIM	0.86111	0.73554	0.73611	0.70139	0.59504	0.82639	0.72222	0.66942	0.81818	0.58333	0.65278	0.85124	0.83471	0.64463	0.75	0.875	0.74107
MAXENT_GLM_GLMSTEP_GAMSTEP_MGCV_EARTH_RPART_BIOCLIM	0.85417	0.73554	0.72222	0.70139	0.60331	0.82639	0.70833	0.65289	0.83471	0.61806	0.64583	0.81818	0.84298	0.66116	0.75	0.88194	0.74107
MAXENT_RF_GAMSTEP_RPART	0.84722	0.72727	0.72917	0.69444	0.61157	0.80556	0.72917	0.70248	0.80165	0.59028	0.63889	0.8595	0.8595	0.6281	0.74306	0.88889	0.74105
MAXENT_RF_GLMSTEP_GAM_EARTH	0.85417	0.72727	0.70833	0.68056	0.65289	0.8125	0.72222	0.67769	0.80992	0.61806	0.63889	0.84298	0.84298	0.63636	0.75694	0.875	0.74105
MAXENT_GLM_GAM_MGCV_EARTH_RPART	0.85417	0.77686	0.71528	0.70833	0.61157	0.8125	0.72222	0.64463	0.83471	0.60417	0.64583	0.82645	0.84298	0.65289	0.75	0.85417	0.74105
MAXENT_GBM_GLM_GAM_GAMSTEP_RPART	0.82639	0.73554	0.74306	0.70139	0.57851	0.81944	0.72917	0.65289	0.83471	0.61806	0.64583	0.85124	0.84298	0.64463	0.76389	0.86806	0.74099
MAXENT_GBM_GLM_GAMSTEP_RPART_BIOCLIM	0.84028	0.73554	0.73611	0.69444	0.57851	0.81944	0.72222	0.66942	0.82645	0.61806	0.64583	0.83471	0.84298	0.65289	0.75694	0.88194	0.74099
MAXENT_GLM_GLMSTEP_MGCV_RPART_BIOCLIM	0.875	0.71901	0.72917	0.68056	0.58678	0.85417	0.72917	0.66116	0.83471	0.59722	0.63889	0.83471	0.84298	0.66116	0.74306	0.86806	0.74099
MAXENT_GBM_RF_GLM_GLMSTEP_GAMSTEP_BIOCLIM	0.86111	0.71901	0.72917	0.6875	0.60331	0.82639	0.72222	0.67769	0.81818	0.60417	0.65972	0.84298	0.83471	0.64463	0.75	0.875	0.74099
MAXENT_RF_GAMSTEP_RPART_BIOCLIM	0.85417	0.73554	0.73611	0.69444	0.61157	0.80556	0.71528	0.70248	0.81818	0.58333	0.64583	0.85124	0.83471	0.6281	0.75	0.88889	0.74096
MAXENT_RF_GLM_GAMSTEP_EARTH_RPART	0.84028	0.76033	0.71528	0.72222	0.61983	0.80556	0.72222	0.65289	0.80165	0.60417	0.64583	0.84298	0.85124	0.65289	0.75	0.86806	0.74096
MAXENT_RF_GLMSTEP_GAM_GAMSTEP_EARTH	0.84722	0.72727	0.71528	0.68056	0.64463	0.8125	0.71528	0.66942	0.82645	0.61806	0.64583	0.84298	0.83471	0.63636	0.76389	0.875	0.74096
MAXENT_GAM_GAMSTEP_MGCV_EARTH_RPART_BIOCLIM	0.84722	0.7686	0.72222	0.69444	0.61983	0.81944	0.71528	0.65289	0.81818	0.61806	0.64583	0.81818	0.84298	0.66116	0.73611	0.875	0.74096
MAXENT_RF_GLM_GAM_GAMSTEP_MGCV	0.88194	0.71074	0.74306	0.68056	0.61983	0.83333	0.71528	0.66116	0.80992	0.60417	0.65278	0.84298	0.84298	0.64463	0.75694	0.85417	0.7409
MAXENT_GBM_RF_EARTH	0.84028	0.76033	0.72222	0.70833	0.66116	0.78472	0.71528	0.66116	0.79339	0.61806	0.64583	0.84298	0.83471	0.61983	0.75	0.89583	0.74088
MAXENT_GBM_GLMSTEP_GAM_BIOCLIM	0.85417	0.71074	0.72917	0.67361	0.61983	0.84028	0.71528	0.70248	0.80165	0.61111	0.64583	0.83471	0.84298	0.66116	0.74306	0.86806	0.74088
MAXENT_GLMSTEP_GAM_MGCV_EARTH	0.86806	0.73554	0.70139	0.66667	0.6281	0.82639	0.72222	0.66116	0.84298	0.61111	0.65972	0.80992	0.84298	0.65289	0.75694	0.86806	0.74088
MAXENT_RF_GLM_MGCV_EARTH_BIOCLIM	0.84722	0.75207	0.71528	0.69444	0.6281	0.81944	0.71528	0.64463	0.81818	0.59722	0.66667	0.84298	0.84298	0.64463	0.74306	0.88194	0.74088
MAXENT_RF_GAM_GAMSTEP_EARTH_RPART	0.84722	0.76033	0.71528	0.70833	0.6281	0.80556	0.71528	0.66942	0.79339	0.61806	0.64583	0.84298	0.84298	0.63636	0.76389	0.86111	0.74088
MAXENT_GBM_GLM_GLMSTEP_GAM_GAMSTEP_MGCV_EARTH	0.86806	0.73554	0.70833	0.68056	0.60331	0.82639	0.71528	0.65289	0.85124	0.61111	0.64583	0.83471	0.84298	0.65289	0.75694	0.86806	0.74088
MAXENT_RF_GLM_GLMSTEP_GAMSTEP_EARTH_RPART_BIOCLIM	0.84722	0.76033	0.71528	0.70833	0.60331	0.80556	0.71528	0.66116	0.81818	0.59028	0.65278	0.84298	0.83471	0.65289	0.75694	0.88889	0.74088
MAXENT_GBM_GLM_GLMSTEP_GAM_MGCV_BIOCLIM	0.875	0.71074	0.73611	0.67361	0.59504	0.84028	0.71528	0.65289	0.82645	0.61111	0.65278	0.83471	0.84298	0.66116	0.75694	0.86806	0.74082
MAXENT_GBM_GLMSTEP_GAM_GAMSTEP_RPART_BIOCLIM	0.85417	0.72727	0.74306	0.69444	0.59504	0.81944	0.72222	0.66942	0.81818	0.625	0.63194	0.82645	0.82645	0.66116	0.75	0.88889	0.74082
MAXENT_GBM_GAM_GAMSTEP_RPART	0.84028	0.73554	0.74306	0.6875	0.58678	0.80556	0.72917	0.66942	0.82645	0.61111	0.63889	0.84298	0.85124	0.65289	0.75694	0.875	0.7408
MAXENT_RF_GAMSTEP_MGCV_EARTH	0.84722	0.73554	0.71528	0.6875	0.64463	0.8125	0.73611	0.66116	0.82645	0.61806	0.63889	0.82645	0.83471	0.63636	0.75	0.88194	0.7408
MAXENT_GLM_MGCV_EARTH_RPART_BIOCLIM	0.84028	0.77686	0.71528	0.69444	0.59504	0.82639	0.72222	0.63636	0.82645	0.61111	0.64583	0.81818	0.85124	0.66116	0.74306	0.88889	0.7408
MAXENT_GBM_RF_GLM_GAMSTEP_MGCV_EARTH_BIOCLIM	0.86111	0.75207	0.71528	0.69444	0.61157	0.8125	0.71528	0.64463	0.82645	0.60417	0.65972	0.85124	0.83471	0.64463	0.75	0.875	0.7408
MAXENT_GBM_GLM_GLMSTEP_GAM_EARTH_RPART_BIOCLIM	0.84028	0.76033	0.71528	0.70833	0.59504	0.8125	0.70833	0.65289	0.82645	0.61111	0.65278	0.83471	0.83471	0.66116	0.75694	0.88194	0.7408
MAXENT_RF_GLM_GAM_GAMSTEP_MGCV_EARTH_RPART	0.86111	0.76033	0.72222	0.70833	0.61157	0.80556	0.70833	0.6281	0.82645	0.61111	0.64583	0.85124	0.84298	0.64463	0.76389	0.86111	0.7408
MAXENT_GBM_RF_GLM_GAM_GAMSTEP_MGCV_BIOCLIM	0.88194	0.72727	0.74306	0.67361	0.60331	0.83333	0.71528	0.65289	0.80992	0.61111	0.65972	0.84298	0.83471	0.64463	0.75694	0.86111	0.74074
MAXENT_GBM_RF_GLM_GAM_MGCV_EARTH	0.86111	0.75207	0.72222	0.70139	0.61983	0.81944	0.71528	0.64463	0.82645	0.60417	0.64583	0.84298	0.82645	0.64463	0.77083	0.85417	0.74072
MAXENT_GBM_RF_GLM_GAMSTEP_MGCV_EARTH	0.86111	0.75207	0.72222	0.70139	0.60331	0.8125	0.73611	0.65289	0.83471	0.60417	0.64583	0.84298	0.82645	0.64463	0.75	0.86111	0.74072
MAXENT_GAM_MGCV_EARTH_RPART_BIOCLIM	0.84722	0.78512	0.72222	0.6875	0.6281	0.81944	0.71528	0.63636	0.81818	0.60417	0.63889	0.81818	0.85124	0.66116	0.73611	0.88194	0.7407
MAXENT_GBM_GLMSTEP	0.85417	0.71074	0.72917	0.65972	0.6281	0.84028	0.72222	0.70248	0.80992	0.61806	0.63889	0.81818	0.83471	0.64463	0.74306	0.89583	0.74063
MAXENT_EARTH_RPART_BIOCLIM	0.82639	0.79339	0.71528	0.70139	0.59504	0.81944	0.71528	0.63636	0.80165	0.625	0.65972	0.80992	0.86777	0.64463	0.72917	0.90972	0.74063
MAXENT_GBM_RF_GAMSTEP_BIOCLIM	0.84722	0.73554	0.72917	0.69444	0.61983	0.81944	0.72222	0.69421	0.80992	0.60417	0.65278	0.83471	0.82645	0.6281	0.75	0.88194	0.74063
MAXENT_GLM_GAM_MGCV_RPART	0.875	0.71901	0.72917	0.69444	0.58678	0.82639	0.72917	0.66116	0.83471	0.60417	0.64583	0.85124	0.84298	0.65289	0.74306	0.85417	0.74063
MAXENT_GBM_RF_GLM_MGCV_EARTH	0.86111	0.75207	0.72222	0.70139	0.61157	0.80556	0.72917	0.65289	0.81818	0.60417	0.64583	0.84298	0.82645	0.64463	0.75694	0.875	0.74063
MAXENT_RF_GLM_GLMSTEP_GAM_GAMSTEP	0.86111	0.71074	0.73611	0.68056	0.61983	0.83333	0.70833	0.66116	0.82645	0.60417	0.65972	0.84298	0.84298	0.64463	0.76389	0.85417	0.74063
MAXENT_GBM_GLM_GAM_GAMSTEP_MGCV_EARTH_RPART_BIOCLIM	0.86111	0.76033	0.72917	0.70833	0.60331	0.80556	0.71528	0.61983	0.82645	0.61806	0.63889	0.83471	0.84298	0.66116	0.75	0.875	0.74063
MAXENT_RF_GAM_MGCV_EARTH_BIOCLIM	0.85417	0.76033	0.72222	0.68056	0.63636	0.81944	0.70139	0.65289	0.81818	0.59028	0.65972	0.83471	0.84298	0.64463	0.75694	0.875	0.74061
MAXENT_GLM_GAMSTEP_MGCV_RPART_BIOCLIM	0.85417	0.71901	0.73611	0.6875	0.58678	0.84722	0.72222	0.66116	0.82645	0.60417	0.64583	0.82645	0.85124	0.66942	0.73611	0.875	0.74055
MAXENT_GBM_RF_GLM_GLMSTEP_GAM_EARTH	0.86111	0.73554	0.71528	0.69444	0.6281	0.8125	0.72222	0.65289	0.81818	0.61806	0.65278	0.84298	0.81818	0.64463	0.77083	0.86111	0.74055
MAXENT_GBM_GLM_GLMSTEP_GAMSTEP_MGCV_EARTH_BIOCLIM	0.86111	0.73554	0.71528	0.68056	0.60331	0.82639	0.71528	0.65289	0.83471	0.625	0.65278	0.81818	0.83471	0.66116	0.75	0.88194	0.74055
MAXENT_GBM_GLMSTEP_GAM_GAMSTEP_MGCV_EARTH_BIOCLIM	0.86111	0.73554	0.71528	0.67361	0.61157	0.82639	0.71528	0.66116	0.82645	0.625	0.65278	0.80992	0.83471	0.66116	0.75694	0.88194	0.74055
MAXENT_GBM_RF_GLM_GLMSTEP_GAM_MGCV_EARTH_BIOCLIM	0.86806	0.73554	0.72222	0.69444	0.61157	0.81944	0.70833	0.64463	0.83471	0.61111	0.65972	0.85124	0.80992	0.65289	0.75694	0.86806	0.74055
MAXENT_RF_GLMSTEP_EARTH	0.84722	0.72727	0.70833	0.6875	0.66942	0.80556	0.72222	0.67769	0.80165	0.61806	0.63889	0.82645	0.84298	0.63636	0.75	0.88889	0.74053
MAXENT_GLMSTEP_RPART_BIOCLIM	0.84722	0.7438	0.72222	0.69444	0.57851	0.83333	0.71528	0.69421	0.82645	0.61806	0.625	0.83471	0.84298	0.66116	0.72222	0.88889	0.74053
MAXENT_GBM_RF_GLM_GAM_EARTH	0.84722	0.76033	0.72222	0.70139	0.64463	0.8125	0.71528	0.65289	0.81818	0.61806	0.64583	0.84298	0.82645	0.63636	0.75694	0.84722	0.74053
MAXENT_GBM_GLMSTEP_GAMSTEP_MGCV_BIOCLIM	0.875	0.71074	0.74306	0.65972	0.59504	0.83333	0.73611	0.68595	0.82645	0.61806	0.63194	0.81818	0.82645	0.66942	0.74306	0.875	0.74047
MAXENT_GBM_GLM_GLMSTEP_GAM_EARTH	0.85417	0.73554	0.70833	0.68056	0.61157	0.82639	0.71528	0.64463	0.84298	0.63194	0.64583	0.84298	0.84298	0.65289	0.75	0.86111	0.74045
MAXENT_RF_GLM_GAM_EARTH_RPART	0.84722	0.7686	0.72917	0.71528	0.61983	0.80556	0.71528	0.65289	0.80165	0.60417	0.64583	0.85124	0.84298	0.63636	0.75694	0.85417	0.74045
MAXENT_GBM_GLMSTEP_GAMSTEP_EARTH_RPART_BIOCLIM	0.84028	0.75207	0.71528	0.70139	0.61157	0.79861	0.70833	0.67769	0.81818	0.61806	0.64583	0.82645	0.83471	0.65289	0.75	0.89583	0.74045
MAXENT_GBM_RF_GLM_GLMSTEP_GAM_GAMSTEP_EARTH	0.84722	0.73554	0.72222	0.6875	0.6281	0.8125	0.72222	0.65289	0.83471	0.60417	0.65278	0.84298	0.83471	0.64463	0.76389	0.86111	0.74045
MAXENT_RF_GLMSTEP_BIOCLIM	0.86111	0.71901	0.72222	0.67361	0.6281	0.84722	0.70139	0.71074	0.80165	0.59722	0.65278	0.83471	0.83471	0.63636	0.74306	0.88194	0.74037
MAXENT_RF_GLM_GAMSTEP_RPART	0.84028	0.73554	0.72917	0.70833	0.60331	0.8125	0.72917	0.66942	0.80992	0.59722	0.63889	0.8595	0.85124	0.63636	0.75	0.875	0.74037
MAXENT_RF_GLM_RPART_BIOCLIM	0.86111	0.73554	0.72222	0.70139	0.59504	0.8125	0.71528	0.66942	0.81818	0.59722	0.63889	0.8595	0.85124	0.63636	0.75	0.88194	0.74037
MAXENT_RF_GAM_RPART_BIOCLIM	0.86111	0.73554	0.73611	0.69444	0.61983	0.8125	0.71528	0.66942	0.80165	0.59722	0.63889	0.85124	0.85124	0.63636	0.74306	0.88194	0.74037
MAXENT_GBM_GLM_GLMSTEP_GAMSTEP_EARTH_RPART	0.84028	0.75207	0.72222	0.71528	0.59504	0.79861	0.72917	0.66942	0.81818	0.60417	0.63194	0.83471	0.83471	0.66116	0.75694	0.88194	0.74037
MAXENT_GLMSTEP_GAM_MGCV_EARTH_RPART_BIOCLIM	0.86111	0.75207	0.72917	0.6875	0.61157	0.83333	0.70833	0.65289	0.82645	0.60417	0.64583	0.81818	0.84298	0.66116	0.74306	0.86806	0.74037
MAXENT_RF_GAMSTEP_MGCV	0.86111	0.70248	0.74306	0.68056	0.61983	0.82639	0.75	0.67769	0.81818	0.61111	0.63889	0.82645	0.83471	0.63636	0.73611	0.88194	0.7403
MAXENT_GBM_GLM_GAM_GAMSTEP_MGCV	0.875	0.71074	0.73611	0.68056	0.58678	0.82639	0.72917	0.65289	0.82645	0.625	0.64583	0.84298	0.84298	0.65289	0.75	0.86111	0.7403
MAXENT_RF_GLM_MGCV_EARTH	0.86111	0.73554	0.71528	0.6875	0.6281	0.8125	0.72917	0.65289	0.81818	0.625	0.64583	0.84298	0.83471	0.64463	0.74306	0.86806	0.74028
MAXENT_GBM_RF_GAM_GAMSTEP_BIOCLIM	0.85417	0.73554	0.73611	0.68056	0.61983	0.81944	0.71528	0.68595	0.79339	0.61111	0.65278	0.84298	0.84298	0.63636	0.75694	0.86111	0.74028
MAXENT_GLM_GAM_GAMSTEP_MGCV_RPART	0.86806	0.71901	0.72917	0.69444	0.58678	0.83333	0.72222	0.66116	0.83471	0.59028	0.65278	0.85124	0.84298	0.66116	0.73611	0.86111	0.74028
MAXENT_GBM_GLMSTEP_GAM_MGCV_EARTH_BIOCLIM	0.86111	0.73554	0.71528	0.68056	0.61983	0.81944	0.71528	0.67769	0.82645	0.61111	0.65278	0.80992	0.83471	0.65289	0.75694	0.875	0.74028
MAXENT_RF_EARTH	0.84028	0.73554	0.70833	0.70139	0.68595	0.79861	0.70833	0.66116	0.79339	0.61806	0.64583	0.83471	0.85124	0.63636	0.74306	0.88194	0.74026
MAXENT_GBM_GLMSTEP_GAM_GAMSTEP_EARTH_RPART	0.84028	0.75207	0.71528	0.70139	0.60331	0.79861	0.70833	0.66942	0.84298	0.60417	0.63194	0.82645	0.84298	0.66116	0.75694	0.88889	0.74026
MAXENT_GBM_GLM_MGCV_BIOCLIM	0.86111	0.71074	0.75	0.66667	0.59504	0.83333	0.73611	0.66942	0.83471	0.59722	0.64583	0.83471	0.84298	0.66116	0.73611	0.86806	0.7402
MAXENT_GBM_RF_GAMSTEP	0.84028	0.72727	0.74306	0.69444	0.61983	0.81944	0.72917	0.71074	0.79339	0.61111	0.63194	0.83471	0.83471	0.6281	0.74306	0.88194	0.7402
MAXENT_GLMSTEP_MGCV_EARTH	0.86806	0.72727	0.70833	0.67361	0.63636	0.82639	0.72917	0.66116	0.82645	0.60417	0.65972	0.80165	0.85124	0.64463	0.74306	0.88194	0.7402
MAXENT_RF_GLM_GLMSTEP_BIOCLIM	0.86111	0.71074	0.72222	0.68056	0.61983	0.84722	0.70833	0.68595	0.80992	0.59722	0.66667	0.84298	0.83471	0.64463	0.74306	0.86806	0.7402
MAXENT_GBM_RF_GAM_GAMSTEP_MGCV_EARTH	0.86111	0.75207	0.72222	0.70139	0.6281	0.8125	0.72222	0.64463	0.81818	0.61111	0.64583	0.84298	0.82645	0.63636	0.76389	0.85417	0.7402
MAXENT_GBM_RF_GAM_MGCV_EARTH_BIOCLIM	0.84722	0.76033	0.72222	0.69444	0.6281	0.81944	0.70833	0.64463	0.81818	0.60417	0.65972	0.83471	0.82645	0.63636	0.75694	0.88194	0.7402
MAXENT_GBM_GLMSTEP_EARTH_BIOCLIM	0.84028	0.75207	0.70139	0.68056	0.6281	0.8125	0.70139	0.67769	0.81818	0.625	0.65278	0.81818	0.84298	0.65289	0.74306	0.89583	0.74018
MAXENT_GBM_GLM_GAMSTEP_RPART	0.82639	0.73554	0.72917	0.70139	0.57025	0.8125	0.73611	0.66116	0.82645	0.61806	0.64583	0.85124	0.85124	0.64463	0.75	0.88194	0.74012
MAXENT_RF_GLMSTEP_GAM_GAMSTEP	0.86111	0.70248	0.73611	0.67361	0.6281	0.84028	0.70833	0.68595	0.81818	0.61111	0.64583	0.82645	0.83471	0.64463	0.75694	0.86806	0.74012
MAXENT_RF_GAM_MGCV_BIOCLIM	0.875	0.71901	0.74306	0.65972	0.63636	0.83333	0.71528	0.66942	0.80165	0.59722	0.65972	0.83471	0.83471	0.64463	0.74306	0.875	0.74012
MAXENT_GBM_GLM_GLMSTEP_EARTH_RPART	0.84028	0.7438	0.72222	0.71528	0.59504	0.80556	0.71528	0.66116	0.80992	0.625	0.63194	0.82645	0.84298	0.66116	0.75	0.89583	0.74012
MAXENT_GBM_GLMSTEP_GAMSTEP_MGCV_EARTH_BIOCLIM	0.86111	0.73554	0.71528	0.66667	0.61983	0.81944	0.72917	0.66116	0.82645	0.61806	0.65278	0.80992	0.83471	0.65289	0.75	0.88889	0.74012
MAXENT_GLM_GAM_GAMSTEP_MGCV_RPART_BIOCLIM	0.86111	0.71901	0.73611	0.69444	0.59504	0.84722	0.72222	0.65289	0.83471	0.59722	0.63889	0.83471	0.84298	0.66116	0.73611	0.86806	0.74012
MAXENT_GBM_RF_GLM_GAM_GAMSTEP_RPART_BIOCLIM	0.86111	0.73554	0.72222	0.70139	0.59504	0.82639	0.71528	0.66116	0.80992	0.59722	0.65278	0.8595	0.84298	0.63636	0.75694	0.86806	0.74012
MAXENT_RF_GLM	0.84722	0.71074	0.72917	0.68056	0.68595	0.82639	0.72222	0.66942	0.79339	0.61111	0.65278	0.84298	0.85124	0.6281	0.73611	0.85417	0.7401
MAXENT_GBM_RF_GAM_EARTH	0.84028	0.75207	0.72222	0.70833	0.66116	0.79861	0.70833	0.65289	0.80992	0.625	0.64583	0.84298	0.83471	0.6281	0.75694	0.85417	0.7401
MAXENT_GBM_GLMSTEP_GAMSTEP_EARTH_RPART	0.82639	0.7438	0.72222	0.70139	0.61157	0.80556	0.70833	0.70248	0.80992	0.61111	0.63194	0.82645	0.83471	0.65289	0.75694	0.89583	0.7401
MAXENT_GLM_GAMSTEP_MGCV_EARTH_RPART	0.84722	0.75207	0.71528	0.70139	0.60331	0.80556	0.72222	0.63636	0.85124	0.61111	0.64583	0.82645	0.85124	0.66116	0.75	0.86111	0.7401
MAXENT_RF_GLM_EARTH_BIOCLIM	0.84028	0.76033	0.70139	0.69444	0.63636	0.8125	0.72222	0.63636	0.80992	0.60417	0.66667	0.84298	0.85124	0.64463	0.75	0.86806	0.7401
MAXENT_RF_GAMSTEP_MGCV_BIOCLIM	0.86806	0.71074	0.75	0.67361	0.6281	0.82639	0.72917	0.68595	0.80165	0.58333	0.65278	0.83471	0.83471	0.63636	0.73611	0.88889	0.74004
MAXENT_MGCV_BIOCLIM	0.86111	0.71901	0.72917	0.65972	0.61983	0.85417	0.72917	0.68595	0.81818	0.60417	0.63889	0.82645	0.85124	0.65289	0.72222	0.86806	0.74001
MAXENT_GBM_RF_GLMSTEP_GAMSTEP_EARTH_BIOCLIM	0.84028	0.7438	0.70833	0.6875	0.6281	0.80556	0.72222	0.68595	0.81818	0.61111	0.65278	0.83471	0.82645	0.63636	0.75	0.88889	0.74001
MAXENT_GBM_GLM_GLMSTEP_GAM_GAMSTEP_EARTH_RPART	0.84722	0.75207	0.71528	0.70139	0.58678	0.79861	0.72222	0.64463	0.85124	0.61111	0.63889	0.83471	0.84298	0.66116	0.76389	0.86806	0.74001
MAXENT_RF_GLM_GLMSTEP_GAM_GAMSTEP_EARTH_RPART	0.84722	0.75207	0.70833	0.70833	0.61983	0.80556	0.71528	0.64463	0.82645	0.60417	0.64583	0.84298	0.84298	0.64463	0.76389	0.86806	0.74001
MAXENT_GBM_GLMSTEP_GAM_MGCV_BIOCLIM	0.875	0.71074	0.73611	0.66667	0.60331	0.84722	0.72222	0.67769	0.81818	0.60417	0.63889	0.82645	0.82645	0.66116	0.75	0.875	0.73995
MAXENT_RF_GLM_GAMSTEP_MGCV_BIOCLIM	0.86806	0.71074	0.75	0.66667	0.61983	0.83333	0.72222	0.66116	0.80992	0.59028	0.66667	0.84298	0.83471	0.64463	0.74306	0.875	0.73995
MAXENT_RF_GLM_GLMSTEP_GAM_GAMSTEP_BIOCLIM	0.86111	0.71074	0.74306	0.69444	0.61157	0.84028	0.70833	0.66942	0.80992	0.58333	0.66667	0.84298	0.83471	0.64463	0.75	0.86806	0.73995
MAXENT_RF_GLM_BIOCLIM	0.85417	0.71901	0.72917	0.68056	0.66116	0.83333	0.71528	0.66942	0.78512	0.59722	0.65278	0.84298	0.85124	0.63636	0.74306	0.86806	0.73993
MAXENT_GBM_GLM_GLMSTEP_BIOCLIM	0.84722	0.71074	0.72222	0.68056	0.61157	0.84028	0.72222	0.68595	0.80992	0.60417	0.64583	0.84298	0.84298	0.66116	0.74306	0.86806	0.73993
MAXENT_GBM_GAM_EARTH_RPART	0.83333	0.7686	0.72917	0.71528	0.61157	0.79861	0.70833	0.63636	0.81818	0.61806	0.65278	0.82645	0.8595	0.64463	0.74306	0.875	0.73993
MAXENT_GBM_RF_GLM_GAMSTEP_BIOCLIM	0.85417	0.73554	0.72917	0.68056	0.61157	0.81944	0.72222	0.68595	0.81818	0.60417	0.65278	0.84298	0.83471	0.63636	0.75	0.86111	0.73993
MAXENT_RF_GLM_GLMSTEP_GAM_EARTH	0.86111	0.72727	0.70833	0.68056	0.63636	0.81944	0.71528	0.65289	0.81818	0.61806	0.65278	0.84298	0.84298	0.64463	0.75694	0.86111	0.73993
MAXENT_RF_GLM_GAM_MGCV_EARTH_BIOCLIM	0.86111	0.75207	0.72222	0.6875	0.61983	0.81944	0.70833	0.63636	0.82645	0.59722	0.65972	0.85124	0.83471	0.64463	0.75694	0.86111	0.73993
MAXENT_GBM_RF_GLM_GAM_GAMSTEP_MGCV_EARTH_BIOCLIM	0.86111	0.75207	0.72222	0.69444	0.61157	0.81944	0.70833	0.64463	0.82645	0.59722	0.65278	0.85124	0.83471	0.64463	0.75694	0.86111	0.73993
MAXENT_GBM_GLMSTEP_GAM_GAMSTEP_MGCV_BIOCLIM	0.875	0.71074	0.74306	0.66667	0.60331	0.84028	0.71528	0.66942	0.81818	0.61806	0.63889	0.82645	0.82645	0.66116	0.75	0.875	0.73987
MAXENT_GLM_GAM_MGCV_RPART_BIOCLIM	0.86111	0.71901	0.73611	0.6875	0.59504	0.84028	0.71528	0.66942	0.83471	0.59722	0.63194	0.83471	0.84298	0.66116	0.74306	0.86806	0.73985
MAXENT_RF_GAM_GAMSTEP_EARTH_RPART_BIOCLIM	0.84722	0.76033	0.72222	0.70833	0.6281	0.80556	0.71528	0.64463	0.80992	0.59722	0.65278	0.84298	0.83471	0.63636	0.75694	0.875	0.73985
MAXENT_GBM_RF_GLMSTEP_GAM_GAMSTEP_EARTH_BIOCLIM	0.85417	0.75207	0.71528	0.6875	0.6281	0.8125	0.72222	0.65289	0.81818	0.59722	0.65972	0.83471	0.83471	0.63636	0.75694	0.875	0.73985
MAXENT_GBM_GLM_GLMSTEP_GAM_GAMSTEP_EARTH_RPART_BIOCLIM	0.84722	0.76033	0.72222	0.70139	0.59504	0.80556	0.71528	0.64463	0.81818	0.60417	0.65278	0.83471	0.84298	0.66116	0.75694	0.875	0.73985
MAXENT_GBM_RF_EARTH_BIOCLIM	0.83333	0.76033	0.70833	0.70139	0.64463	0.79167	0.71528	0.65289	0.80165	0.61806	0.66667	0.83471	0.82645	0.6281	0.75694	0.89583	0.73977
MAXENT_GBM_GAMSTEP_RPART_BIOCLIM	0.83333	0.73554	0.73611	0.6875	0.58678	0.80556	0.72917	0.68595	0.81818	0.61111	0.63889	0.83471	0.83471	0.65289	0.75	0.89583	0.73977
MAXENT_GLM_GLMSTEP_GAMSTEP_EARTH_RPART	0.84722	0.7438	0.71528	0.70139	0.59504	0.8125	0.72917	0.65289	0.81818	0.60417	0.64583	0.82645	0.85124	0.66116	0.75694	0.875	0.73977
MAXENT_GLM_GAM_GAMSTEP_RPART_BIOCLIM	0.84028	0.73554	0.73611	0.6875	0.59504	0.84028	0.72222	0.65289	0.81818	0.61111	0.63889	0.84298	0.84298	0.66116	0.74306	0.86806	0.73977
MAXENT_GBM_RF_GLM_GAM_MGCV_EARTH_BIOCLIM	0.86111	0.76033	0.72222	0.70139	0.61157	0.81944	0.70833	0.63636	0.82645	0.60417	0.65278	0.85124	0.81818	0.64463	0.75694	0.86111	0.73977
MAXENT_GBM_RF_GAM_GAMSTEP_MGCV_EARTH_BIOCLIM	0.86111	0.75207	0.72222	0.6875	0.6281	0.8125	0.72222	0.64463	0.81818	0.60417	0.65278	0.83471	0.83471	0.63636	0.75694	0.86806	0.73977
MAXENT_GBM_GLM_GLMSTEP_GAMSTEP_EARTH_RPART_BIOCLIM	0.84722	0.75207	0.71528	0.70139	0.59504	0.79861	0.72222	0.65289	0.81818	0.61806	0.65278	0.83471	0.83471	0.66116	0.75	0.88194	0.73977
MAXENT_RF_BIOCLIM	0.85417	0.72727	0.72917	0.6875	0.66942	0.83333	0.71528	0.67769	0.77686	0.59028	0.65278	0.84298	0.82645	0.6281	0.74306	0.88194	0.73977
MAXENT_GAM_EARTH_RPART	0.83333	0.78512	0.72222	0.70833	0.61157	0.8125	0.70833	0.65289	0.80992	0.61111	0.64583	0.82645	0.85124	0.65289	0.73611	0.86806	0.73974
MAXENT_GBM_RF_GLMSTEP_GAMSTEP	0.86111	0.71901	0.72917	0.67361	0.61983	0.82639	0.73611	0.71074	0.80165	0.60417	0.625	0.82645	0.82645	0.63636	0.75694	0.88194	0.73968
MAXENT_RF_GLM_GLMSTEP_GAMSTEP_BIOCLIM	0.86111	0.71074	0.72917	0.67361	0.61983	0.83333	0.72222	0.66942	0.81818	0.59028	0.66667	0.84298	0.83471	0.64463	0.74306	0.875	0.73968
MAXENT_GBM_GLM_GLMSTEP_MGCV_EARTH_BIOCLIM	0.86111	0.73554	0.71528	0.68056	0.59504	0.81944	0.72917	0.66116	0.83471	0.61806	0.65278	0.82645	0.83471	0.65289	0.74306	0.875	0.73968
MAXENT_GLM_GAM_GAMSTEP_MGCV_EARTH_RPART_BIOCLIM	0.85417	0.76033	0.72222	0.70139	0.61157	0.82639	0.71528	0.61983	0.82645	0.61111	0.65278	0.81818	0.84298	0.66116	0.74306	0.86806	0.73968
MAXENT_GBM_GLM_GLMSTEP_GAM_GAMSTEP_MGCV_EARTH_BIOCLIM	0.86111	0.7438	0.71528	0.68056	0.60331	0.82639	0.70833	0.65289	0.83471	0.61806	0.65278	0.81818	0.83471	0.65289	0.75694	0.875	0.73968
MAXENT_RF_GLM_GAM_MGCV_BIOCLIM	0.875	0.71074	0.74306	0.66667	0.6281	0.83333	0.71528	0.66116	0.80992	0.59722	0.65972	0.84298	0.83471	0.64463	0.75	0.86111	0.7396
MAXENT_GLMSTEP_EARTH_RPART	0.84028	0.76033	0.71528	0.70139	0.60331	0.8125	0.70833	0.67769	0.80992	0.59722	0.64583	0.80992	0.8595	0.65289	0.74306	0.89583	0.73958
MAXENT_GLM_GLMSTEP_GAM_EARTH_RPART	0.85417	0.75207	0.70833	0.70833	0.59504	0.81944	0.72222	0.64463	0.85124	0.59722	0.64583	0.82645	0.84298	0.66116	0.75	0.85417	0.73958
MAXENT_GLMSTEP_GAM_GAMSTEP_EARTH_RPART	0.84722	0.75207	0.70833	0.70139	0.60331	0.8125	0.71528	0.65289	0.83471	0.61111	0.63889	0.81818	0.85124	0.66116	0.75	0.875	0.73958
MAXENT_GBM_GAMSTEP_MGCV_BIOCLIM	0.85417	0.71074	0.74306	0.65972	0.59504	0.83333	0.73611	0.68595	0.80992	0.61806	0.63889	0.82645	0.82645	0.66942	0.73611	0.88889	0.73952
MAXENT_RF_GLM_GAM_GAMSTEP_MGCV_BIOCLIM	0.88194	0.71074	0.75	0.66667	0.61983	0.83333	0.70833	0.65289	0.80992	0.59722	0.65972	0.84298	0.84298	0.64463	0.75	0.86111	0.73952
MAXENT_GBM_GLM_GAMSTEP_MGCV_EARTH_RPART_BIOCLIM	0.84722	0.76033	0.72917	0.70833	0.59504	0.79861	0.72917	0.6281	0.82645	0.61806	0.64583	0.81818	0.83471	0.66116	0.75	0.88194	0.73952
MAXENT_EARTH_RPART	0.8125	0.78512	0.71528	0.71528	0.60331	0.8125	0.71528	0.64463	0.79339	0.60417	0.66667	0.81818	0.87603	0.64463	0.72917	0.89583	0.7395
MAXENT_GLMSTEP_GAM_RPART	0.85417	0.72727	0.72222	0.69444	0.59504	0.82639	0.72222	0.66942	0.84298	0.60417	0.63889	0.82645	0.85124	0.65289	0.73611	0.86806	0.7395
MAXENT_GBM_GLM_GLMSTEP_EARTH	0.84722	0.73554	0.70833	0.6875	0.6281	0.81944	0.71528	0.66116	0.81818	0.625	0.63889	0.82645	0.84298	0.65289	0.75	0.875	0.7395
MAXENT_GBM_GAM_EARTH_RPART_BIOCLIM	0.83333	0.77686	0.72917	0.70833	0.61983	0.80556	0.71528	0.63636	0.80992	0.60417	0.64583	0.82645	0.84298	0.65289	0.75	0.875	0.7395
MAXENT_RF_GLM_GAM_RPART_BIOCLIM	0.85417	0.73554	0.73611	0.69444	0.61157	0.82639	0.71528	0.66942	0.80992	0.58333	0.64583	0.8595	0.84298	0.63636	0.75	0.86111	0.7395
MAXENT_RF_GLM_GLMSTEP_GAM_EARTH_RPART_BIOCLIM	0.84722	0.76033	0.71528	0.70139	0.61157	0.8125	0.71528	0.66116	0.80992	0.60417	0.65278	0.84298	0.83471	0.64463	0.75694	0.86111	0.7395
MAXENT_GBM_RF_GLM_BIOCLIM	0.84722	0.72727	0.72222	0.70139	0.6281	0.81944	0.70833	0.68595	0.80165	0.60417	0.65972	0.85124	0.82645	0.63636	0.74306	0.86806	0.73941
MAXENT_GLM_GLMSTEP_GAMSTEP_RPART	0.84722	0.71074	0.71528	0.6875	0.57851	0.83333	0.72222	0.67769	0.83471	0.59028	0.64583	0.84298	0.85124	0.66116	0.75694	0.875	0.73941
MAXENT_GLM_GLMSTEP_EARTH_RPART	0.84722	0.7438	0.71528	0.71528	0.59504	0.8125	0.72222	0.66116	0.81818	0.59722	0.63889	0.82645	0.85124	0.66116	0.74306	0.88194	0.73941
MAXENT_GLMSTEP_GAM_GAMSTEP_RPART	0.84722	0.71901	0.72917	0.6875	0.59504	0.83333	0.72222	0.67769	0.83471	0.59722	0.63889	0.81818	0.85124	0.66116	0.74306	0.875	0.73941
MAXENT_RF_GAM_GAMSTEP_MGCV_EARTH_BIOCLIM	0.86111	0.7438	0.72222	0.67361	0.63636	0.8125	0.70833	0.64463	0.81818	0.60417	0.66667	0.83471	0.83471	0.64463	0.75694	0.86806	0.73941
MAXENT_GBM_RF_GLM_GAM_GAMSTEP_EARTH_RPART_BIOCLIM	0.86111	0.7686	0.72222	0.70833	0.61157	0.80556	0.71528	0.63636	0.80992	0.59028	0.64583	0.85124	0.84298	0.63636	0.75694	0.86806	0.73941
MAXENT_GBM_RF_GLM_GAM_GAMSTEP_MGCV	0.86806	0.71901	0.74306	0.6875	0.60331	0.82639	0.72222	0.65289	0.81818	0.61806	0.63889	0.84298	0.82645	0.64463	0.76389	0.85417	0.73935
MAXENT_RF_GLMSTEP_GAM_BIOCLIM	0.86111	0.71074	0.73611	0.67361	0.63636	0.84722	0.70139	0.69421	0.79339	0.59028	0.66667	0.83471	0.83471	0.64463	0.74306	0.86111	0.73933
MAXENT_GBM_GAM_GAMSTEP_EARTH_RPART	0.84028	0.75207	0.72917	0.71528	0.60331	0.79861	0.71528	0.64463	0.82645	0.60417	0.63889	0.82645	0.84298	0.65289	0.75694	0.88194	0.73933
MAXENT_GBM_RF_GLM_GAMSTEP_EARTH_RPART_BIOCLIM	0.85417	0.76033	0.72222	0.71528	0.59504	0.80556	0.70833	0.65289	0.81818	0.59722	0.65278	0.84298	0.83471	0.64463	0.75694	0.86806	0.73933
MAXENT_GBM_GLM_GAM_MGCV_EARTH_RPART_BIOCLIM	0.84722	0.76033	0.72917	0.71528	0.60331	0.80556	0.71528	0.63636	0.82645	0.59722	0.64583	0.82645	0.83471	0.66116	0.75694	0.86806	0.73933
MAXENT_RF_GLM_GAM_GAMSTEP_MGCV_EARTH_RPART_BIOCLIM	0.86111	0.7686	0.72222	0.70139	0.60331	0.8125	0.71528	0.61983	0.82645	0.59028	0.65278	0.84298	0.84298	0.64463	0.75694	0.86806	0.73933
MAXENT_GBM_GLM_GAMSTEP_MGCV_EARTH	0.86111	0.73554	0.70833	0.6875	0.60331	0.8125	0.73611	0.63636	0.83471	0.61806	0.64583	0.82645	0.84298	0.66116	0.74306	0.875	0.73925
MAXENT_GBM_GAM_GAMSTEP_EARTH_RPART_BIOCLIM	0.84028	0.76033	0.72222	0.70833	0.61983	0.79861	0.71528	0.63636	0.80992	0.61111	0.64583	0.82645	0.83471	0.65289	0.75694	0.88889	0.73925
MAXENT_GBM_RF_GAM_BIOCLIM	0.85417	0.72727	0.72917	0.69444	0.63636	0.82639	0.71528	0.66942	0.80165	0.60417	0.65278	0.84298	0.82645	0.63636	0.74306	0.86806	0.73925
MAXENT_GLM_GLMSTEP_GAMSTEP_MGCV	0.875	0.67769	0.72222	0.66667	0.61157	0.83333	0.72917	0.66942	0.84298	0.59722	0.65278	0.82645	0.84298	0.66942	0.75	0.86111	0.73925
MAXENT_GBM_GLM_GLMSTEP_GAM_BIOCLIM	0.85417	0.71074	0.72917	0.67361	0.61157	0.84028	0.70139	0.66116	0.80992	0.61806	0.65278	0.84298	0.84298	0.66116	0.75	0.86806	0.73925
MAXENT_GBM_RF_GLM_GLMSTEP_GAM_GAMSTEP	0.85417	0.71901	0.74306	0.6875	0.61157	0.81944	0.71528	0.66942	0.82645	0.60417	0.63889	0.84298	0.82645	0.64463	0.76389	0.86111	0.73925
MAXENT_RF_GLM_GAMSTEP_MGCV_EARTH_BIOCLIM	0.86111	0.7438	0.72222	0.6875	0.61983	0.8125	0.71528	0.63636	0.82645	0.59722	0.66667	0.83471	0.83471	0.64463	0.75	0.875	0.73925
MAXENT_GBM_RF_GLM_GLMSTEP_EARTH_BIOCLIM	0.84028	0.75207	0.70833	0.70139	0.6281	0.80556	0.71528	0.66942	0.81818	0.59028	0.65972	0.84298	0.82645	0.64463	0.75694	0.86806	0.73923
MAXENT_GBM_GAM_GAMSTEP_RPART_BIOCLIM	0.84028	0.73554	0.74306	0.6875	0.59504	0.8125	0.72222	0.66942	0.80165	0.61806	0.63194	0.84298	0.84298	0.64463	0.75694	0.88194	0.73917
MAXENT_RF_GLM_GLMSTEP_GAM_BIOCLIM	0.86111	0.71074	0.73611	0.68056	0.6281	0.84722	0.70833	0.66116	0.80165	0.58333	0.66667	0.84298	0.84298	0.64463	0.75	0.86111	0.73917
MAXENT_RF_GLM_GLMSTEP_EARTH	0.84722	0.71901	0.70833	0.6875	0.64463	0.81944	0.71528	0.66942	0.80992	0.61111	0.64583	0.84298	0.84298	0.64463	0.75	0.86806	0.73915
MAXENT_GBM_RF_GAM_GAMSTEP_EARTH	0.84722	0.75207	0.72917	0.69444	0.64463	0.80556	0.70833	0.66116	0.80992	0.61111	0.64583	0.84298	0.83471	0.6281	0.76389	0.84722	0.73915
MAXENT_RF_GLM_GLMSTEP_GAM_GAMSTEP_EARTH	0.84722	0.73554	0.71528	0.6875	0.6281	0.8125	0.70833	0.64463	0.83471	0.60417	0.65278	0.84298	0.84298	0.64463	0.76389	0.86111	0.73915
MAXENT_GBM_RF_GLM_GAM_GAMSTEP	0.85417	0.72727	0.74306	0.69444	0.61983	0.81944	0.72222	0.66116	0.79339	0.61111	0.63889	0.84298	0.84298	0.63636	0.76389	0.85417	0.73908
MAXENT_GBM_GLMSTEP_BIOCLIM	0.84722	0.71901	0.72222	0.67361	0.61983	0.84028	0.71528	0.71901	0.80165	0.60417	0.63194	0.82645	0.82645	0.65289	0.73611	0.88889	0.73906
MAXENT_GLM_GLMSTEP_RPART_BIOCLIM	0.84722	0.73554	0.72222	0.68056	0.57851	0.84028	0.72222	0.67769	0.83471	0.61111	0.63889	0.83471	0.84298	0.66116	0.72917	0.86806	0.73906
MAXENT_GLM_GAM_EARTH_RPART	0.84028	0.77686	0.72222	0.71528	0.59504	0.8125	0.71528	0.64463	0.81818	0.61111	0.65278	0.82645	0.85124	0.65289	0.73611	0.85417	0.73906
MAXENT_GBM_RF_GLM_GAM_BIOCLIM	0.85417	0.73554	0.72917	0.68056	0.6281	0.82639	0.70833	0.66942	0.80992	0.60417	0.65972	0.85124	0.83471	0.63636	0.74306	0.85417	0.73906
MAXENT_GBM_GLMSTEP_GAM_EARTH_BIOCLIM	0.84722	0.73554	0.70833	0.68056	0.61983	0.81944	0.70139	0.67769	0.81818	0.61806	0.65972	0.81818	0.84298	0.65289	0.75	0.875	0.73906
MAXENT_GLM_GLMSTEP_GAM_MGCV_EARTH	0.86806	0.73554	0.70139	0.66667	0.61157	0.82639	0.71528	0.64463	0.85124	0.61111	0.65972	0.82645	0.84298	0.65289	0.75694	0.85417	0.73906
MAXENT_GBM_RF_GLM_GLMSTEP_GAM_GAMSTEP_EARTH_BIOCLIM	0.85417	0.7438	0.71528	0.6875	0.61983	0.8125	0.71528	0.64463	0.81818	0.59722	0.65972	0.85124	0.84298	0.64463	0.75694	0.86111	0.73906
MAXENT_GBM_GLM_GAM_MGCV	0.875	0.71074	0.73611	0.67361	0.59504	0.82639	0.72917	0.65289	0.82645	0.61806	0.64583	0.84298	0.83471	0.65289	0.75	0.85417	0.739
MAXENT_RF_GAM_GAMSTEP_MGCV_BIOCLIM	0.875	0.71074	0.75	0.65972	0.6281	0.83333	0.70833	0.66116	0.80165	0.60417	0.65972	0.83471	0.83471	0.64463	0.74306	0.875	0.739
MAXENT_GBM_GLM_GAM_GAMSTEP_RPART_BIOCLIM	0.84028	0.73554	0.74306	0.6875	0.58678	0.81944	0.72222	0.65289	0.80992	0.61111	0.63889	0.84298	0.83471	0.65289	0.76389	0.88194	0.739
MAXENT_RF_GAM	0.85417	0.71074	0.74306	0.67361	0.66116	0.82639	0.72222	0.67769	0.78512	0.61806	0.64583	0.83471	0.85124	0.63636	0.73611	0.84722	0.73898
MAXENT_GBM_RF_GAM	0.84722	0.73554	0.75	0.69444	0.65289	0.81944	0.72222	0.67769	0.79339	0.61111	0.625	0.84298	0.83471	0.61983	0.75	0.84722	0.73898
MAXENT_GLM_GLMSTEP_MGCV_EARTH	0.86111	0.73554	0.70833	0.66667	0.61983	0.82639	0.72222	0.65289	0.83471	0.61111	0.65972	0.81818	0.84298	0.65289	0.74306	0.86806	0.73898
MAXENT_GBM_RF_GLM_GLMSTEP_EARTH	0.84722	0.72727	0.72222	0.70139	0.63636	0.79861	0.71528	0.66942	0.80992	0.61111	0.63889	0.84298	0.82645	0.64463	0.76389	0.86806	0.73898
MAXENT_GBM_RF_GLMSTEP_GAMSTEP_EARTH	0.84722	0.72727	0.70833	0.6875	0.6281	0.79861	0.72917	0.68595	0.80165	0.61111	0.64583	0.84298	0.83471	0.63636	0.75694	0.88194	0.73898
MAXENT_GBM_GLM_GLMSTEP_EARTH_BIOCLIM	0.84028	0.7438	0.70139	0.68056	0.61983	0.82639	0.71528	0.65289	0.82645	0.625	0.65972	0.81818	0.84298	0.65289	0.74306	0.875	0.73898
MAXENT_GLM_GAMSTEP_MGCV_EARTH_RPART_BIOCLIM	0.84028	0.7686	0.72222	0.70833	0.60331	0.8125	0.70833	0.6281	0.82645	0.61111	0.64583	0.81818	0.85124	0.66116	0.74306	0.875	0.73898
MAXENT_GLM_GLMSTEP_RPART	0.85417	0.72727	0.71528	0.69444	0.57851	0.83333	0.72917	0.67769	0.81818	0.59722	0.64583	0.84298	0.85124	0.65289	0.73611	0.86806	0.7389
MAXENT_GLMSTEP_GAMSTEP_RPART	0.84722	0.71074	0.71528	0.6875	0.58678	0.82639	0.72222	0.70248	0.82645	0.59028	0.63889	0.81818	0.84298	0.66116	0.75	0.89583	0.7389
MAXENT_RF_GAM_GAMSTEP_BIOCLIM	0.86111	0.71901	0.74306	0.67361	0.6281	0.82639	0.71528	0.67769	0.79339	0.59028	0.65972	0.83471	0.85124	0.64463	0.74306	0.86111	0.7389
MAXENT_GBM_GLMSTEP_GAMSTEP_MGCV_EARTH	0.85417	0.72727	0.70833	0.66667	0.61983	0.8125	0.73611	0.67769	0.82645	0.61111	0.63889	0.80992	0.83471	0.65289	0.75694	0.88889	0.7389
MAXENT_RF_GAM_GAMSTEP_RPART_BIOCLIM	0.86806	0.73554	0.72917	0.6875	0.61157	0.81944	0.72222	0.67769	0.80165	0.59028	0.63889	0.85124	0.83471	0.63636	0.74306	0.875	0.7389
MAXENT_GBM_RF_GLM_GLMSTEP_GAMSTEP_EARTH	0.84722	0.72727	0.70833	0.69444	0.61983	0.8125	0.72917	0.67769	0.80165	0.60417	0.65278	0.84298	0.83471	0.64463	0.75694	0.86806	0.7389
MAXENT_RF_GLM_GAM_EARTH_RPART_BIOCLIM	0.84028	0.7686	0.72917	0.70833	0.61983	0.8125	0.70833	0.63636	0.80992	0.60417	0.65278	0.84298	0.83471	0.63636	0.75694	0.86111	0.7389
MAXENT_GAMSTEP_RPART_BIOCLIM	0.82639	0.7438	0.72222	0.6875	0.57025	0.81944	0.72222	0.70248	0.81818	0.60417	0.63194	0.83471	0.8595	0.66116	0.73611	0.88194	0.73888
MAXENT_GBM_GLM_GLMSTEP_GAMSTEP	0.84722	0.71074	0.72222	0.67361	0.60331	0.83333	0.72917	0.68595	0.80992	0.61806	0.64583	0.82645	0.84298	0.66116	0.75	0.86111	0.73882
MAXENT_GBM_MGCV_EARTH_BIOCLIM	0.82639	0.7438	0.71528	0.67361	0.61157	0.81944	0.72917	0.65289	0.82645	0.625	0.65278	0.81818	0.83471	0.65289	0.74306	0.89583	0.73882
MAXENT_GBM_RF_GLM_GAMSTEP	0.84028	0.73554	0.74306	0.69444	0.61157	0.81944	0.73611	0.67769	0.80165	0.61111	0.63889	0.84298	0.83471	0.63636	0.74306	0.85417	0.73882
MAXENT_GBM_GLM_RPART_BIOCLIM	0.82639	0.73554	0.73611	0.70139	0.57851	0.8125	0.72917	0.66116	0.81818	0.60417	0.63889	0.85124	0.84298	0.65289	0.75	0.88194	0.73882
MAXENT_GBM_RF_GLM_GLMSTEP_GAMSTEP	0.85417	0.71074	0.72917	0.68056	0.61157	0.81944	0.72222	0.69421	0.80992	0.60417	0.63889	0.84298	0.82645	0.64463	0.75694	0.875	0.73882
MAXENT_GBM_GLM_GAM_MGCV_EARTH	0.86111	0.7438	0.70833	0.6875	0.60331	0.81944	0.71528	0.6281	0.83471	0.63194	0.64583	0.83471	0.84298	0.65289	0.75694	0.85417	0.73882
MAXENT_RF_GLM_GLMSTEP_GAM_GAMSTEP_EARTH_RPART_BIOCLIM	0.85417	0.75207	0.72222	0.70139	0.60331	0.80556	0.71528	0.64463	0.81818	0.59722	0.65972	0.84298	0.83471	0.64463	0.75694	0.86806	0.73882
MAXENT_GBM_GLMSTEP_EARTH	0.84028	0.73554	0.70833	0.67361	0.64463	0.80556	0.70139	0.68595	0.80992	0.61806	0.64583	0.80992	0.84298	0.65289	0.75	0.89583	0.73879
MAXENT_RF_GLM_GLMSTEP_EARTH_BIOCLIM	0.84028	0.72727	0.70833	0.69444	0.63636	0.8125	0.70833	0.67769	0.81818	0.59722	0.66667	0.84298	0.83471	0.64463	0.74306	0.86806	0.73879
MAXENT_GBM_GLM	0.84028	0.71901	0.73611	0.68056	0.61157	0.84028	0.72222	0.66116	0.80165	0.625	0.64583	0.84298	0.85124	0.64463	0.73611	0.86111	0.73873
MAXENT_GBM_RF_GAM_GAMSTEP	0.85417	0.73554	0.74306	0.68056	0.6281	0.81944	0.72222	0.67769	0.78512	0.61806	0.63889	0.84298	0.83471	0.6281	0.76389	0.84722	0.73873
MAXENT_GBM_RF_GLM	0.84722	0.72727	0.73611	0.70833	0.65289	0.8125	0.71528	0.69421	0.79339	0.61111	0.63194	0.84298	0.83471	0.6281	0.73611	0.84722	0.73871
MAXENT_GBM_GLMSTEP_GAM_EARTH	0.84722	0.72727	0.70833	0.68056	0.6281	0.81944	0.70139	0.66942	0.83471	0.625	0.63889	0.81818	0.84298	0.65289	0.75	0.875	0.73871
MAXENT_RF_GLM_GLMSTEP_GAMSTEP	0.86111	0.70248	0.72917	0.67361	0.61157	0.83333	0.72222	0.68595	0.80165	0.59722	0.65278	0.84298	0.83471	0.64463	0.75	0.875	0.73865
MAXENT_RF_GLMSTEP_GAM_GAMSTEP_BIOCLIM	0.86806	0.71074	0.74306	0.67361	0.61983	0.83333	0.70833	0.67769	0.80165	0.59722	0.65972	0.83471	0.83471	0.64463	0.74306	0.86806	0.73865
MAXENT_GBM_RF_GLM_EARTH	0.84028	0.75207	0.72222	0.70833	0.64463	0.79861	0.70833	0.65289	0.80165	0.61111	0.65278	0.84298	0.83471	0.63636	0.75	0.86111	0.73863
MAXENT_GLMSTEP_GAMSTEP_MGCV_EARTH	0.85417	0.73554	0.70139	0.65972	0.6281	0.8125	0.72917	0.66942	0.82645	0.60417	0.65972	0.80992	0.83471	0.66116	0.75	0.88194	0.73863
MAXENT_GLMSTEP_GAMSTEP_RPART_BIOCLIM	0.84028	0.72727	0.71528	0.6875	0.57851	0.83333	0.71528	0.71074	0.82645	0.61111	0.625	0.82645	0.82645	0.66942	0.73611	0.88889	0.73863
MAXENT_RF_GLM_GLMSTEP_GAM_EARTH_BIOCLIM	0.84722	0.73554	0.70833	0.6875	0.6281	0.81944	0.70833	0.65289	0.81818	0.60417	0.66667	0.85124	0.83471	0.64463	0.75694	0.85417	0.73863
MAXENT_GLMSTEP_GAM_RPART_BIOCLIM	0.85417	0.73554	0.72222	0.69444	0.59504	0.83333	0.70833	0.66942	0.81818	0.61111	0.63194	0.83471	0.84298	0.66116	0.73611	0.86806	0.73855
MAXENT_GAM_GAMSTEP_RPART_BIOCLIM	0.84028	0.7438	0.73611	0.6875	0.60331	0.83333	0.71528	0.66942	0.80992	0.60417	0.63194	0.82645	0.84298	0.66116	0.73611	0.875	0.73855
MAXENT_GBM_GAM_MGCV_EARTH_BIOCLIM	0.84722	0.7438	0.71528	0.67361	0.6281	0.81944	0.71528	0.64463	0.81818	0.61111	0.65278	0.82645	0.84298	0.65289	0.75	0.875	0.73855
MAXENT_RF_GLMSTEP_GAM_EARTH_BIOCLIM	0.85417	0.73554	0.70833	0.68056	0.64463	0.81944	0.70833	0.66942	0.80992	0.60417	0.66667	0.82645	0.83471	0.63636	0.75694	0.86111	0.73855
MAXENT_RF_GAM_GAMSTEP_MGCV_EARTH	0.86111	0.73554	0.71528	0.68056	0.63636	0.8125	0.71528	0.64463	0.81818	0.61806	0.63889	0.84298	0.83471	0.64463	0.75694	0.86111	0.73855
MAXENT_GLMSTEP_GAM_GAMSTEP_MGCV_EARTH	0.86111	0.73554	0.70139	0.67361	0.61983	0.8125	0.71528	0.66116	0.83471	0.61111	0.65972	0.80992	0.84298	0.65289	0.75694	0.86806	0.73855
MAXENT_GBM_RF_GLMSTEP_GAM_EARTH_BIOCLIM	0.84722	0.75207	0.71528	0.69444	0.63636	0.8125	0.71528	0.66116	0.80992	0.61111	0.64583	0.83471	0.82645	0.63636	0.75694	0.86111	0.73855
MAXENT_GLMSTEP_MGCV_BIOCLIM	0.875	0.70248	0.72222	0.65278	0.6281	0.85417	0.72222	0.67769	0.82645	0.60417	0.63889	0.81818	0.83471	0.66116	0.72222	0.875	0.73846
MAXENT_GBM_GAM_RPART_BIOCLIM	0.83333	0.7438	0.72917	0.70139	0.60331	0.8125	0.72917	0.66116	0.80165	0.60417	0.63194	0.85124	0.84298	0.64463	0.75	0.875	0.73846
MAXENT_GBM_GAMSTEP_MGCV_EARTH_BIOCLIM	0.84722	0.73554	0.71528	0.67361	0.61983	0.8125	0.72222	0.66116	0.82645	0.61111	0.65972	0.81818	0.83471	0.65289	0.73611	0.88889	0.73846
MAXENT_GBM_GAMSTEP_EARTH_RPART_BIOCLIM	0.82639	0.76033	0.72222	0.70833	0.61157	0.79861	0.71528	0.65289	0.81818	0.60417	0.64583	0.82645	0.83471	0.64463	0.75	0.89583	0.73846
MAXENT_RF_GLM_GAMSTEP_MGCV_EARTH	0.86111	0.73554	0.71528	0.6875	0.61983	0.8125	0.72917	0.63636	0.83471	0.61111	0.63889	0.84298	0.83471	0.64463	0.75	0.86111	0.73846
MAXENT_GBM_RF_GLM_GAM_GAMSTEP_EARTH	0.84722	0.75207	0.72917	0.69444	0.6281	0.8125	0.70833	0.6281	0.80992	0.61111	0.65278	0.84298	0.84298	0.64463	0.76389	0.84722	0.73846
MAXENT_GBM_GLM_GAMSTEP_EARTH_RPART_BIOCLIM	0.83333	0.76033	0.72222	0.70833	0.59504	0.79861	0.71528	0.64463	0.81818	0.61111	0.64583	0.83471	0.84298	0.65289	0.75	0.88194	0.73846
MAXENT_GLMSTEP_GAMSTEP_MGCV	0.875	0.67769	0.72222	0.65972	0.61983	0.83333	0.73611	0.68595	0.83471	0.59028	0.64583	0.80992	0.83471	0.67769	0.74306	0.86806	0.73838
MAXENT_GLMSTEP_GAM_MGCV_BIOCLIM	0.875	0.70248	0.72917	0.65972	0.61983	0.86111	0.70833	0.66116	0.82645	0.61111	0.63889	0.82645	0.84298	0.66116	0.73611	0.85417	0.73838
MAXENT_GBM_GLM_EARTH_RPART_BIOCLIM	0.83333	0.7686	0.72222	0.70833	0.58678	0.80556	0.71528	0.63636	0.81818	0.61111	0.65278	0.83471	0.84298	0.65289	0.73611	0.88889	0.73838
MAXENT_GBM_GAM_GAMSTEP_MGCV_EARTH	0.86111	0.73554	0.70833	0.68056	0.61157	0.8125	0.71528	0.63636	0.83471	0.625	0.64583	0.81818	0.84298	0.66116	0.75	0.875	0.73838
MAXENT_RF_GLM_GAM_MGCV_EARTH	0.86111	0.73554	0.71528	0.6875	0.6281	0.81944	0.71528	0.6281	0.82645	0.61111	0.65278	0.84298	0.83471	0.64463	0.75694	0.85417	0.73838
MAXENT_GAM_GAMSTEP_MGCV_EARTH_RPART	0.86111	0.75207	0.72222	0.70139	0.61157	0.80556	0.72222	0.6281	0.82645	0.61111	0.63889	0.81818	0.84298	0.66116	0.74306	0.86806	0.73838
MAXENT_GBM_GLM_GAM_GAMSTEP_MGCV_EARTH	0.86111	0.7438	0.70833	0.68056	0.59504	0.81944	0.71528	0.6281	0.84298	0.625	0.64583	0.83471	0.84298	0.65289	0.75	0.86806	0.73838
MAXENT_RF_GLMSTEP_GAM_GAMSTEP_EARTH_BIOCLIM	0.86111	0.73554	0.71528	0.68056	0.63636	0.8125	0.70833	0.66116	0.80992	0.59722	0.66667	0.82645	0.83471	0.63636	0.75694	0.875	0.73838
MAXENT_GBM_RF_GLM_GLMSTEP_GAM_EARTH_BIOCLIM	0.84722	0.75207	0.71528	0.70139	0.61983	0.81944	0.71528	0.64463	0.80992	0.60417	0.65972	0.85124	0.81818	0.64463	0.75694	0.85417	0.73838
MAXENT_RF_GLM_GAM_GAMSTEP_MGCV_EARTH_BIOCLIM	0.86111	0.7438	0.72222	0.68056	0.61983	0.81944	0.71528	0.61983	0.82645	0.59028	0.66667	0.84298	0.84298	0.64463	0.75694	0.86111	0.73838
MAXENT_RF_GAM_EARTH_BIOCLIM	0.83333	0.76033	0.70833	0.69444	0.65289	0.80556	0.70833	0.63636	0.80992	0.60417	0.65278	0.83471	0.85124	0.63636	0.75694	0.86806	0.73836
MAXENT_GLMSTEP_GAM_GAMSTEP_MGCV	0.875	0.68595	0.72917	0.66667	0.61157	0.84028	0.71528	0.66116	0.83471	0.60417	0.64583	0.82645	0.84298	0.66942	0.74306	0.86111	0.7383
MAXENT_GLM_GLMSTEP_GAM_RPART_BIOCLIM	0.85417	0.71901	0.72222	0.69444	0.58678	0.84722	0.70833	0.66942	0.82645	0.60417	0.63889	0.83471	0.83471	0.66116	0.74306	0.86806	0.7383
MAXENT_GLM_GAM_GAMSTEP_MGCV_EARTH_RPART	0.86111	0.75207	0.72222	0.70833	0.59504	0.8125	0.72222	0.61983	0.83471	0.59722	0.65278	0.82645	0.84298	0.66116	0.75	0.85417	0.7383
MAXENT_GLMSTEP_GAM_EARTH_RPART_BIOCLIM	0.83333	0.75207	0.70833	0.70139	0.60331	0.82639	0.70139	0.66942	0.81818	0.61806	0.63889	0.82645	0.84298	0.66116	0.73611	0.875	0.73828
MAXENT_RF_GLMSTEP_GAMSTEP	0.86111	0.70248	0.72917	0.66667	0.61983	0.84028	0.72222	0.69421	0.79339	0.59722	0.63889	0.82645	0.84298	0.64463	0.74306	0.88889	0.73822
MAXENT_RF_EARTH_BIOCLIM	0.83333	0.75207	0.70139	0.70139	0.66116	0.79861	0.70833	0.65289	0.80165	0.59722	0.66667	0.83471	0.82645	0.63636	0.75	0.88889	0.7382
MAXENT_GBM_GLM_GLMSTEP_GAMSTEP_EARTH	0.84028	0.73554	0.70833	0.6875	0.60331	0.8125	0.72222	0.66942	0.81818	0.61111	0.63889	0.83471	0.84298	0.66116	0.75	0.875	0.7382
MAXENT_GBM_RF_GLM_GAM_EARTH_BIOCLIM	0.84028	0.7686	0.70833	0.6875	0.6281	0.81944	0.71528	0.63636	0.81818	0.60417	0.65972	0.85124	0.82645	0.63636	0.75694	0.85417	0.7382
MAXENT_GBM_GAM	0.85417	0.71074	0.73611	0.66667	0.61157	0.84028	0.72222	0.66942	0.80165	0.625	0.64583	0.82645	0.85124	0.64463	0.73611	0.86806	0.73813
MAXENT_GLM_GLMSTEP_GAM_GAMSTEP_RPART_BIOCLIM	0.85417	0.71074	0.73611	0.6875	0.58678	0.84028	0.72222	0.65289	0.82645	0.61111	0.64583	0.83471	0.84298	0.66116	0.72917	0.86806	0.73813
MAXENT_GAMSTEP_MGCV_EARTH_BIOCLIM	0.84722	0.7438	0.70833	0.65972	0.63636	0.81944	0.72917	0.66116	0.80992	0.61111	0.65972	0.80165	0.85124	0.65289	0.73611	0.88194	0.73811
MAXENT_GLMSTEP_GAM_EARTH_RPART	0.84722	0.7438	0.70833	0.69444	0.61157	0.8125	0.70139	0.66116	0.84298	0.59722	0.63889	0.82645	0.85124	0.66116	0.74306	0.86806	0.73809
MAXENT_GBM_RF_GAMSTEP_EARTH_BIOCLIM	0.84722	0.75207	0.70833	0.69444	0.63636	0.79861	0.71528	0.65289	0.81818	0.60417	0.65278	0.83471	0.82645	0.6281	0.75694	0.88194	0.73803
MAXENT_GLM_GLMSTEP_MGCV_EARTH_BIOCLIM	0.85417	0.73554	0.70833	0.67361	0.61983	0.83333	0.71528	0.65289	0.83471	0.61111	0.65972	0.80992	0.84298	0.65289	0.74306	0.86111	0.73803
MAXENT_GBM_RF_GLM_GLMSTEP_GAMSTEP_EARTH_BIOCLIM	0.84722	0.75207	0.70833	0.6875	0.61157	0.8125	0.72222	0.64463	0.81818	0.59722	0.65972	0.84298	0.83471	0.64463	0.75	0.875	0.73803
MAXENT_GBM_GLM_GLMSTEP_GAM_MGCV_EARTH_BIOCLIM	0.86111	0.7438	0.71528	0.67361	0.60331	0.81944	0.70833	0.65289	0.83471	0.59722	0.65972	0.82645	0.83471	0.65289	0.75694	0.86806	0.73803
MAXENT_RF_GLM_GAM_GAMSTEP_EARTH_RPART_BIOCLIM	0.85417	0.7686	0.72222	0.70139	0.61157	0.80556	0.70833	0.6281	0.80992	0.59722	0.65278	0.84298	0.84298	0.64463	0.75694	0.86111	0.73803
MAXENT_GBM_GLMSTEP_GAMSTEP_BIOCLIM	0.84722	0.71074	0.72917	0.67361	0.60331	0.83333	0.71528	0.69421	0.80992	0.625	0.63194	0.82645	0.82645	0.66942	0.73611	0.875	0.73795
MAXENT_GBM_GAMSTEP_MGCV_EARTH	0.84722	0.73554	0.70833	0.6875	0.61983	0.8125	0.72917	0.66116	0.82645	0.61111	0.63889	0.80992	0.83471	0.65289	0.74306	0.88889	0.73795
MAXENT_RF_GLM_EARTH	0.84028	0.73554	0.70833	0.69444	0.66116	0.80556	0.72222	0.64463	0.80165	0.61806	0.63889	0.84298	0.85124	0.64463	0.74306	0.85417	0.73793
MAXENT_GLMSTEP_GAM_MGCV	0.875	0.68595	0.72917	0.66667	0.61983	0.84028	0.72222	0.66942	0.83471	0.59722	0.64583	0.81818	0.84298	0.66116	0.74306	0.85417	0.73787
MAXENT_GBM_GLM_EARTH_RPART	0.82639	0.76033	0.72222	0.72222	0.59504	0.79861	0.71528	0.64463	0.80165	0.61806	0.65278	0.82645	0.85124	0.65289	0.72917	0.88889	0.73787
MAXENT_GBM_RF_GLM_GAM_GAMSTEP_BIOCLIM	0.85417	0.72727	0.73611	0.68056	0.61157	0.82639	0.72222	0.66116	0.80165	0.59028	0.65278	0.85124	0.84298	0.63636	0.75694	0.85417	0.73787
MAXENT_GBM_RF_GLM_GAM_GAMSTEP_MGCV_EARTH	0.86111	0.7438	0.72222	0.69444	0.61157	0.8125	0.70833	0.63636	0.82645	0.61111	0.64583	0.84298	0.82645	0.64463	0.76389	0.85417	0.73787
MAXENT_GLM_GLMSTEP_GAM_MGCV_EARTH_RPART_BIOCLIM	0.85417	0.75207	0.72917	0.69444	0.59504	0.82639	0.70833	0.63636	0.83471	0.59722	0.64583	0.81818	0.84298	0.65289	0.75	0.86806	0.73787
MAXENT_GAMSTEP_MGCV_EARTH	0.82639	0.73554	0.70139	0.67361	0.63636	0.8125	0.73611	0.66942	0.82645	0.60417	0.65972	0.80992	0.85124	0.64463	0.73611	0.88194	0.73784
MAXENT_GAM_EARTH_RPART_BIOCLIM	0.82639	0.79339	0.71528	0.70139	0.61157	0.81944	0.70833	0.6281	0.80992	0.61111	0.64583	0.83471	0.84298	0.65289	0.73611	0.86806	0.73784
MAXENT_GLM_GLMSTEP_GAM_MGCV	0.875	0.68595	0.72917	0.66667	0.61157	0.84028	0.71528	0.66116	0.83471	0.59722	0.65972	0.82645	0.84298	0.66116	0.75	0.84722	0.73778
MAXENT_GLM_GLMSTEP_GAMSTEP_RPART_BIOCLIM	0.84722	0.71074	0.71528	0.69444	0.57025	0.84722	0.71528	0.66942	0.83471	0.60417	0.63889	0.82645	0.84298	0.66942	0.73611	0.88194	0.73778
MAXENT_GBM_RF_GLM_GAMSTEP_EARTH_BIOCLIM	0.84722	0.75207	0.70833	0.69444	0.61983	0.8125	0.71528	0.64463	0.81818	0.59722	0.65278	0.85124	0.83471	0.64463	0.75694	0.85417	0.73776
MAXENT_GLM_GAM_MGCV_EARTH_RPART_BIOCLIM	0.84028	0.77686	0.72222	0.69444	0.61157	0.82639	0.70833	0.6281	0.82645	0.59722	0.63889	0.82645	0.84298	0.65289	0.74306	0.86806	0.73776
MAXENT_GBM_RF_GLM_GAM_GAMSTEP_EARTH_BIOCLIM	0.85417	0.76033	0.72222	0.6875	0.61983	0.8125	0.70833	0.63636	0.80992	0.59028	0.65278	0.85124	0.84298	0.64463	0.75694	0.85417	0.73776
MAXENT_RF_GLM_GAM_EARTH	0.84722	0.73554	0.70833	0.69444	0.64463	0.8125	0.71528	0.64463	0.80992	0.61111	0.65278	0.84298	0.84298	0.64463	0.75	0.84722	0.73776
MAXENT_GBM_GAM_GAMSTEP_MGCV_BIOCLIM	0.86806	0.71074	0.74306	0.65972	0.60331	0.83333	0.72222	0.66116	0.80992	0.61111	0.64583	0.82645	0.84298	0.66116	0.74306	0.86111	0.7377
MAXENT_GLM_GLMSTEP_GAM_GAMSTEP_MGCV	0.875	0.68595	0.72917	0.65972	0.60331	0.83333	0.72917	0.65289	0.83471	0.60417	0.65972	0.82645	0.84298	0.66942	0.75	0.84722	0.7377
MAXENT_GBM_GLM_GLMSTEP_GAM_GAMSTEP_BIOCLIM	0.85417	0.71074	0.73611	0.67361	0.60331	0.83333	0.71528	0.65289	0.80992	0.61806	0.65278	0.83471	0.84298	0.66116	0.75	0.85417	0.7377
MAXENT_GLM_EARTH_RPART	0.82639	0.7686	0.71528	0.72222	0.59504	0.8125	0.71528	0.64463	0.80165	0.60417	0.64583	0.82645	0.8595	0.66116	0.72917	0.875	0.73768
MAXENT_GLM_EARTH_RPART_BIOCLIM	0.82639	0.78512	0.71528	0.69444	0.58678	0.8125	0.71528	0.63636	0.80992	0.625	0.64583	0.82645	0.85124	0.66116	0.72917	0.88194	0.73768
MAXENT_GBM_RF_GLM_GAMSTEP_EARTH	0.84028	0.75207	0.70833	0.70139	0.6281	0.8125	0.72222	0.65289	0.80165	0.60417	0.65278	0.84298	0.83471	0.64463	0.75	0.85417	0.73768
MAXENT_GBM_GLM_GLMSTEP_GAM_GAMSTEP_EARTH	0.84722	0.73554	0.70833	0.68056	0.59504	0.8125	0.71528	0.64463	0.84298	0.61806	0.64583	0.84298	0.84298	0.65289	0.75694	0.86111	0.73768
MAXENT_GBM_RF_GAM_EARTH_BIOCLIM	0.83333	0.76033	0.70833	0.69444	0.64463	0.80556	0.70833	0.63636	0.80992	0.61806	0.65278	0.84298	0.82645	0.6281	0.75694	0.875	0.7376
MAXENT_RF_GLM_GLMSTEP_GAMSTEP_EARTH	0.84722	0.71901	0.70139	0.68056	0.6281	0.8125	0.72917	0.66942	0.80992	0.60417	0.64583	0.84298	0.83471	0.64463	0.75694	0.875	0.7376
MAXENT_GBM_RF_GAM_GAMSTEP_EARTH_BIOCLIM	0.85417	0.75207	0.72222	0.6875	0.63636	0.8125	0.71528	0.64463	0.80992	0.59722	0.64583	0.84298	0.83471	0.6281	0.75694	0.86111	0.7376
MAXENT_GBM_GLM_GAMSTEP_MGCV_BIOCLIM	0.86111	0.71074	0.74306	0.67361	0.58678	0.83333	0.72222	0.64463	0.81818	0.61111	0.64583	0.83471	0.84298	0.66116	0.74306	0.86806	0.73754
MAXENT_RF_GLM_GAM	0.85417	0.71074	0.74306	0.68056	0.65289	0.83333	0.71528	0.66116	0.79339	0.59028	0.65278	0.84298	0.84298	0.63636	0.73611	0.85417	0.73751
MAXENT_GBM_GLM_GAM_RPART_BIOCLIM	0.83333	0.73554	0.72917	0.69444	0.59504	0.81944	0.71528	0.66116	0.80992	0.61111	0.63889	0.85124	0.83471	0.65289	0.75694	0.86111	0.73751
MAXENT_GLMSTEP_GAM_MGCV_EARTH_BIOCLIM	0.86111	0.73554	0.70833	0.65972	0.6281	0.84028	0.70833	0.65289	0.81818	0.61111	0.65972	0.80992	0.84298	0.65289	0.75	0.86111	0.73751
MAXENT_GBM_GLM_GAMSTEP_MGCV_EARTH_BIOCLIM	0.84028	0.7438	0.71528	0.68056	0.60331	0.81944	0.72222	0.63636	0.83471	0.61806	0.65278	0.82645	0.83471	0.66116	0.73611	0.875	0.73751
MAXENT_GLM_GLMSTEP_GAM_GAMSTEP_EARTH_RPART	0.84722	0.73554	0.70833	0.70139	0.58678	0.80556	0.71528	0.63636	0.84298	0.61111	0.65278	0.83471	0.84298	0.66116	0.75694	0.86111	0.73751
MAXENT_GAMSTEP_EARTH_RPART	0.81944	0.7686	0.71528	0.70833	0.60331	0.80556	0.71528	0.68595	0.80165	0.59028	0.63889	0.80992	0.86777	0.64463	0.73611	0.88889	0.73749
MAXENT_GLM_GAM_RPART	0.84028	0.72727	0.72917	0.69444	0.57851	0.83333	0.72222	0.66116	0.81818	0.60417	0.65278	0.85124	0.85124	0.64463	0.73611	0.85417	0.73743
MAXENT_RF_GLM_GLMSTEP_GAMSTEP_EARTH_BIOCLIM	0.85417	0.73554	0.70833	0.6875	0.6281	0.8125	0.71528	0.65289	0.80992	0.59722	0.66667	0.82645	0.83471	0.64463	0.75	0.875	0.73743
MAXENT_RF_GAMSTEP_EARTH_BIOCLIM	0.84722	0.75207	0.70833	0.69444	0.66116	0.8125	0.71528	0.65289	0.80165	0.58333	0.65278	0.83471	0.83471	0.63636	0.75	0.86111	0.73741
MAXENT_GBM_GAM_MGCV_BIOCLIM	0.86111	0.71074	0.74306	0.65278	0.60331	0.83333	0.72917	0.66116	0.81818	0.59722	0.63889	0.82645	0.84298	0.66116	0.74306	0.875	0.73735
MAXENT_RF_GLM_GAM_GAMSTEP	0.85417	0.71074	0.73611	0.68056	0.6281	0.82639	0.70833	0.66116	0.79339	0.60417	0.65278	0.84298	0.84298	0.64463	0.75694	0.85417	0.73735
MAXENT_GLMSTEP_GAMSTEP_MGCV_EARTH_BIOCLIM	0.85417	0.73554	0.70833	0.65278	0.6281	0.82639	0.72222	0.65289	0.80992	0.61806	0.65972	0.80165	0.83471	0.66116	0.75	0.88194	0.73735
MAXENT_GBM_GAM_GAMSTEP_MGCV_EARTH_BIOCLIM	0.84722	0.7438	0.71528	0.67361	0.61157	0.81944	0.70833	0.6281	0.81818	0.625	0.65972	0.81818	0.84298	0.66116	0.75	0.875	0.73735
MAXENT_GAMSTEP_MGCV	0.85417	0.69421	0.72917	0.65972	0.61157	0.82639	0.72917	0.68595	0.82645	0.59028	0.64583	0.82645	0.85124	0.66942	0.72917	0.86806	0.73733
MAXENT_RF_GLM_GAM_EARTH_BIOCLIM	0.84028	0.75207	0.70833	0.68056	0.63636	0.81944	0.70833	0.6281	0.81818	0.59722	0.66667	0.85124	0.83471	0.64463	0.75694	0.85417	0.73733
MAXENT_GAM_GAMSTEP_EARTH_RPART_BIOCLIM	0.83333	0.7686	0.71528	0.69444	0.61157	0.8125	0.70833	0.64463	0.80992	0.61806	0.63889	0.83471	0.84298	0.65289	0.73611	0.875	0.73733
MAXENT_GLM_GLMSTEP_GAMSTEP_MGCV_BIOCLIM	0.875	0.68595	0.72917	0.65972	0.60331	0.84722	0.72222	0.66942	0.81818	0.60417	0.63889	0.82645	0.84298	0.66942	0.74306	0.86111	0.73727
MAXENT_GBM_GLM_GAM_GAMSTEP_MGCV_BIOCLIM	0.86111	0.71074	0.74306	0.66667	0.59504	0.82639	0.70833	0.65289	0.81818	0.61111	0.64583	0.83471	0.84298	0.66116	0.75	0.86806	0.73727
MAXENT_GLM_GLMSTEP_GAM_GAMSTEP_MGCV_BIOCLIM	0.875	0.69421	0.73611	0.65972	0.60331	0.84028	0.72222	0.65289	0.82645	0.60417	0.64583	0.82645	0.84298	0.66942	0.74306	0.85417	0.73727
MAXENT_GBM_GLM_GAM_GAMSTEP_EARTH_RPART_BIOCLIM	0.84722	0.76033	0.72222	0.70833	0.60331	0.79861	0.71528	0.61157	0.80992	0.61111	0.64583	0.83471	0.84298	0.65289	0.75694	0.875	0.73727
MAXENT_GLM_GLMSTEP_GAM_EARTH_RPART_BIOCLIM	0.83333	0.76033	0.70833	0.69444	0.58678	0.82639	0.70833	0.64463	0.82645	0.61111	0.64583	0.83471	0.84298	0.66116	0.74306	0.86806	0.73724
MAXENT_GLMSTEP_GAM_GAMSTEP_EARTH_RPART_BIOCLIM	0.84028	0.75207	0.71528	0.70139	0.61157	0.8125	0.70139	0.65289	0.81818	0.61806	0.63889	0.81818	0.84298	0.66116	0.73611	0.875	0.73724
MAXENT_GLM_MGCV_EARTH	0.84722	0.7438	0.70833	0.66667	0.61157	0.8125	0.72917	0.65289	0.82645	0.59722	0.65972	0.82645	0.85124	0.64463	0.75	0.86806	0.73724
MAXENT_RF_GAM_GAMSTEP_EARTH	0.84722	0.73554	0.71528	0.6875	0.64463	0.8125	0.71528	0.65289	0.80165	0.61806	0.63889	0.84298	0.84298	0.63636	0.75694	0.84722	0.73724
MAXENT_GLM_GAMSTEP_MGCV	0.86111	0.69421	0.72917	0.65972	0.60331	0.83333	0.72917	0.67769	0.82645	0.59028	0.65278	0.82645	0.85124	0.66942	0.73611	0.85417	0.73716
MAXENT_MGCV_EARTH_BIOCLIM	0.82639	0.76033	0.70139	0.65972	0.63636	0.82639	0.72917	0.64463	0.81818	0.625	0.65972	0.80165	0.85124	0.63636	0.73611	0.88194	0.73716
MAXENT_RF_GLMSTEP_GAMSTEP_EARTH	0.84722	0.71901	0.70139	0.67361	0.64463	0.80556	0.72917	0.69421	0.80165	0.61111	0.63889	0.81818	0.83471	0.63636	0.75694	0.88194	0.73716
MAXENT_GBM_GLM_GAMSTEP_EARTH_RPART	0.83333	0.75207	0.72222	0.72222	0.59504	0.79861	0.71528	0.64463	0.81818	0.60417	0.63889	0.83471	0.85124	0.65289	0.74306	0.86806	0.73716
MAXENT_RF_GLMSTEP_GAMSTEP_EARTH_BIOCLIM	0.84028	0.72727	0.70833	0.67361	0.64463	0.8125	0.72222	0.68595	0.80992	0.59722	0.65972	0.81818	0.82645	0.63636	0.75	0.88194	0.73716
MAXENT_GLMSTEP_MGCV	0.86806	0.67769	0.72222	0.65278	0.6281	0.84028	0.72917	0.67769	0.83471	0.59028	0.64583	0.81818	0.84298	0.66116	0.72917	0.875	0.73708
MAXENT_MGCV_EARTH	0.84028	0.7438	0.70833	0.67361	0.63636	0.80556	0.72917	0.64463	0.81818	0.59722	0.65972	0.80992	0.85124	0.63636	0.75	0.88889	0.73708
MAXENT_GLM_MGCV_BIOCLIM	0.86111	0.71074	0.72917	0.65278	0.61157	0.85417	0.71528	0.66942	0.81818	0.60417	0.64583	0.82645	0.85124	0.65289	0.72917	0.86111	0.73708
MAXENT_RF_GLMSTEP_GAMSTEP_BIOCLIM	0.85417	0.70248	0.72917	0.67361	0.6281	0.83333	0.70833	0.69421	0.80992	0.59028	0.64583	0.83471	0.83471	0.63636	0.73611	0.88194	0.73708
MAXENT_RF_GLM_GAM_GAMSTEP_MGCV_EARTH	0.86111	0.73554	0.71528	0.68056	0.61983	0.8125	0.71528	0.6281	0.82645	0.61111	0.64583	0.84298	0.84298	0.64463	0.75694	0.85417	0.73708
MAXENT_GBM_RF_GAMSTEP_EARTH	0.83333	0.73554	0.70833	0.69444	0.64463	0.79167	0.72222	0.69421	0.80165	0.60417	0.63889	0.84298	0.83471	0.6281	0.75	0.86806	0.73706
MAXENT_MGCV	0.85417	0.69421	0.73611	0.65278	0.61983	0.84028	0.73611	0.67769	0.81818	0.60417	0.64583	0.81818	0.85124	0.65289	0.72222	0.86806	0.737
MAXENT_RPART_BIOCLIM	0.82639	0.75207	0.72222	0.69444	0.57851	0.82639	0.73611	0.64463	0.80165	0.59722	0.64583	0.83471	0.86777	0.65289	0.71528	0.89583	0.737
MAXENT_RF_GAM_GAMSTEP	0.86111	0.71074	0.73611	0.66667	0.63636	0.82639	0.72222	0.67769	0.78512	0.60417	0.63889	0.82645	0.85124	0.64463	0.75	0.85417	0.737
MAXENT_RF_GLM_GAMSTEP_BIOCLIM	0.85417	0.71074	0.73611	0.67361	0.63636	0.82639	0.71528	0.66116	0.79339	0.58333	0.66667	0.84298	0.84298	0.64463	0.74306	0.86111	0.737
MAXENT_GBM_GLM_MGCV_EARTH_BIOCLIM	0.83333	0.7438	0.71528	0.67361	0.59504	0.81944	0.72222	0.63636	0.83471	0.61806	0.65278	0.82645	0.84298	0.65289	0.74306	0.88194	0.737
MAXENT_GLM_GLMSTEP_GAMSTEP_EARTH_RPART_BIOCLIM	0.84028	0.7438	0.70833	0.70139	0.59504	0.8125	0.71528	0.63636	0.81818	0.61806	0.64583	0.82645	0.85124	0.66116	0.74306	0.875	0.737
MAXENT_RF_GLM_GLMSTEP_GAM_GAMSTEP_EARTH_BIOCLIM	0.85417	0.73554	0.71528	0.6875	0.61983	0.8125	0.70833	0.64463	0.80992	0.59722	0.66667	0.84298	0.83471	0.64463	0.75694	0.86111	0.737
MAXENT_GLMSTEP_RPART	0.84722	0.71901	0.71528	0.6875	0.58678	0.81944	0.72917	0.68595	0.80992	0.59722	0.63889	0.81818	0.8595	0.64463	0.72917	0.90278	0.73691
MAXENT_RF_GAM_GAMSTEP_EARTH_BIOCLIM	0.85417	0.7438	0.72222	0.68056	0.63636	0.8125	0.72222	0.63636	0.80165	0.59722	0.65972	0.83471	0.83471	0.63636	0.75694	0.86111	0.73691
MAXENT_GLMSTEP_GAMSTEP_MGCV_BIOCLIM	0.875	0.69421	0.72917	0.64583	0.61157	0.85417	0.72222	0.68595	0.80992	0.60417	0.63889	0.80992	0.83471	0.66942	0.73611	0.86806	0.73683
MAXENT_GBM_GLMSTEP_GAM_GAMSTEP_BIOCLIM	0.85417	0.71074	0.73611	0.65972	0.61157	0.83333	0.70833	0.66942	0.80165	0.61806	0.64583	0.82645	0.82645	0.66942	0.74306	0.875	0.73683
MAXENT_GLMSTEP_GAM_GAMSTEP_MGCV_BIOCLIM	0.875	0.69421	0.73611	0.65278	0.61157	0.85417	0.71528	0.66942	0.81818	0.60417	0.63889	0.81818	0.83471	0.66942	0.73611	0.86111	0.73683
MAXENT_GLMSTEP_GAMSTEP_EARTH_RPART	0.82639	0.73554	0.71528	0.69444	0.60331	0.8125	0.70833	0.69421	0.80992	0.59028	0.63889	0.80992	0.85124	0.65289	0.75	0.89583	0.73681
MAXENT_GLMSTEP_EARTH_BIOCLIM	0.83333	0.7438	0.69444	0.66667	0.63636	0.8125	0.70139	0.66942	0.80165	0.63194	0.67361	0.80992	0.84298	0.64463	0.73611	0.88889	0.73673
MAXENT_GBM_BIOCLIM	0.82639	0.71901	0.75	0.67361	0.61157	0.84028	0.72222	0.66116	0.79339	0.60417	0.65278	0.82645	0.84298	0.64463	0.73611	0.88194	0.73667
MAXENT_GBM_EARTH	0.81944	0.73554	0.71528	0.6875	0.63636	0.80556	0.71528	0.65289	0.80165	0.61111	0.65278	0.81818	0.85124	0.64463	0.74306	0.89583	0.73665
MAXENT_RF_GAMSTEP_BIOCLIM	0.84722	0.71901	0.73611	0.68056	0.64463	0.83333	0.70833	0.69421	0.78512	0.58333	0.65278	0.83471	0.82645	0.63636	0.73611	0.86806	0.73665
MAXENT_GBM_GLM_GAM_EARTH	0.84722	0.7438	0.71528	0.6875	0.61157	0.81944	0.70833	0.64463	0.80992	0.61806	0.65278	0.84298	0.84298	0.64463	0.74306	0.85417	0.73665
MAXENT_GLM_GLMSTEP_MGCV_BIOCLIM	0.875	0.70248	0.72222	0.65972	0.61983	0.86111	0.71528	0.66116	0.82645	0.59722	0.63889	0.82645	0.84298	0.66116	0.72917	0.84722	0.73665
MAXENT_GBM_GLM_GAM_EARTH_RPART_BIOCLIM	0.83333	0.7686	0.72917	0.70833	0.60331	0.80556	0.70833	0.6281	0.81818	0.59722	0.65278	0.83471	0.83471	0.65289	0.75	0.86111	0.73665
MAXENT_GLM_GLMSTEP_MGCV	0.86806	0.68595	0.72222	0.65972	0.61983	0.84028	0.72222	0.66942	0.83471	0.59722	0.65278	0.81818	0.84298	0.66116	0.73611	0.85417	0.73656
MAXENT_GBM_RF_GLM_EARTH_BIOCLIM	0.83333	0.75207	0.70833	0.70139	0.6281	0.80556	0.70833	0.64463	0.80165	0.60417	0.65972	0.84298	0.82645	0.63636	0.75694	0.875	0.73656
MAXENT_GBM_GLM_GAM_MGCV_BIOCLIM	0.86111	0.71074	0.74306	0.65972	0.59504	0.82639	0.70833	0.66116	0.82645	0.59722	0.64583	0.83471	0.84298	0.66116	0.75	0.86111	0.73656
MAXENT_GLM_GLMSTEP_GAM_MGCV_BIOCLIM	0.875	0.71074	0.72917	0.66667	0.61157	0.84722	0.70833	0.65289	0.82645	0.59028	0.64583	0.82645	0.84298	0.66116	0.74306	0.84722	0.73656
MAXENT_GLMSTEP_GAMSTEP_EARTH_RPART_BIOCLIM	0.83333	0.7438	0.70833	0.70139	0.60331	0.81944	0.70833	0.66942	0.81818	0.61111	0.63889	0.80992	0.83471	0.65289	0.73611	0.89583	0.73656
MAXENT_GBM_GLM_GLMSTEP_GAMSTEP_EARTH_BIOCLIM	0.84722	0.73554	0.71528	0.67361	0.60331	0.8125	0.71528	0.65289	0.82645	0.61806	0.65972	0.81818	0.83471	0.66116	0.73611	0.875	0.73656
MAXENT_RF_GLM_GAM_GAMSTEP_RPART_BIOCLIM	0.85417	0.73554	0.72917	0.6875	0.60331	0.82639	0.72222	0.65289	0.80992	0.57639	0.64583	0.85124	0.84298	0.63636	0.75	0.86111	0.73656
MAXENT_GAM_GAMSTEP_MGCV	0.86111	0.68595	0.72917	0.66667	0.61157	0.83333	0.72222	0.66942	0.81818	0.59722	0.65972	0.82645	0.84298	0.66942	0.73611	0.85417	0.73648
MAXENT_GBM_GLM_GLMSTEP_GAM_EARTH_BIOCLIM	0.84722	0.7438	0.70833	0.67361	0.60331	0.82639	0.70833	0.64463	0.82645	0.61111	0.65972	0.81818	0.83471	0.65289	0.75	0.875	0.73648
MAXENT_GBM_GLM_GLMSTEP_GAM_GAMSTEP_EARTH_BIOCLIM	0.84722	0.7438	0.71528	0.67361	0.60331	0.81944	0.71528	0.64463	0.81818	0.61111	0.65972	0.81818	0.84298	0.65289	0.75	0.86806	0.73648
MAXENT_GBM_GLMSTEP_GAM_GAMSTEP_EARTH	0.83333	0.73554	0.70833	0.67361	0.61157	0.8125	0.70833	0.66942	0.83471	0.61111	0.63889	0.80992	0.84298	0.66116	0.75694	0.875	0.73646
MAXENT_GBM_GAM_GAMSTEP_BIOCLIM	0.84028	0.71074	0.73611	0.66667	0.61157	0.83333	0.71528	0.66116	0.79339	0.61111	0.64583	0.83471	0.84298	0.66116	0.75	0.86806	0.7364
MAXENT_GBM_GLM_GLMSTEP_GAMSTEP_BIOCLIM	0.84722	0.71074	0.72917	0.66667	0.59504	0.83333	0.71528	0.66942	0.81818	0.61806	0.64583	0.82645	0.83471	0.66116	0.74306	0.86806	0.7364
MAXENT_GLM_GLMSTEP_EARTH_BIOCLIM	0.83333	0.7438	0.69444	0.66667	0.6281	0.83333	0.71528	0.65289	0.80992	0.625	0.65972	0.81818	0.85124	0.65289	0.73611	0.86111	0.73638
MAXENT_RF_GLM_GAMSTEP_EARTH_BIOCLIM	0.85417	0.7438	0.70833	0.68056	0.63636	0.8125	0.70833	0.64463	0.80165	0.59028	0.66667	0.84298	0.84298	0.64463	0.75	0.85417	0.73638
MAXENT_GBM_GAM_EARTH	0.84028	0.75207	0.71528	0.6875	0.6281	0.80556	0.70833	0.64463	0.80165	0.61806	0.65278	0.82645	0.85124	0.64463	0.74306	0.86111	0.73629
MAXENT_GAMSTEP_EARTH_RPART_BIOCLIM	0.81944	0.7686	0.70833	0.70139	0.60331	0.8125	0.71528	0.65289	0.81818	0.61111	0.63889	0.81818	0.84298	0.64463	0.73611	0.88889	0.73629
MAXENT_GBM	0.84028	0.71901	0.73611	0.65972	0.61983	0.84028	0.72222	0.66116	0.79339	0.61111	0.64583	0.81818	0.85124	0.63636	0.73611	0.88889	0.73623
MAXENT_RF_GAM_BIOCLIM	0.85417	0.71901	0.72917	0.66667	0.64463	0.83333	0.70833	0.66942	0.79339	0.59028	0.65278	0.83471	0.84298	0.63636	0.74306	0.86111	0.73621
MAXENT_RF_GLM_GAM_GAMSTEP_EARTH_BIOCLIM	0.85417	0.75207	0.72222	0.67361	0.61983	0.8125	0.70833	0.6281	0.80165	0.59722	0.65972	0.85124	0.84298	0.64463	0.75694	0.85417	0.73621
MAXENT_GAM_GAMSTEP_RPART	0.83333	0.72727	0.72917	0.6875	0.58678	0.81944	0.72917	0.66942	0.81818	0.59722	0.63889	0.82645	0.85124	0.65289	0.74306	0.86806	0.73613
MAXENT_GLM_GAMSTEP_RPART_BIOCLIM	0.83333	0.73554	0.72222	0.6875	0.57025	0.82639	0.71528	0.66942	0.82645	0.60417	0.63889	0.82645	0.84298	0.66116	0.74306	0.875	0.73613
MAXENT_GLM_GLMSTEP_GAMSTEP_MGCV_EARTH	0.86111	0.72727	0.70139	0.66667	0.61157	0.8125	0.71528	0.65289	0.83471	0.60417	0.65972	0.80992	0.84298	0.65289	0.75	0.875	0.73613
MAXENT_GLM_GAMSTEP_EARTH_RPART_BIOCLIM	0.82639	0.76033	0.70833	0.70139	0.59504	0.8125	0.72222	0.63636	0.82645	0.61111	0.64583	0.81818	0.84298	0.65289	0.74306	0.875	0.73613
MAXENT_GBM_GLMSTEP_GAM_GAMSTEP_EARTH_BIOCLIM	0.84722	0.73554	0.71528	0.67361	0.61983	0.8125	0.70139	0.65289	0.80992	0.61111	0.65972	0.81818	0.83471	0.66116	0.75	0.875	0.73613
MAXENT_RF_GLM_GAM_GAMSTEP_EARTH_RPART	0.84722	0.76033	0.71528	0.71528	0.61157	0.80556	0.70139	0.63636	0.79339	0.60417	0.63889	0.84298	0.84298	0.64463	0.76389	0.85417	0.73613
MAXENT_RF_GAMSTEP	0.85417	0.70248	0.73611	0.67361	0.63636	0.83333	0.72222	0.69421	0.77686	0.59028	0.63194	0.82645	0.84298	0.64463	0.73611	0.875	0.73605
MAXENT_GLM_GLMSTEP_GAM_GAMSTEP	0.85417	0.68595	0.72222	0.66667	0.61157	0.84028	0.70833	0.65289	0.83471	0.60417	0.65972	0.82645	0.84298	0.66942	0.75	0.84722	0.73605
MAXENT_GLM_GAM_GAMSTEP_RPART	0.83333	0.71901	0.72917	0.69444	0.57851	0.82639	0.72222	0.65289	0.82645	0.59028	0.65278	0.84298	0.85124	0.65289	0.75	0.85417	0.73605
MAXENT_GLMSTEP_GAM_GAMSTEP_MGCV_EARTH_BIOCLIM	0.85417	0.72727	0.70833	0.65972	0.61983	0.83333	0.70139	0.64463	0.82645	0.61806	0.65972	0.80992	0.84298	0.65289	0.74306	0.875	0.73605
MAXENT_GBM_GLM_GAM	0.84028	0.71074	0.73611	0.67361	0.60331	0.83333	0.72222	0.66116	0.80992	0.61806	0.64583	0.84298	0.84298	0.64463	0.73611	0.85417	0.73596
MAXENT_GBM_GLM_BIOCLIM	0.82639	0.71901	0.75	0.67361	0.60331	0.83333	0.72222	0.65289	0.80165	0.60417	0.64583	0.84298	0.84298	0.65289	0.73611	0.86806	0.73596
MAXENT_GBM_GLM_GAM_GAMSTEP	0.83333	0.71074	0.72917	0.67361	0.60331	0.83333	0.71528	0.65289	0.81818	0.625	0.64583	0.84298	0.84298	0.64463	0.75694	0.84722	0.73596
MAXENT_GLM_GAM_RPART_BIOCLIM	0.84028	0.7438	0.72222	0.68056	0.58678	0.83333	0.71528	0.65289	0.81818	0.59722	0.63194	0.8595	0.84298	0.65289	0.74306	0.85417	0.73594
MAXENT_GLMSTEP_GAM_GAMSTEP_EARTH	0.83333	0.73554	0.70139	0.66667	0.61983	0.81944	0.70139	0.64463	0.83471	0.61111	0.65972	0.80992	0.85124	0.66116	0.75694	0.86806	0.73594
MAXENT_GAMSTEP_RPART	0.82639	0.72727	0.72917	0.68056	0.57851	0.80556	0.72917	0.68595	0.80992	0.58333	0.64583	0.82645	0.87603	0.64463	0.73611	0.88889	0.73586
MAXENT_GAM_MGCV_BIOCLIM	0.86111	0.71901	0.73611	0.64583	0.61157	0.85417	0.71528	0.66116	0.81818	0.59722	0.63889	0.82645	0.85124	0.65289	0.72917	0.85417	0.73578
MAXENT_GAM_RPART_BIOCLIM	0.84028	0.75207	0.72222	0.68056	0.59504	0.83333	0.71528	0.64463	0.80992	0.61806	0.625	0.83471	0.85124	0.65289	0.73611	0.86111	0.73578
MAXENT_GLM_GAMSTEP_EARTH_RPART	0.82639	0.75207	0.71528	0.70833	0.59504	0.80556	0.72222	0.65289	0.80992	0.60417	0.64583	0.82645	0.85124	0.65289	0.74306	0.86111	0.73578
MAXENT_GLM_MGCV_EARTH_BIOCLIM	0.84028	0.76033	0.70139	0.65972	0.61157	0.82639	0.72222	0.6281	0.82645	0.61111	0.65972	0.81818	0.85124	0.64463	0.73611	0.875	0.73578
MAXENT_GBM_GLM_EARTH	0.83333	0.7438	0.71528	0.69444	0.61983	0.80556	0.70833	0.63636	0.80992	0.61806	0.65278	0.82645	0.85124	0.64463	0.74306	0.86806	0.7357
MAXENT_GBM_GAM_GAMSTEP	0.84028	0.71074	0.72917	0.65972	0.61157	0.82639	0.72222	0.66942	0.80992	0.61111	0.64583	0.82645	0.85124	0.65289	0.75	0.85417	0.7357
MAXENT_GLM_GAMSTEP_RPART	0.82639	0.71901	0.72917	0.69444	0.57025	0.81944	0.72222	0.67769	0.81818	0.59028	0.64583	0.84298	0.85124	0.65289	0.74306	0.86806	0.7357
MAXENT_GLM_RPART_BIOCLIM	0.82639	0.7438	0.72222	0.6875	0.57851	0.84028	0.72222	0.65289	0.80992	0.60417	0.63889	0.84298	0.85124	0.65289	0.72222	0.875	0.7357
MAXENT_RF_GLM_GAM_BIOCLIM	0.85417	0.71074	0.72917	0.67361	0.63636	0.83333	0.70833	0.65289	0.80165	0.58333	0.65972	0.85124	0.84298	0.63636	0.74306	0.85417	0.7357
MAXENT_GLM_GLMSTEP_GAM_GAMSTEP_MGCV_EARTH	0.86111	0.72727	0.70139	0.66667	0.60331	0.81944	0.70833	0.64463	0.84298	0.61111	0.65972	0.81818	0.84298	0.65289	0.75694	0.85417	0.7357
MAXENT_GAM_MGCV	0.86111	0.69421	0.72917	0.65972	0.61157	0.83333	0.72222	0.66942	0.81818	0.60417	0.65972	0.82645	0.85124	0.65289	0.73611	0.84028	0.73561
MAXENT_GAM_RPART	0.84722	0.72727	0.72917	0.6875	0.58678	0.81944	0.72222	0.65289	0.80992	0.61111	0.64583	0.83471	0.8595	0.64463	0.72917	0.86111	0.73553
MAXENT_GBM_GLM_GAM_GAMSTEP_EARTH_RPART	0.83333	0.75207	0.72917	0.71528	0.58678	0.79861	0.70833	0.61157	0.83471	0.60417	0.63889	0.83471	0.84298	0.65289	0.75694	0.86806	0.73553
MAXENT_GLM_GLMSTEP_GAM_GAMSTEP_EARTH_RPART_BIOCLIM	0.84028	0.7438	0.71528	0.69444	0.59504	0.8125	0.70833	0.61983	0.82645	0.61806	0.65278	0.82645	0.84298	0.66116	0.74306	0.86806	0.73553
MAXENT_GLM_GAM_EARTH_RPART_BIOCLIM	0.82639	0.77686	0.71528	0.69444	0.59504	0.81944	0.70139	0.63636	0.81818	0.61111	0.64583	0.83471	0.84298	0.65289	0.73611	0.86111	0.73551
MAXENT_GAM_GAMSTEP_EARTH_RPART	0.83333	0.76033	0.71528	0.70139	0.60331	0.80556	0.71528	0.63636	0.81818	0.60417	0.63889	0.82645	0.85124	0.65289	0.74306	0.86111	0.73543
MAXENT_GBM_GLMSTEP_GAMSTEP_EARTH_BIOCLIM	0.84028	0.73554	0.71528	0.66667	0.61983	0.80556	0.70833	0.67769	0.81818	0.625	0.64583	0.80992	0.83471	0.65289	0.73611	0.875	0.73543
MAXENT_GLMSTEP_GAM_GAMSTEP	0.84722	0.69421	0.72222	0.65278	0.61983	0.83333	0.70833	0.66942	0.82645	0.60417	0.65972	0.81818	0.85124	0.66116	0.74306	0.85417	0.73534
MAXENT_GLM_GAM_GAMSTEP_EARTH_RPART	0.82639	0.7686	0.71528	0.70833	0.58678	0.80556	0.72222	0.61983	0.82645	0.59722	0.64583	0.83471	0.85124	0.65289	0.75	0.85417	0.73534
MAXENT_GBM_GLM_GAMSTEP_EARTH_BIOCLIM	0.83333	0.7438	0.70833	0.68056	0.60331	0.8125	0.70833	0.63636	0.82645	0.61111	0.65972	0.81818	0.85124	0.65289	0.74306	0.875	0.73526
MAXENT_GLM_MGCV	0.85417	0.68595	0.73611	0.65278	0.61157	0.83333	0.72917	0.67769	0.81818	0.59722	0.65972	0.82645	0.85124	0.65289	0.72917	0.84722	0.73518
MAXENT_RF_GLM_GAMSTEP	0.84028	0.71074	0.73611	0.68056	0.6281	0.82639	0.72222	0.66116	0.78512	0.59722	0.63889	0.84298	0.85124	0.64463	0.73611	0.86111	0.73518
MAXENT_GLM_GLMSTEP_GAM_GAMSTEP_MGCV_EARTH_BIOCLIM	0.85417	0.73554	0.70833	0.66667	0.61157	0.83333	0.70139	0.6281	0.83471	0.61111	0.65278	0.81818	0.84298	0.65289	0.75	0.86111	0.73518
MAXENT_GBM_GAMSTEP	0.82639	0.71074	0.74306	0.65972	0.60331	0.82639	0.72222	0.69421	0.78512	0.61806	0.63889	0.82645	0.85124	0.64463	0.73611	0.875	0.7351
MAXENT_GLM_RPART	0.84028	0.72727	0.72222	0.69444	0.57025	0.81944	0.72917	0.66116	0.80165	0.59028	0.65278	0.85124	0.8595	0.64463	0.72917	0.86806	0.7351
MAXENT_GLMSTEP_GAM	0.86111	0.69421	0.72222	0.65972	0.61983	0.84028	0.70833	0.66942	0.80992	0.61111	0.65972	0.81818	0.85124	0.65289	0.73611	0.84722	0.7351
MAXENT_GBM_GLM_GAMSTEP	0.82639	0.71074	0.74306	0.66667	0.59504	0.82639	0.72222	0.66942	0.79339	0.61111	0.64583	0.84298	0.85124	0.65289	0.74306	0.86111	0.7351
MAXENT_GBM_GLM_GAM_GAMSTEP_MGCV_EARTH_BIOCLIM	0.85417	0.7438	0.71528	0.67361	0.60331	0.81944	0.71528	0.61983	0.82645	0.60417	0.64583	0.82645	0.84298	0.65289	0.75	0.86806	0.7351
MAXENT_RF_GLM_GAMSTEP_EARTH	0.84028	0.73554	0.70139	0.6875	0.63636	0.8125	0.72222	0.64463	0.80165	0.60417	0.63889	0.84298	0.85124	0.64463	0.74306	0.85417	0.73507
MAXENT_RF_GLM_GAM_GAMSTEP_BIOCLIM	0.85417	0.71074	0.74306	0.67361	0.61983	0.83333	0.70833	0.64463	0.80165	0.57639	0.65972	0.84298	0.84298	0.64463	0.75	0.85417	0.73501
MAXENT_GBM_GLM_GAMSTEP_BIOCLIM	0.84028	0.71074	0.72917	0.67361	0.58678	0.83333	0.71528	0.66116	0.80165	0.61111	0.64583	0.84298	0.84298	0.65289	0.74306	0.86806	0.73493
MAXENT_GLM_GLMSTEP_GAMSTEP_EARTH	0.84028	0.72727	0.70139	0.66667	0.6281	0.81944	0.71528	0.65289	0.80165	0.60417	0.65972	0.81818	0.85124	0.66116	0.74306	0.86806	0.73491
MAXENT_GLM_GAM_GAMSTEP_EARTH_RPART_BIOCLIM	0.84028	0.7686	0.71528	0.69444	0.59504	0.8125	0.70139	0.6281	0.81818	0.61111	0.63889	0.83471	0.84298	0.65289	0.74306	0.86111	0.73491
MAXENT_GLM_GLMSTEP_GAM_GAMSTEP_EARTH	0.84722	0.72727	0.70139	0.68056	0.60331	0.8125	0.70139	0.63636	0.84298	0.60417	0.65972	0.83471	0.84298	0.65289	0.75694	0.85417	0.73491
MAXENT_RF_GAMSTEP_EARTH	0.83333	0.72727	0.70139	0.6875	0.66116	0.79861	0.72222	0.66942	0.79339	0.60417	0.63194	0.84298	0.84298	0.63636	0.74306	0.86111	0.73481
MAXENT_RPART	0.83333	0.73554	0.72222	0.69444	0.57851	0.8125	0.73611	0.63636	0.79339	0.59722	0.65972	0.82645	0.87603	0.63636	0.72222	0.89583	0.73477
MAXENT_GBM_GLMSTEP_GAMSTEP	0.84722	0.69421	0.72222	0.65278	0.61157	0.83333	0.71528	0.70248	0.80165	0.60417	0.63889	0.82645	0.83471	0.65289	0.74306	0.875	0.73474
MAXENT_GLM_GLMSTEP_GAM	0.85417	0.69421	0.72222	0.66667	0.61157	0.84028	0.70139	0.66942	0.81818	0.60417	0.65972	0.83471	0.84298	0.65289	0.74306	0.84028	0.73474
MAXENT_GLM_GAM_GAMSTEP_MGCV_BIOCLIM	0.86806	0.71074	0.73611	0.65278	0.60331	0.84028	0.71528	0.65289	0.81818	0.59028	0.64583	0.82645	0.84298	0.66942	0.73611	0.84722	0.73474
MAXENT_RF_GAM_EARTH	0.84028	0.73554	0.70833	0.68056	0.66116	0.79861	0.70833	0.63636	0.80165	0.61806	0.63194	0.84298	0.85124	0.63636	0.75	0.85417	0.73472
MAXENT_GLM_GAM_MGCV	0.86111	0.68595	0.72917	0.65972	0.60331	0.83333	0.72222	0.66116	0.81818	0.60417	0.65972	0.84298	0.84298	0.65289	0.74306	0.83333	0.73458
MAXENT_GLM_GLMSTEP_EARTH	0.84028	0.72727	0.70833	0.66667	0.6281	0.8125	0.71528	0.65289	0.80992	0.60417	0.65972	0.82645	0.85124	0.65289	0.73611	0.86111	0.73456
MAXENT_GBM_GAM_EARTH_BIOCLIM	0.82639	0.76033	0.70833	0.68056	0.6281	0.8125	0.70833	0.63636	0.80992	0.60417	0.65278	0.82645	0.84298	0.64463	0.75	0.86111	0.73456
MAXENT_GAM_MGCV_EARTH_BIOCLIM	0.84722	0.76033	0.70833	0.64583	0.63636	0.81944	0.70833	0.63636	0.81818	0.60417	0.65972	0.80165	0.85124	0.64463	0.74306	0.86806	0.73456
MAXENT_GBM_GLM_GAM_GAMSTEP_BIOCLIM	0.84028	0.71074	0.73611	0.66667	0.60331	0.83333	0.70833	0.64463	0.80165	0.60417	0.64583	0.84298	0.84298	0.65289	0.75694	0.86111	0.7345
MAXENT_GAM_MGCV_EARTH	0.84722	0.7438	0.70139	0.66667	0.6281	0.8125	0.70833	0.63636	0.82645	0.60417	0.65972	0.80992	0.85124	0.64463	0.75	0.86111	0.73448
MAXENT_GLMSTEP_GAM_EARTH_BIOCLIM	0.84028	0.7438	0.70139	0.65972	0.61983	0.83333	0.70139	0.66116	0.80165	0.61111	0.65972	0.81818	0.84298	0.65289	0.74306	0.86111	0.73448
MAXENT_GLM_GLMSTEP_GAM_BIOCLIM	0.85417	0.71901	0.72222	0.65972	0.61983	0.84722	0.69444	0.66116	0.80165	0.60417	0.65278	0.82645	0.84298	0.66116	0.73611	0.84722	0.73439
MAXENT_RF_GLM_GAM_GAMSTEP_EARTH	0.84722	0.73554	0.71528	0.6875	0.6281	0.8125	0.70833	0.6281	0.80992	0.60417	0.63889	0.84298	0.84298	0.64463	0.75694	0.84722	0.73439
MAXENT_GAMSTEP_MGCV_BIOCLIM	0.85417	0.70248	0.73611	0.63194	0.60331	0.84722	0.72222	0.68595	0.80165	0.60417	0.63889	0.81818	0.84298	0.66942	0.72222	0.86806	0.73431
MAXENT_GBM_EARTH_BIOCLIM	0.82639	0.75207	0.70139	0.68056	0.61983	0.80556	0.71528	0.6281	0.80165	0.61111	0.65972	0.82645	0.84298	0.64463	0.73611	0.89583	0.73423
MAXENT_GAM_GAMSTEP_MGCV_BIOCLIM	0.86806	0.70248	0.73611	0.64583	0.61157	0.84722	0.70139	0.65289	0.80992	0.61111	0.63889	0.82645	0.84298	0.66942	0.72917	0.85417	0.73423
MAXENT_GAM_GAMSTEP_MGCV_EARTH_BIOCLIM	0.84722	0.75207	0.71528	0.65278	0.6281	0.82639	0.70833	0.6281	0.80992	0.61806	0.65972	0.80165	0.84298	0.65289	0.74306	0.86111	0.73423
MAXENT_GBM_GAM_GAMSTEP_EARTH_BIOCLIM	0.83333	0.7438	0.71528	0.68056	0.61983	0.8125	0.70833	0.63636	0.80165	0.60417	0.65972	0.81818	0.83471	0.65289	0.75	0.875	0.73415
MAXENT_GLM_GLMSTEP_GAM_MGCV_EARTH_BIOCLIM	0.86111	0.73554	0.70833	0.66667	0.61157	0.83333	0.70139	0.6281	0.82645	0.59722	0.65972	0.80992	0.84298	0.65289	0.75	0.86111	0.73415
MAXENT_GLM_GAM_MGCV_EARTH	0.85417	0.75207	0.70139	0.66667	0.61157	0.8125	0.71528	0.6281	0.83471	0.59722	0.65278	0.83471	0.84298	0.64463	0.75	0.84722	0.73412
MAXENT_GBM_GAMSTEP_EARTH	0.82639	0.7438	0.70833	0.6875	0.61983	0.80556	0.71528	0.66942	0.80165	0.60417	0.63889	0.80992	0.85124	0.64463	0.74306	0.875	0.73404
MAXENT_GLM_GAM_MGCV_BIOCLIM	0.86111	0.71074	0.73611	0.65278	0.60331	0.84028	0.70139	0.66942	0.81818	0.59028	0.64583	0.83471	0.84298	0.65289	0.73611	0.84722	0.73396
MAXENT_EARTH_BIOCLIM	0.82639	0.7686	0.69444	0.65972	0.63636	0.8125	0.70833	0.63636	0.79339	0.625	0.66667	0.80992	0.85124	0.63636	0.74306	0.875	0.73396
MAXENT_GLMSTEP_GAM_BIOCLIM	0.85417	0.71074	0.72222	0.65278	0.6281	0.85417	0.69444	0.66942	0.79339	0.61806	0.63889	0.82645	0.84298	0.66116	0.72917	0.84722	0.73396
MAXENT_GLM_GLMSTEP_GAM_EARTH	0.84722	0.73554	0.70139	0.66667	0.61983	0.82639	0.71528	0.63636	0.81818	0.59722	0.65972	0.82645	0.84298	0.65289	0.75	0.84722	0.73396
MAXENT_GLMSTEP_GAM_GAMSTEP_EARTH_BIOCLIM	0.84028	0.7438	0.70833	0.66667	0.61983	0.81944	0.69444	0.63636	0.80992	0.61111	0.65972	0.81818	0.84298	0.66116	0.74306	0.86806	0.73396
MAXENT_GBM_GLM_GAM_MGCV_EARTH_BIOCLIM	0.84028	0.7438	0.71528	0.68056	0.61157	0.81944	0.70833	0.63636	0.82645	0.59722	0.64583	0.82645	0.83471	0.65289	0.75	0.85417	0.73396
MAXENT_GBM_GAM_GAMSTEP_EARTH	0.83333	0.73554	0.70833	0.68056	0.61157	0.8125	0.71528	0.64463	0.82645	0.60417	0.64583	0.80992	0.84298	0.65289	0.75	0.86806	0.73388
MAXENT_GBM_GLM_GAM_GAMSTEP_EARTH	0.83333	0.73554	0.70833	0.6875	0.59504	0.8125	0.71528	0.61157	0.83471	0.61111	0.64583	0.84298	0.84298	0.65289	0.75	0.86111	0.73379
MAXENT_GBM_GAM_BIOCLIM	0.83333	0.71074	0.73611	0.66667	0.61157	0.83333	0.72222	0.66116	0.79339	0.59722	0.64583	0.83471	0.84298	0.65289	0.72917	0.86806	0.73371
MAXENT_GLM_GAMSTEP_MGCV_BIOCLIM	0.85417	0.70248	0.73611	0.65278	0.59504	0.84722	0.70833	0.65289	0.80992	0.60417	0.64583	0.82645	0.85124	0.66942	0.72917	0.85417	0.73371
MAXENT_GLM_GLMSTEP_GAM_GAMSTEP_BIOCLIM	0.85417	0.69421	0.72917	0.65972	0.60331	0.84028	0.70833	0.65289	0.80992	0.61111	0.65278	0.82645	0.84298	0.66942	0.73611	0.84722	0.73363
MAXENT_GBM_GAMSTEP_BIOCLIM	0.82639	0.71074	0.72917	0.66667	0.59504	0.82639	0.71528	0.67769	0.79339	0.61111	0.64583	0.83471	0.83471	0.65289	0.73611	0.88194	0.73363
MAXENT_GLM_GLMSTEP_BIOCLIM	0.85417	0.71074	0.71528	0.65278	0.61157	0.85417	0.70833	0.67769	0.80165	0.59722	0.64583	0.83471	0.84298	0.66116	0.72222	0.84722	0.73361
MAXENT_GBM_GAMSTEP_EARTH_BIOCLIM	0.82639	0.75207	0.70833	0.68056	0.61983	0.80556	0.71528	0.65289	0.81818	0.60417	0.63889	0.81818	0.83471	0.64463	0.74306	0.875	0.73361
MAXENT_GLM_EARTH_BIOCLIM	0.82639	0.76033	0.69444	0.65972	0.61983	0.81944	0.71528	0.61983	0.80165	0.625	0.66667	0.82645	0.84298	0.64463	0.74306	0.86806	0.73336
MAXENT_GLM_GLMSTEP_GAM_EARTH_BIOCLIM	0.84028	0.7438	0.70139	0.66667	0.61157	0.83333	0.70139	0.63636	0.80992	0.61111	0.65972	0.81818	0.84298	0.65289	0.74306	0.86111	0.73336
MAXENT_GLM_GAM_GAMSTEP_MGCV_EARTH	0.85417	0.7438	0.70139	0.66667	0.60331	0.81944	0.71528	0.61983	0.82645	0.60417	0.65972	0.83471	0.84298	0.64463	0.75	0.84722	0.73336
MAXENT_GBM_GLM_GAM_BIOCLIM	0.84028	0.71074	0.73611	0.65972	0.60331	0.83333	0.70833	0.66116	0.80165	0.61111	0.65278	0.84298	0.83471	0.65289	0.73611	0.84722	0.73328
MAXENT_GLM_GAM_GAMSTEP_MGCV	0.86111	0.69421	0.72917	0.65972	0.60331	0.83333	0.71528	0.64463	0.81818	0.59028	0.65972	0.82645	0.84298	0.66942	0.74306	0.84028	0.73319
MAXENT_GAM_GAMSTEP_MGCV_EARTH	0.85417	0.73554	0.70139	0.67361	0.61983	0.8125	0.71528	0.61983	0.81818	0.60417	0.65972	0.80992	0.84298	0.65289	0.75	0.86111	0.73319
MAXENT_GBM_GLMSTEP_GAMSTEP_EARTH	0.82639	0.71901	0.70833	0.66667	0.61983	0.8125	0.70833	0.69421	0.80992	0.60417	0.63194	0.80992	0.83471	0.65289	0.75	0.88194	0.73317
MAXENT_GLM_GAMSTEP_MGCV_EARTH	0.84028	0.73554	0.70139	0.67361	0.61157	0.8125	0.71528	0.63636	0.83471	0.59722	0.65972	0.82645	0.84298	0.65289	0.73611	0.85417	0.73317
MAXENT_GLM_GLMSTEP_GAMSTEP_MGCV_EARTH_BIOCLIM	0.85417	0.71901	0.70833	0.65972	0.61157	0.83333	0.69444	0.64463	0.81818	0.61806	0.65278	0.80165	0.84298	0.65289	0.75	0.86806	0.73311
MAXENT_GLMSTEP_GAMSTEP_EARTH_BIOCLIM	0.83333	0.73554	0.70139	0.65278	0.6281	0.82639	0.70833	0.66116	0.80992	0.61111	0.65278	0.80992	0.83471	0.65289	0.73611	0.875	0.73309
MAXENT_GLMSTEP_BIOCLIM	0.84722	0.71074	0.71528	0.65278	0.61157	0.85417	0.70833	0.68595	0.79339	0.61111	0.63194	0.81818	0.84298	0.66116	0.71528	0.86806	0.73301
MAXENT_GLMSTEP_GAM_GAMSTEP_BIOCLIM	0.85417	0.70248	0.72917	0.64583	0.61157	0.84722	0.70139	0.66942	0.80165	0.60417	0.63889	0.82645	0.84298	0.66942	0.72917	0.85417	0.73301
MAXENT_GBM_GLM_EARTH_BIOCLIM	0.82639	0.75207	0.70139	0.68056	0.61157	0.81944	0.70833	0.6281	0.80992	0.60417	0.65972	0.82645	0.84298	0.64463	0.73611	0.875	0.73293
MAXENT_GLMSTEP_EARTH	0.83333	0.72727	0.70833	0.65972	0.63636	0.80556	0.70139	0.66942	0.80165	0.59722	0.67361	0.80165	0.85124	0.64463	0.73611	0.875	0.73266
MAXENT_GLMSTEP_GAM_EARTH	0.84028	0.72727	0.70139	0.65972	0.63636	0.8125	0.70139	0.64463	0.80992	0.60417	0.65972	0.80992	0.85124	0.65289	0.75	0.86111	0.73266
MAXENT_GLM_GLMSTEP_GAMSTEP_EARTH_BIOCLIM	0.84028	0.72727	0.70139	0.65972	0.61983	0.81944	0.70139	0.63636	0.81818	0.61806	0.65972	0.80992	0.85124	0.66116	0.73611	0.86111	0.73257
MAXENT_GLM_GLMSTEP	0.85417	0.69421	0.71528	0.65278	0.61157	0.84722	0.71528	0.67769	0.80165	0.59722	0.65278	0.81818	0.85124	0.66116	0.72222	0.84722	0.73249
MAXENT_GBM_GLM_GAM_EARTH_BIOCLIM	0.82639	0.75207	0.70833	0.68056	0.61157	0.81944	0.70139	0.6281	0.81818	0.60417	0.65972	0.82645	0.83471	0.64463	0.75	0.85417	0.73249
MAXENT_GLM_GLMSTEP_GAMSTEP_BIOCLIM	0.84722	0.68595	0.71528	0.64583	0.60331	0.84722	0.70833	0.66116	0.81818	0.60417	0.64583	0.82645	0.84298	0.66942	0.73611	0.86111	0.73241
MAXENT_GLM_GAMSTEP_MGCV_EARTH_BIOCLIM	0.84028	0.7438	0.70833	0.66667	0.61157	0.81944	0.70833	0.6281	0.81818	0.61111	0.65972	0.80992	0.84298	0.65289	0.73611	0.86111	0.73241
MAXENT_GAM_GAMSTEP_BIOCLIM	0.84722	0.71074	0.72917	0.65278	0.60331	0.84028	0.70139	0.66942	0.79339	0.60417	0.65278	0.82645	0.84298	0.65289	0.73611	0.85417	0.73233
MAXENT_GAMSTEP_EARTH_BIOCLIM	0.82639	0.75207	0.70139	0.65972	0.6281	0.8125	0.70833	0.64463	0.80992	0.61806	0.65278	0.81818	0.84298	0.63636	0.73611	0.86806	0.73222
MAXENT_GBM_GLM_GAM_GAMSTEP_EARTH_BIOCLIM	0.84028	0.7438	0.71528	0.67361	0.60331	0.8125	0.71528	0.61157	0.80992	0.60417	0.65278	0.81818	0.84298	0.65289	0.75	0.86806	0.73216
MAXENT_GLM_EARTH	0.82639	0.73554	0.70139	0.66667	0.61983	0.8125	0.71528	0.63636	0.80165	0.61111	0.66667	0.82645	0.85124	0.64463	0.73611	0.86111	0.73206
MAXENT_GLM_GLMSTEP_GAMSTEP	0.83333	0.67769	0.70833	0.65972	0.61157	0.83333	0.72222	0.67769	0.80165	0.58333	0.65278	0.82645	0.85124	0.66942	0.75	0.85417	0.73206
MAXENT_GAM_GAMSTEP_EARTH_BIOCLIM	0.83333	0.75207	0.70833	0.65972	0.61157	0.81944	0.70139	0.63636	0.80165	0.61806	0.65972	0.81818	0.84298	0.64463	0.74306	0.86111	0.73198
MAXENT_GLMSTEP_GAMSTEP_EARTH	0.81944	0.71074	0.70139	0.65278	0.63636	0.81944	0.70833	0.68595	0.79339	0.59028	0.65278	0.80992	0.85124	0.65289	0.74306	0.88194	0.73187
MAXENT_GLM_GAM_GAMSTEP_BIOCLIM	0.84722	0.71901	0.72917	0.65278	0.59504	0.84028	0.70833	0.64463	0.80165	0.60417	0.64583	0.83471	0.84298	0.65289	0.74306	0.84722	0.73181
MAXENT_GLM_GLMSTEP_GAM_GAMSTEP_EARTH_BIOCLIM	0.84028	0.72727	0.70833	0.66667	0.61157	0.82639	0.69444	0.61983	0.81818	0.61806	0.65972	0.81818	0.84298	0.65289	0.74306	0.86111	0.73181
MAXENT_GLM_GAM_GAMSTEP_MGCV_EARTH_BIOCLIM	0.85417	0.73554	0.71528	0.66667	0.61983	0.82639	0.70139	0.61157	0.81818	0.59722	0.65972	0.80992	0.84298	0.64463	0.74306	0.86111	0.73173
MAXENT_GAM_EARTH	0.82639	0.75207	0.70833	0.66667	0.61983	0.8125	0.70833	0.64463	0.80165	0.61111	0.66667	0.80992	0.85124	0.63636	0.73611	0.85417	0.73162
MAXENT_GLM_GAM_EARTH	0.83333	0.75207	0.70833	0.67361	0.61157	0.8125	0.70833	0.63636	0.80992	0.61111	0.66667	0.82645	0.85124	0.6281	0.73611	0.84028	0.73162
MAXENT_GLM_GAM_MGCV_EARTH_BIOCLIM	0.84028	0.75207	0.70833	0.66667	0.61983	0.83333	0.70139	0.6281	0.82645	0.59722	0.65278	0.80992	0.83471	0.64463	0.74306	0.84722	0.73162
MAXENT_GBM_GLM_GAMSTEP_EARTH	0.83333	0.73554	0.70833	0.69444	0.60331	0.8125	0.70833	0.61983	0.80992	0.59722	0.63889	0.83471	0.85124	0.65289	0.74306	0.86111	0.73154
MAXENT_GLM_GAMSTEP_EARTH_BIOCLIM	0.83333	0.7438	0.70139	0.65972	0.61157	0.81944	0.71528	0.6281	0.81818	0.61111	0.65972	0.81818	0.84298	0.64463	0.73611	0.86111	0.73154
MAXENT_GLM	0.82639	0.69421	0.74306	0.64583	0.61983	0.84028	0.71528	0.66116	0.78512	0.61111	0.65972	0.83471	0.85124	0.64463	0.72222	0.84722	0.73138
MAXENT_GLM_GAMSTEP_BIOCLIM	0.83333	0.70248	0.72222	0.65972	0.59504	0.84028	0.70833	0.66116	0.80165	0.60417	0.65278	0.83471	0.84298	0.65289	0.73611	0.85417	0.73138
MAXENT_BIOCLIM	0.82639	0.71901	0.72917	0.65278	0.61983	0.85417	0.72917	0.63636	0.77686	0.61111	0.64583	0.83471	0.85124	0.64463	0.71528	0.85417	0.73129
MAXENT_GAMSTEP_BIOCLIM	0.83333	0.71074	0.72222	0.64583	0.59504	0.84028	0.72222	0.69421	0.79339	0.60417	0.63194	0.81818	0.84298	0.65289	0.72917	0.86111	0.73111
MAXENT_GLM_BIOCLIM	0.82639	0.71901	0.72917	0.64583	0.6281	0.85417	0.70833	0.63636	0.78512	0.61111	0.65278	0.83471	0.84298	0.64463	0.72222	0.85417	0.73094
MAXENT_GAM_GAMSTEP_EARTH	0.8125	0.73554	0.70139	0.67361	0.61983	0.80556	0.71528	0.63636	0.81818	0.60417	0.65972	0.80992	0.85124	0.64463	0.75	0.85417	0.73076
MAXENT_GAM_GAMSTEP	0.8125	0.69421	0.72917	0.65278	0.61157	0.82639	0.71528	0.66942	0.80992	0.59722	0.65972	0.82645	0.85124	0.64463	0.74306	0.84722	0.73067
MAXENT_GLMSTEP_GAMSTEP_BIOCLIM	0.84722	0.69421	0.71528	0.64583	0.60331	0.84028	0.70139	0.69421	0.80992	0.60417	0.63194	0.80992	0.82645	0.66942	0.72917	0.86806	0.73067
MAXENT_GAM_EARTH_BIOCLIM	0.82639	0.7686	0.70833	0.65972	0.61983	0.81944	0.70833	0.61157	0.80165	0.61111	0.66667	0.81818	0.84298	0.63636	0.73611	0.85417	0.73059
MAXENT_GLM_GAM	0.84028	0.69421	0.73611	0.64583	0.60331	0.84028	0.71528	0.65289	0.80165	0.61111	0.65972	0.84298	0.85124	0.63636	0.72917	0.82639	0.73043
MAXENT_GLM_GAM_GAMSTEP	0.8125	0.69421	0.72917	0.65972	0.60331	0.83333	0.70833	0.65289	0.81818	0.59028	0.65972	0.84298	0.85124	0.64463	0.75	0.83333	0.73024
MAXENT_GAMSTEP_EARTH	0.8125	0.7438	0.70139	0.65972	0.63636	0.80556	0.71528	0.66116	0.79339	0.60417	0.65278	0.80992	0.85124	0.63636	0.72917	0.86806	0.73005
MAXENT_GAM_BIOCLIM	0.84028	0.71901	0.72917	0.64583	0.61157	0.85417	0.70833	0.63636	0.78512	0.61806	0.64583	0.83471	0.84298	0.64463	0.72222	0.84028	0.72991
MAXENT_GLMSTEP_GAMSTEP	0.82639	0.67769	0.70833	0.65278	0.61157	0.84028	0.70833	0.70248	0.79339	0.58333	0.63889	0.81818	0.84298	0.66942	0.74306	0.86111	0.72989
MAXENT_GLM_GAM_GAMSTEP_EARTH	0.81944	0.7438	0.70139	0.68056	0.60331	0.80556	0.70833	0.61157	0.82645	0.59722	0.65972	0.84298	0.85124	0.6281	0.75	0.84722	0.72981
MAXENT_GLMSTEP	0.84028	0.68595	0.71528	0.63194	0.61157	0.84722	0.71528	0.68595	0.79339	0.59722	0.63542	0.80992	0.85124	0.66942	0.71528	0.86806	0.72959
MAXENT_EARTH	0.80556	0.75207	0.70139	0.66667	0.63636	0.79861	0.70833	0.63636	0.79339	0.59722	0.66667	0.80992	0.8595	0.63636	0.73611	0.86806	0.72954
MAXENT_GLM_GAM_BIOCLIM	0.84028	0.71901	0.72917	0.65278	0.60331	0.84028	0.70139	0.64463	0.79339	0.60417	0.64583	0.84298	0.84298	0.64463	0.72917	0.83333	0.72921
MAXENT_GLM_GAM_EARTH_BIOCLIM	0.82639	0.76033	0.70833	0.65972	0.61157	0.81944	0.70139	0.61983	0.80992	0.60417	0.65972	0.82645	0.84298	0.6281	0.73611	0.84722	0.72885
MAXENT_GLM_GAMSTEP_EARTH	0.8125	0.72727	0.70139	0.68056	0.61983	0.80556	0.71528	0.6281	0.80165	0.59722	0.65972	0.82645	0.85124	0.64463	0.72917	0.84722	0.72799
MAXENT_GLM_GAMSTEP	0.80556	0.69421	0.73611	0.65278	0.60331	0.82639	0.71528	0.66942	0.79339	0.58333	0.65972	0.82645	0.85124	0.65289	0.72917	0.84722	0.7279
MAXENT_GLM_GAM_GAMSTEP_EARTH_BIOCLIM	0.84028	0.75207	0.70833	0.65972	0.60331	0.81944	0.69444	0.61157	0.80992	0.60417	0.65278	0.82645	0.84298	0.6281	0.74306	0.84722	0.72774
MAXENT_GAM	0.84028	0.69421	0.73611	0.63889	0.61157	0.84028	0.70833	0.64463	0.79339	0.61111	0.65972	0.81818	0.85124	0.63636	0.72222	0.83333	0.72749
MAXENT_GAMSTEP	0.79861	0.69421	0.73611	0.63194	0.60331	0.83333	0.72222	0.68595	0.78512	0.59722	0.64583	0.81818	0.85124	0.65289	0.72222	0.85417	0.72704
MAXENT	0.81944	0.69421	0.74306	0.625	0.61983	0.84028	0.72222	0.61983	0.77686	0.60417	0.65278	0.81818	0.8595	0.65289	0.71528	0.86806	0.72698
